# Supplementary material for: Aqua­chlorido­(2-{[6-(di­methyl­amino)­pyrimidin-4-yl]sulfan­yl}pyrimidine-4,6-di­amine)­copper(II) chloride hydrate
Source: Acta Crystallogr E Crystallogr Commun. 2017 Sep 25;73(Pt 10):1534–8. doi: 10.1107/S205698901701338X (PMC5730312; doi:10.1107/S205698901701338X)
Supplement: Supplementary file 1 [file e-73-01534-sup1.cif]

##############################################################################
#                                                                            #
# This CIF contains the data in a paper accepted for publication in          #
# Acta Crystallographica Section E. It conforms to the requirements of       #
# Notes for Authors for Acta Crystallographica Section E, and has been       #
# peer reviewed under the auspices of the IUCr Commission on Journals.       #
#                                                                            #
# Full details of the Crystallographic Information File format               #
# are given in the paper "The Crystallographic Information File (CIF):       #
# a New Standard Archive File for Crystallography" by S. R. Hall, F. H.      #
# Allen and I. D. Brown [Acta Cryst. (1991), A47, 655-685].                  #
#                                                                            #
# The current version of the core CIF dictionary is obtainable from          #
# ftp://ftp.iucr.org/pub/cif_core.dic.                                       #
#                                                                            #
# Software is freely available for graphical display of the structure(s)     #
# in this CIF. For information consult the CIF software page                 #
# http://www.iucr.org/resources/cif/software.                                #
#                                                                            #
# This file may be used for bona fide research purposes within the           #
# scientific community so long as proper attribution is given to the journal # 
# article from which it was obtained.                                        #
#                                                                            #
##############################################################################
data_I
_audit_creation_method
;
Olex2 1.2
(compiled 2017.08.10 svn.r3458 for OlexSys, GUI svn.r5381)
;
_journal_date_recd_electronic     2017-09-11
_journal_date_accepted     2017-09-19
_journal_name_full     'Acta Crystallographica, Section E'
_journal_year     2017
_journal_volume     73
_journal_issue     10
_journal_page_first     1534
_journal_page_last     1538
_journal_paper_category     GM
_journal_paper_doi     10.1107/S205698901701338X
_journal_coeditor_code     ZL2715
_publ_contact_author_name     'Louise N. Dawe'
_publ_contact_author_address
;
Department of Chemistry and Biochemistry
Faculty of Science
Wilfrid Laurier University
75 University Ave. W.
Waterloo, ON, N2L 3C5
Canada
;
_publ_contact_author_email     ldawe@wlu.ca
_publ_contact_author_phone     1-519-884-0710x4963
_publ_section_title
;\
Aquachlorido(2-{[6-(dimethylamino)pyrimidin-4-yl]sulfanyl}pyrimidine-4,6-\
diamine)copper(II) chloride hydrate
;
loop_
    _publ_author_name
    _publ_author_address
    'Tristen E. Moyaert'
;
Department of Chemistry and Biochemistry
Faculty of Science
Wilfrid Laurier University
75 University Ave. W.
Waterloo, ON, N2L 3C5
Canada
;
    'Christina Paul'
;
Department of Chemistry and Biochemistry
Faculty of Science
Wilfrid Laurier University
75 University Ave. W.
Waterloo, ON, N2L 3C5
Canada
;
    'Weibin Chen'
;
Department of Chemistry and Biochemistry
Faculty of Science
Wilfrid Laurier University
75 University Ave. W.
Waterloo, ON, N2L 3C5
Canada
;
    'Amy A. Sarjeant'
;
Cambridge Crystallographic Data Centre
Center for Integrative Proteomics Research
174 Frelinghuysen Road
Piscataway, NJ 08854, USA
;
    'Louise N. Dawe'
;
Department of Chemistry and Biochemistry
Faculty of Science
Wilfrid Laurier University
75 University Ave. W.
Waterloo, ON, N2L 3C5
Canada
;
_publ_section_synopsis
;
The copper(II) complex of the non-symmetric, bidentate ligand
2-{[6-(dimethylamino)pyrimidin-4-yl]sulfanyl}pyrimidine-4,6-diamine exhibits
distorted square pyramidal geometry around the metal centre, with disorder in
the axial position, occupied by chloride or water. The six-membered
metal--chelate ring is in a boat-conformation, and short intermolecular S...S
interactions are observed.
;
_chemical_name_systematic
;\
Aqua[aqua/chlorido(0.49/0.51)](2-{[6-(dimethylamino)pyrimidin-4-yl]\
sulfanyl}pyrimidine-4,6-diamine)copper(II) 0.49-chloride 1.51-hydrate
;
_chemical_name_common     ?
_chemical_formula_moiety
                            'C10 H16 Cl1.51 Cu N7 O1.49 S, 0.49(Cl), 1.51(H2 O)'
_chemical_formula_sum     'C10 H19 Cl2 Cu N7 O3 S'
_chemical_formula_iupac
                       '[Cu Cl1.51 (C10 H13 N7 S) (H2 O)1.49], 0.49Cl, 1.51H2 O'
_chemical_formula_weight     451.82
_chemical_melting_point     ?
_shelx_space_group_comment
;
The symmetry employed for this shelxl refinement is uniquely defined
by the following loop, which should always be used as a source of
symmetry information in preference to the above space-group names.
They are only intended as comments.
;
_space_group_crystal_system     monoclinic
_space_group_name_H-M_alt     'P 21/c'
_space_group_name_Hall     '-P 2ybc'
loop_
    _space_group_symop_operation_xyz
    'x, y, z'
    '-x, y+1/2, -z+1/2'
    '-x, -y, -z'
    'x, -y-1/2, z-1/2'
_cell_length_a     11.42069(19)
_cell_length_b     7.23911(12)
_cell_length_c     21.6990(3)
_cell_angle_alpha     90
_cell_angle_beta     103.1543(16)
_cell_angle_gamma     90
_cell_volume     1746.91(5)
_cell_formula_units_Z     4
_cell_measurement_reflns_used     13698
_cell_measurement_theta_min     3.9630
_cell_measurement_theta_max     66.2710
_cell_measurement_temperature     110(2)
_exptl_crystal_description     prism
_exptl_crystal_colour     green
_exptl_crystal_size_max     0.271
_exptl_crystal_size_mid     0.186
_exptl_crystal_size_min     0.171
_exptl_crystal_density_diffrn     1.718
_exptl_crystal_density_meas     ?
_exptl_crystal_density_method     ?
_exptl_crystal_F_000     924
_exptl_absorpt_coefficient_mu     5.943
_exptl_absorpt_correction_type     multi-scan
_exptl_absorpt_process_details
;
(CrysAlis PRO; Rigaku Oxford Diffraction, 2015)
;
_shelx_estimated_absorpt_T_min     0.296
_shelx_estimated_absorpt_T_max     0.430
_exptl_absorpt_correction_T_min     0.03350
_exptl_absorpt_correction_T_max     0.11544
_diffrn_ambient_temperature     110(2)
_diffrn_radiation_type     CuK\a
_diffrn_radiation_wavelength     1.54178
_diffrn_radiation_monochromator     graphite
_diffrn_measurement_device_type
                      'Bruker APEXII CCD with CrysAlis PRO imported SAXI images'
_diffrn_measurement_device     'Bruker APEXII CCD'
_diffrn_measurement_method     '\w and \f scans'
_diffrn_detector_area_resol_mean     ?
_diffrn_reflns_number     22331
_diffrn_reflns_av_R_equivalents     0.0512
_diffrn_reflns_theta_min     3.975
_diffrn_reflns_theta_max     66.383
_diffrn_reflns_theta_full     66.383
_diffrn_measured_fraction_theta_max     0.978
_diffrn_measured_fraction_theta_full     0.978
_diffrn_reflns_limit_h_min     -13
_diffrn_reflns_limit_h_max     13
_diffrn_reflns_limit_k_min     -8
_diffrn_reflns_limit_k_max     8
_diffrn_reflns_limit_l_min     -25
_diffrn_reflns_limit_l_max     22
_refine_special_details     ?
_reflns_number_total     3000
_reflns_number_gt     2523
_reflns_threshold_expression     'I > 2\s(I)'
_refine_ls_structure_factor_coef     Fsqd
_refine_ls_matrix_type     full
_refine_ls_R_factor_all     0.0386
_refine_ls_R_factor_gt     0.0297
_refine_ls_wR_factor_gt     0.0742
_refine_ls_wR_factor_ref     0.0790
_refine_ls_goodness_of_fit_ref     1.040
_refine_ls_restrained_S_all     1.081
_refine_ls_number_reflns     3000
_refine_ls_number_parameters     261
_refine_ls_number_restraints     47
_refine_ls_hydrogen_treatment     mixed
_refine_ls_weighting_scheme     calc
_refine_ls_weighting_details
              'w=1/[\s^2^(Fo^2^)+(0.0438P)^2^+0.8086P] where P=(Fo^2^+2Fc^2^)/3'
_atom_sites_solution_hydrogens     mixed
_atom_sites_solution_primary     ?
_atom_sites_solution_secondary     ?
_refine_ls_shift/su_max     0.001
_refine_ls_shift/su_mean     0.000
_refine_diff_density_max     0.322
_refine_diff_density_min     -0.319
_refine_ls_extinction_method     none
_refine_ls_extinction_coef     .
loop_
    _atom_type_symbol
    _atom_type_description
    _atom_type_scat_dispersion_real
    _atom_type_scat_dispersion_imag
    _atom_type_scat_source
    'C' 'C' 0.0181 0.0091
                         'International Tables Vol C Tables 4.2.6.8 and 6.1.1.4'
    'H' 'H' 0.0000 0.0000
                         'International Tables Vol C Tables 4.2.6.8 and 6.1.1.4'
    'Cl' 'Cl' 0.3639 0.7018
                         'International Tables Vol C Tables 4.2.6.8 and 6.1.1.4'
    'Cu' 'Cu' -1.9646 0.5888
                         'International Tables Vol C Tables 4.2.6.8 and 6.1.1.4'
    'N' 'N' 0.0311 0.0180
                         'International Tables Vol C Tables 4.2.6.8 and 6.1.1.4'
    'O' 'O' 0.0492 0.0322
                         'International Tables Vol C Tables 4.2.6.8 and 6.1.1.4'
    'S' 'S' 0.3331 0.5567
                         'International Tables Vol C Tables 4.2.6.8 and 6.1.1.4'
_computing_data_collection
;
APEX2 (Bruker, 2012)
;
_computing_cell_refinement
;
CrysAlis PRO (Rigaku OD, 2015)
;
_computing_data_reduction
;
CrysAlis PRO (Rigaku OD, 2015)
;
_computing_structure_solution
;
SHELXT (Sheldrick, 2015a)
;
_computing_structure_refinement
;
SHELXL2016 (Sheldrick, 2015b)
;
_computing_molecular_graphics
;
<i>OLEX2</i> (Dolomanov <i>et al.</i>,  2009)
;
_computing_publication_material
;
<i>OLEX2</i> (Dolomanov <i>et al.</i>,  2009)
;
loop_
    _atom_site_type_symbol
    _atom_site_label
    _atom_site_fract_x
    _atom_site_fract_y
    _atom_site_fract_z
    _atom_site_U_iso_or_equiv
    _atom_site_adp_type
    _atom_site_calc_flag
    _atom_site_occupancy
    _atom_site_disorder_assembly
    _atom_site_disorder_group
    Cu Cu1 0.65886(3) 0.87641(5) 0.36726(2) 0.02056(12) Uani d 1 . .
    Cl Cl1 0.59471(5) 0.68609(9) 0.43587(3) 0.02412(16) Uani d 1 . .
    Cl Cl2 0.81961(17) 1.0193(3) 0.45364(9) 0.0250(6) Uani d 0.511(5) A 1
    Cl Cl3 0.9316(3) 0.7674(6) 0.55061(13) 0.0648(12) Uani d 0.489(5) A 2
    S S1 0.47778(6) 0.94220(9) 0.22968(3) 0.02244(16) Uani d 1 . .
    O O1 0.77219(16) 0.6829(3) 0.34783(8) 0.0256(4) Uani d 1 . .
    H H1A 0.743(3) 0.635(4) 0.3084(9) 0.051(11) Uiso d 1 . .
    H H1B 0.790(3) 0.586(4) 0.3750(15) 0.062(12) Uiso d 1 . .
    O O3 0.9002(6) 0.6924(9) 0.5536(4) 0.0305(15) Uani d 0.511(5) A 1
    H H3A 0.873556 0.784224 0.524170 0.046 Uiso d 0.511(5) A 1
    H H3B 0.982596 0.704284 0.569168 0.046 Uiso d 0.511(5) A 1
    O O4 1.148(5) 0.571(8) 0.560(3) 0.056(3) Uani d 0.511(5) A 1
    H H4A 1.164621 0.489914 0.531128 0.084 Uiso d 0.511(5) A 1
    H H4B 1.218311 0.634714 0.578705 0.084 Uiso d 0.511(5) A 1
    O O2 0.7814(6) 1.0316(10) 0.4446(3) 0.0250(6) Uani d 0.489(5) A 2
    H H2A 0.816574 1.128467 0.429387 0.038 Uiso d 0.489(5) A 2
    H H2B 0.842833 0.962117 0.467637 0.038 Uiso d 0.489(5) A 2
    O O5 1.141(5) 0.553(9) 0.557(3) 0.056(3) Uani d 0.489(5) A 2
    H H5C 1.094042 0.658743 0.549583 0.084 Uiso d 0.489(5) A 2
    H H5D 1.164982 0.487073 0.526489 0.084 Uiso d 0.489(5) A 2
    N N1 0.50737(19) 1.0333(3) 0.35292(9) 0.0214(5) Uani d 1 . .
    N N2 0.31504(19) 1.0711(3) 0.28275(10) 0.0229(5) Uani d 1 . .
    N N3 0.86159(19) 1.1243(3) 0.25035(10) 0.0238(5) Uani d 1 . .
    N N4 0.70468(19) 1.0147(3) 0.29669(9) 0.0213(5) Uani d 1 . .
    N N5 0.5433(2) 1.1471(4) 0.45509(11) 0.0286(5) Uani d 1 . .
    H H5A 0.614(3) 1.106(5) 0.4577(15) 0.034 Uiso d 1 . .
    H H5B 0.517(3) 1.185(5) 0.4834(16) 0.034 Uiso d 1 . .
    N N6 0.1509(2) 1.1695(4) 0.32017(14) 0.0321(6) Uani d 1 . .
    H H6A 0.122(3) 1.202(5) 0.3488(17) 0.033(9) Uiso d 1 . .
    H H6B 0.109(3) 1.134(5) 0.2867(17) 0.037(10) Uiso d 1 . .
    N N7 0.8262(2) 1.1817(3) 0.14302(10) 0.0266(5) Uani d 1 . .
    C C1 0.4646(2) 1.1146(4) 0.40076(12) 0.0232(6) Uani d 1 . .
    C C2 0.3434(2) 1.1595(4) 0.39165(12) 0.0250(6) Uani d 1 . .
    H H2 0.312207 1.208633 0.425222 0.030 Uiso calc 1 . .
    C C3 0.2696(2) 1.1307(4) 0.33244(13) 0.0246(6) Uani d 1 . .
    C C4 0.4299(2) 1.0264(3) 0.29687(11) 0.0204(5) Uani d 1 . .
    C C5 0.6270(2) 1.0255(3) 0.23952(11) 0.0205(5) Uani d 1 . .
    C C6 0.6605(2) 1.0850(3) 0.18649(11) 0.0203(5) Uani d 1 . .
    H H6 0.604065 1.095192 0.147050 0.024 Uiso calc 1 . .
    C C7 0.7828(2) 1.1307(4) 0.19266(12) 0.0229(6) Uani d 1 . .
    C C8 0.8173(2) 1.0684(4) 0.29833(12) 0.0235(6) Uani d 1 . .
    H H8 0.871669 1.066177 0.338604 0.028 Uiso calc 1 . .
    C C9 0.7483(3) 1.1897(4) 0.07954(13) 0.0342(7) Uani d 1 . .
    H H9A 0.729605 1.063940 0.063603 0.051 Uiso calc 1 . .
    H H9B 0.789517 1.256260 0.051290 0.051 Uiso calc 1 . .
    H H9C 0.673663 1.254206 0.081154 0.051 Uiso calc 1 . .
    C C10 0.9543(3) 1.2111(5) 0.14952(14) 0.0360(7) Uani d 1 . .
    H H10A 0.984405 1.295187 0.184969 0.054 Uiso calc 1 . .
    H H10B 0.968239 1.265239 0.110432 0.054 Uiso calc 1 . .
    H H10C 0.996500 1.092607 0.157550 0.054 Uiso calc 1 . .
loop_
    _atom_site_aniso_label
    _atom_site_aniso_U_11
    _atom_site_aniso_U_22
    _atom_site_aniso_U_33
    _atom_site_aniso_U_12
    _atom_site_aniso_U_13
    _atom_site_aniso_U_23
    Cu1 0.0206(2) 0.0275(2) 0.0147(2) 0.00178(16) 0.00640(14) 0.00253(14)
    Cl1 0.0240(3) 0.0325(3) 0.0171(3) 0.0027(3) 0.0072(2) 0.0045(2)
    Cl2 0.0180(12) 0.0367(7) 0.0183(8) 0.0039(8) -0.0002(7) 0.0004(5)
    Cl3 0.055(2) 0.110(3) 0.0285(11) 0.0397(19) 0.0078(11) -0.0013(16)
    S1 0.0219(3) 0.0293(3) 0.0168(3) -0.0034(3) 0.0060(2) -0.0018(2)
    O1 0.0215(10) 0.0351(11) 0.0208(10) 0.0028(8) 0.0059(8) 0.0012(8)
    O3 0.021(3) 0.038(3) 0.035(3) 0.007(2) 0.011(2) 0.012(2)
    O4 0.080(5) 0.054(8) 0.034(4) 0.022(4) 0.013(3) 0.009(4)
    O2 0.0180(12) 0.0367(7) 0.0183(8) 0.0039(8) -0.0002(7) 0.0004(5)
    O5 0.080(5) 0.054(8) 0.034(4) 0.022(4) 0.013(3) 0.009(4)
    N1 0.0239(11) 0.0268(12) 0.0149(10) 0.0019(9) 0.0075(9) 0.0032(9)
    N2 0.0216(11) 0.0266(12) 0.0209(11) -0.0009(9) 0.0059(9) 0.0051(9)
    N3 0.0212(11) 0.0319(12) 0.0188(11) -0.0002(10) 0.0055(9) 0.0019(9)
    N4 0.0212(11) 0.0276(12) 0.0156(10) 0.0006(9) 0.0051(8) -0.0001(8)
    N5 0.0288(13) 0.0421(15) 0.0162(11) 0.0084(11) 0.0080(10) -0.0024(10)
    N6 0.0233(13) 0.0439(16) 0.0306(15) 0.0030(11) 0.0092(12) 0.0048(12)
    N7 0.0251(12) 0.0394(14) 0.0175(11) -0.0014(10) 0.0092(9) 0.0033(9)
    C1 0.0276(14) 0.0244(14) 0.0199(13) 0.0024(11) 0.0100(11) 0.0068(10)
    C2 0.0285(15) 0.0282(14) 0.0213(13) 0.0046(11) 0.0117(11) 0.0054(10)
    C3 0.0253(14) 0.0234(14) 0.0277(14) 0.0016(11) 0.0113(11) 0.0101(11)
    C4 0.0236(14) 0.0200(13) 0.0191(12) -0.0006(11) 0.0083(10) 0.0044(10)
    C5 0.0222(13) 0.0215(13) 0.0189(12) 0.0023(10) 0.0068(10) -0.0024(10)
    C6 0.0222(13) 0.0251(14) 0.0144(12) 0.0013(11) 0.0057(10) 0.0001(10)
    C7 0.0275(14) 0.0234(13) 0.0196(13) 0.0005(11) 0.0091(11) -0.0029(10)
    C8 0.0238(14) 0.0292(14) 0.0174(12) 0.0023(11) 0.0047(10) 0.0013(10)
    C9 0.0341(16) 0.0502(18) 0.0193(14) -0.0019(14) 0.0079(12) 0.0053(12)
    C10 0.0254(15) 0.057(2) 0.0291(15) -0.0059(14) 0.0138(12) 0.0002(14)
_geom_special_details
;
 All esds (except the esd in the dihedral angle between two l.s. planes)
 are estimated using the full covariance matrix.  The cell esds are taken
 into account individually in the estimation of esds in distances, angles
 and torsion angles; correlations between esds in cell parameters are only
 used when they are defined by crystal symmetry.  An approximate (isotropic)
 treatment of cell esds is used for estimating esds involving l.s. planes.
;
loop_
    _geom_bond_atom_site_label_1
    _geom_bond_atom_site_label_2
    _geom_bond_site_symmetry_2
    _geom_bond_distance
    _geom_bond_publ_flag
    Cu1 Cl1 . 2.2689(7) y
    Cu1 Cl2 . 2.5273(19) y
    Cu1 O1 . 2.0158(19) y
    Cu1 O2 . 2.229(6) y
    Cu1 N1 . 2.034(2) y
    Cu1 N4 . 1.996(2) y
    S1 C4 . 1.777(2) y
    S1 C5 . 1.774(3) y
    O1 H1A . 0.915(14) ?
    O1 H1B . 0.911(15) ?
    O3 H3A . 0.9233 ?
    O3 H3B . 0.9290 ?
    O4 H4A . 0.9144 ?
    O4 H4B . 0.9323 ?
    O2 H2A . 0.9063 ?
    O2 H2B . 0.9141 ?
    O5 H5C . 0.9293 ?
    O5 H5D . 0.9107 ?
    N1 C1 . 1.376(3) ?
    N1 C4 . 1.332(3) y
    N2 C3 . 1.368(4) ?
    N2 C4 . 1.318(3) ?
    N3 C7 . 1.366(3) ?
    N3 C8 . 1.320(3) ?
    N4 C5 . 1.353(3) y
    N4 C8 . 1.336(3) ?
    N5 H5A . 0.84(3) ?
    N5 H5B . 0.79(3) ?
    N5 C1 . 1.331(4) ?
    N6 H6A . 0.80(4) ?
    N6 H6B . 0.81(4) ?
    N6 C3 . 1.351(4) ?
    N7 C7 . 1.337(3) ?
    N7 C9 . 1.461(3) ?
    N7 C10 . 1.452(3) ?
    C1 C2 . 1.392(4) ?
    C2 H2 . 0.9500 ?
    C2 C3 . 1.383(4) ?
    C5 C6 . 1.363(4) ?
    C6 H6 . 0.9500 ?
    C6 C7 . 1.411(4) ?
    C8 H8 . 0.9500 ?
    C9 H9A . 0.9800 ?
    C9 H9B . 0.9800 ?
    C9 H9C . 0.9800 ?
    C10 H10A . 0.9800 ?
    C10 H10B . 0.9800 ?
    C10 H10C . 0.9800 ?
loop_
    _geom_angle_atom_site_label_1
    _geom_angle_atom_site_label_2
    _geom_angle_atom_site_label_3
    _geom_angle_site_symmetry_1
    _geom_angle_site_symmetry_3
    _geom_angle
    _geom_angle_publ_flag
    Cl1 Cu1 Cl2 . . 92.89(5) y
    O1 Cu1 Cl1 . . 91.94(6) y
    O1 Cu1 Cl2 . . 92.69(7) y
    O1 Cu1 O2 . . 100.64(18) y
    O1 Cu1 N1 . . 157.01(8) y
    O2 Cu1 Cl1 . . 93.1(2) y
    N1 Cu1 Cl1 . . 92.81(6) y
    N1 Cu1 Cl2 . . 109.51(8) y
    N1 Cu1 O2 . . 101.55(18) y
    N4 Cu1 Cl1 . . 171.10(6) y
    N4 Cu1 Cl2 . . 95.20(8) y
    N4 Cu1 O1 . . 83.98(8) y
    N4 Cu1 O2 . . 95.5(2) y
    N4 Cu1 N1 . . 87.99(8) y
    C5 S1 C4 . . 104.53(12) y
    Cu1 O1 H1A . . 110(2) ?
    Cu1 O1 H1B . . 118(3) ?
    H1A O1 H1B . . 107(3) ?
    H3A O3 H3B . . 109.4 ?
    H4A O4 H4B . . 108.7 ?
    Cu1 O2 H2A . . 111.7 ?
    Cu1 O2 H2B . . 114.0 ?
    H2A O2 H2B . . 106.1 ?
    H5C O5 H5D . . 123.9 ?
    C1 N1 Cu1 . . 124.00(17) ?
    C4 N1 Cu1 . . 118.91(17) ?
    C4 N1 C1 . . 115.4(2) ?
    C4 N2 C3 . . 115.5(2) ?
    C8 N3 C7 . . 116.2(2) ?
    C5 N4 Cu1 . . 120.02(17) ?
    C8 N4 Cu1 . . 122.97(17) ?
    C8 N4 C5 . . 115.7(2) ?
    H5A N5 H5B . . 126(3) ?
    C1 N5 H5A . . 116(2) ?
    C1 N5 H5B . . 116(2) ?
    H6A N6 H6B . . 122(4) ?
    C3 N6 H6A . . 119(2) ?
    C3 N6 H6B . . 118(2) ?
    C7 N7 C9 . . 120.8(2) ?
    C7 N7 C10 . . 120.8(2) ?
    C10 N7 C9 . . 118.0(2) ?
    N1 C1 C2 . . 120.3(2) ?
    N5 C1 N1 . . 117.4(2) ?
    N5 C1 C2 . . 122.3(2) ?
    C1 C2 H2 . . 120.9 ?
    C3 C2 C1 . . 118.2(2) ?
    C3 C2 H2 . . 120.9 ?
    N2 C3 C2 . . 121.3(2) ?
    N6 C3 N2 . . 117.0(3) ?
    N6 C3 C2 . . 121.6(3) ?
    N1 C4 S1 . . 119.87(19) ?
    N2 C4 S1 . . 111.66(18) ?
    N2 C4 N1 . . 128.4(2) ?
    N4 C5 S1 . . 120.15(18) ?
    N4 C5 C6 . . 122.7(2) ?
    C6 C5 S1 . . 116.92(19) ?
    C5 C6 H6 . . 121.4 ?
    C5 C6 C7 . . 117.1(2) ?
    C7 C6 H6 . . 121.4 ?
    N3 C7 C6 . . 120.7(2) ?
    N7 C7 N3 . . 117.4(2) ?
    N7 C7 C6 . . 122.0(2) ?
    N3 C8 N4 . . 127.4(2) ?
    N3 C8 H8 . . 116.3 ?
    N4 C8 H8 . . 116.3 ?
    N7 C9 H9A . . 109.5 ?
    N7 C9 H9B . . 109.5 ?
    N7 C9 H9C . . 109.5 ?
    H9A C9 H9B . . 109.5 ?
    H9A C9 H9C . . 109.5 ?
    H9B C9 H9C . . 109.5 ?
    N7 C10 H10A . . 109.5 ?
    N7 C10 H10B . . 109.5 ?
    N7 C10 H10C . . 109.5 ?
    H10A C10 H10B . . 109.5 ?
    H10A C10 H10C . . 109.5 ?
    H10B C10 H10C . . 109.5 ?
loop_
    _geom_hbond_atom_site_label_D
    _geom_hbond_atom_site_label_H
    _geom_hbond_atom_site_label_A
    _geom_hbond_site_symmetry_A
    _geom_hbond_distance_DH
    _geom_hbond_distance_HA
    _geom_hbond_distance_DA
    _geom_hbond_angle_DHA
    _geom_hbond_publ_flag
    O1 H1A S1 2_645 0.915(14) 2.83(3) 3.439(2) 125(3) ?
    O1 H1A N2 2_645 0.915(14) 1.991(16) 2.897(3) 170(3) y
    O1 H1B O4 3_766 0.911(15) 1.82(6) 2.71(6) 167(4) y
    O1 H1B O5 3_766 0.911(15) 1.80(6) 2.69(6) 162(4) y
    O3 H3A Cl2 . 0.92 2.28 3.200(7) 176.4 y
    O3 H3B O4 . 0.93 2.17 2.94(6) 139.2 y
    O4 H4A Cl1 3_766 0.91 2.97 3.46(6) 115.7 ?
    O4 H4A O3 3_766 0.91 2.25 3.07(6) 149.6 y
    O4 H4B Cl2 3_776 0.93 2.61 3.01(6) 106.7 ?
    O2 H2A O5 3_776 0.91 2.36 3.13(6) 143.7 ?
    O2 H2B Cl3 . 0.91 2.33 3.177(7) 154.3 y
    O5 H5C Cl3 . 0.93 2.02 2.83(6) 144.8 y
    O5 H5C O2 3_776 0.93 2.64 3.13(6) 113.8 ?
    O5 H5D Cl1 3_766 0.91 2.96 3.45(6) 115.5 ?
    O5 H5D Cl3 3_766 0.91 2.56 3.27(6) 134.6 ?
    N5 H5A Cl1 . 0.84(3) 3.08(3) 3.430(3) 108(2) ?
    N5 H5A Cl2 . 0.84(3) 2.46(3) 3.295(3) 172(3) y
    N5 H5A O2 . 0.84(3) 2.07(3) 2.903(7) 167(3) y
    N5 H5B Cl1 3_676 0.79(3) 2.56(4) 3.353(3) 173(3) y
    N6 H6A Cl3 3_676 0.80(4) 2.41(4) 3.187(4) 165(3) y
    N6 H6A O3 3_676 0.80(4) 2.32(4) 3.094(8) 163(3) y
    N6 H6B N3 1_455 0.81(4) 2.76(4) 3.323(3) 128(3) ?
_shelx_hkl_file
;
  -1   0   0 4814.42  110.29
  -1   0   0 4970.90  109.99
  -1   0   0 4757.12  109.59
   1   0   0 4933.61  110.39
   1   0   0 4995.30  110.49
   1   0   0 4917.81  109.99
   1   0   0 5137.79  109.89
  -1   0   0 4895.41  110.49
  -1   0   0 4944.41  110.39
  -2   0   0 1033.50   29.80
  -2   0   0 1073.09   29.50
   2   0   0 1085.29   29.20
  -2   0   0 1046.80   29.70
   2   0   0 1032.70   29.80
   2   0   0 1104.29   30.10
  -2   0   0 1089.79   29.10
   2   0   0 1100.99   28.60
  -2   0   0 1126.79   28.90
  -3   0   0  606.84   20.90
   3   0   0  583.44   20.20
  -3   0   0  584.64   21.60
   3   0   0  634.04   22.30
  -3   0   0  591.24   21.80
  -3   0   0  614.44   20.60
   3   0   0  532.55   21.30
   3   0   0  577.54   20.70
  -4   0   0  554.44   21.80
  -4   0   0  564.04   24.00
  -4   0   0  535.45   23.00
   4   0   0  574.94   21.90
   4   0   0  570.74   22.30
   4   0   0  618.54   24.90
  -4   0   0  578.94   22.50
  -5   0   0   47.40    9.40
   5   0   0   54.89    9.80
   5   0   0   76.59   11.50
   5   0   0   55.19    8.90
  -5   0   0   67.19   10.90
  -5   0   0   76.79   10.90
  -6   0   0 2312.07   71.49
   6   0   0 2330.77   67.59
  -6   0   0 2368.06   70.19
   7   0   0  636.84   29.40
  -7   0   0  637.54   31.80
   8   0   0   87.89   18.70
   8   0   0   50.69   16.60
   8   0   0   67.89    9.70
   8   0   0  104.59   13.80
   8   0   0   96.69   18.50
  -8   0   0   55.69   13.70
   9   0   0   28.10   13.30
   9   0   0   28.80   14.10
   9   0   0   15.90   12.30
  -9   0   0   40.70   12.90
   9   0   0   10.40   12.20
  10   0   0  107.39   22.50
 -10   0   0  102.29   19.30
  10   0   0  106.89   20.90
  10   0   0  104.59   19.70
 -11   0   0   39.00   13.00
  11   0   0   60.39   15.60
  11   0   0   66.89   16.50
  11   0   0   59.29   16.40
  12   0   0  249.48   22.60
  12   0   0  272.47   23.50
 -13   0   0   56.09   11.10
  13   0   0   60.19   11.20
  13   0   0   59.79   10.60
   0  -1   0    0.60    1.90
   0  -1   0   -0.60    2.00
   0  -1   0    1.00    2.30
   0   1   0   -1.00    1.70
   0   1   0    1.40    2.20
   0   1   0    1.90    2.50
  -1  -1   0 1442.36   36.90
   1  -1   0 1441.66   38.00
  -1  -1   0 1524.25   37.00
  -1  -1   0 1425.16   35.90
   1  -1   0 1491.35   38.00
   1  -1   0 1481.15   37.30
   1   1   0 1525.85   36.00
  -1   1   0 1498.95   37.30
  -1   1   0 1453.95   38.00
  -1   1   0 1494.15   38.20
   1   1   0 1525.55   37.00
   1   1   0 1459.45   36.80
   2  -1   0 3175.28   77.19
   2  -1   0 3127.49   78.29
   2  -1   0 3135.89   78.19
  -2  -1   0 3207.38   76.19
  -2  -1   0 3232.18   75.39
  -2  -1   0 3096.59   76.49
   2  -1   0 3254.67   76.59
   2   1   0 3134.99   74.79
  -2   1   0 3159.98   76.99
  -2   1   0 3299.17   78.69
   2   1   0 3213.88   76.59
   2   1   0 3252.37   76.49
   2   1   0 3245.48   74.89
  -2   1   0 3133.89   78.19
  -3  -1   0  859.01   27.20
   3  -1   0  858.11   27.90
  -3  -1   0  789.52   25.70
   3  -1   0  806.62   28.90
   3  -1   0  840.42   27.30
   3   1   0  844.52   27.20
  -3   1   0  827.42   27.60
  -3   1   0  869.21   27.30
  -3   1   0  836.72   29.10
   3   1   0  862.71   25.90
   3   1   0  801.32   25.20
   3   1   0  785.72   27.00
   4  -1   0 1245.48   39.60
  -4  -1   0 1244.58   38.10
  -4  -1   0 1311.07   39.80
   4  -1   0 1257.47   39.10
   4  -1   0 1196.18   40.20
   4  -1   0 1273.27   41.70
  -4   1   0 1267.87   39.80
   4   1   0 1307.27   40.30
  -4   1   0 1253.27   40.00
  -4   1   0 1292.27   39.20
  -4   1   0 1308.17   42.00
   4   1   0 1208.08   36.80
   4   1   0 1252.17   40.60
   5  -1   0  358.46   21.50
   5  -1   0  340.97   19.60
  -5  -1   0  313.07   19.10
  -5  -1   0  342.77   19.40
   5   1   0  311.67   18.20
   5   1   0  307.77   17.50
   5   1   0  319.27   17.40
   5   1   0  317.47   19.40
  -5   1   0  333.47   21.30
  -5   1   0  326.57   19.60
  -6  -1   0  101.79   13.60
  -6  -1   0  120.09   14.00
   6  -1   0  108.79   13.80
  -6   1   0   88.79   14.50
  -6   1   0   92.69   13.10
   6   1   0  106.49   12.80
   6   1   0   92.99   11.80
  -7  -1   0  248.78   20.50
   7  -1   0  257.07   19.50
   7   1   0  179.48   18.90
   7   1   0  232.08   18.20
  -7   1   0  239.18   20.00
   8  -1   0   76.59   16.80
   8  -1   0   72.69   13.60
   8  -1   0   81.99   16.80
  -8  -1   0   82.79   16.50
   8  -1   0   69.79   18.40
  -8   1   0   67.89   13.50
   8   1   0   67.99   17.70
   8   1   0   88.49   20.60
   8   1   0   80.89   17.10
   8   1   0   88.49   11.90
   8   1   0   83.89   17.10
   9  -1   0   55.09   16.60
  -9  -1   0  141.79   20.20
   9  -1   0  101.99   21.40
   9  -1   0  116.89   16.10
   9   1   0  105.39   20.00
   9   1   0   84.79   19.00
   9   1   0   94.29   19.00
  -9   1   0  104.69   18.80
   9   1   0  126.89   24.00
 -10  -1   0  170.48   22.80
  10  -1   0  194.78   25.70
  10  -1   0  220.78   25.90
  10   1   0  179.38   23.50
  10   1   0  163.08   23.50
  10   1   0  228.18   28.20
  10   1   0  190.28   28.30
 -10   1   0  179.58   21.90
  10   1   0  176.18   23.70
  11  -1   0  193.48   24.60
  11   1   0  194.08   23.90
  11   1   0  215.58   25.70
  11   1   0  202.18   26.30
  11   1   0  219.58   26.40
  12  -1   0    3.00    8.70
  12  -1   0   -8.30    9.10
  12   1   0   17.40   11.20
 -12   1   0    5.60    9.90
  12   1   0    4.80    8.00
  12   1   0   -2.40    7.20
  12   1   0    0.80    8.90
 -13   1   0   43.00    9.80
   0  -2   0  457.35   17.50
   0  -2   0  468.25   16.80
   0   2   0  470.15   17.60
   0   2   0  473.45   16.30
   0   2   0  438.36   17.50
  -1  -2   0 1854.81   49.10
   1  -2   0 1939.11   51.49
  -1  -2   0 1955.60   50.29
   1  -2   0 1956.30   50.59
   1  -2   0 1967.70   51.69
   1   2   0 1860.41   50.19
  -1   2   0 1838.52   51.09
  -1   2   0 2013.30   50.29
  -1   2   0 1947.11   51.89
   1   2   0 2001.80   50.79
   1   2   0 1936.31   48.50
  -2  -2   0   25.10    5.10
   2  -2   0   19.40    5.40
   2  -2   0   28.40    6.90
  -2  -2   0   21.90    5.60
   2  -2   0   27.50    6.20
   2   2   0   25.00    5.80
   2   2   0   18.00    4.40
  -2   2   0   30.10    6.50
  -2   2   0   24.30    5.90
   2   2   0   23.10    5.30
  -2   2   0   34.80    7.50
   3  -2   0  677.83   25.70
  -3  -2   0  641.24   23.40
   3  -2   0  648.24   26.80
  -3  -2   0  696.93   25.10
   3   2   0  680.93   25.10
  -3   2   0  641.64   26.90
  -3   2   0  621.04   24.50
  -3   2   0  680.63   25.60
   3   2   0  668.33   22.50
   3   2   0  634.64   26.30
  -4  -2   0  233.68   14.10
  -4  -2   0  202.08   15.10
   4  -2   0  253.77   17.80
   4  -2   0  237.78   16.70
   4   2   0  208.68   14.60
  -4   2   0  251.67   16.10
   4   2   0  249.08   15.40
  -4   2   0  203.48   16.20
   4   2   0  233.08   17.10
   5  -2   0  398.06   22.80
   5  -2   0  394.66   24.60
  -5  -2   0  328.57   20.40
  -5   2   0  375.86   21.20
   5   2   0  404.06   21.80
  -5   2   0  359.56   22.90
   5   2   0  395.96   23.00
  -6  -2   0 1438.46   54.29
  -6  -2   0 1564.04   53.69
   6  -2   0 1502.75   53.79
   6   2   0 1555.54   52.19
  -6   2   0 1543.55   52.29
   6   2   0 1596.74   54.89
  -7  -2   0    3.10    8.00
   7  -2   0    7.00    8.10
   7   2   0    5.90    8.80
   7   2   0    8.40    9.20
  -7   2   0   10.10    8.20
   7   2   0   18.50    8.90
   7   2   0    5.90    6.60
   8  -2   0    5.60   10.60
  -8  -2   0    1.90    7.70
   8  -2   0   13.60   13.10
   8  -2   0    5.20    6.90
   8   2   0    3.10   11.40
   8   2   0    5.90    9.60
   8   2   0    8.50   11.80
  -8   2   0   11.80    9.20
   8   2   0    8.40    8.50
   8   2   0    7.20   10.70
  -8   2   0    1.00   12.30
   9  -2   0    5.30    7.60
  -9  -2   0  -12.40    9.10
   9  -2   0    6.90   12.00
   9   2   0    6.60   11.20
   9   2   0    4.60    7.60
  -9   2   0    2.80    8.00
   9   2   0    3.80   11.50
   9   2   0    2.70    9.50
   9   2   0   -6.10   10.40
  10  -2   0   25.00   13.40
 -10  -2   0   40.10   14.50
  10   2   0   46.80   16.20
  10   2   0   16.70   11.90
  10   2   0   31.20   12.20
  10   2   0   13.30   11.30
 -10   2   0   20.50   13.40
 -10   2   0   20.30   11.40
  11  -2   0   96.39   18.90
  11   2   0   63.19   14.80
  11   2   0   73.39   18.30
 -11   2   0   57.39   16.10
  11   2   0  104.09   17.40
  11   2   0   74.59   18.00
  12  -2   0   29.30   10.20
 -12   2   0   20.90    9.90
  12   2   0   25.70   10.70
  12   2   0   18.00    9.10
  12   2   0   26.80    8.90
  12   2   0   15.20   10.90
   0  -3   0    2.60    3.70
   0  -3   0    2.40    4.70
   0   3   0    1.70    4.70
   0   3   0   -5.00    4.60
   1  -3   0   84.99   10.80
   1  -3   0   70.69   10.00
   1  -3   0   71.39    9.40
  -1  -3   0   73.09    9.10
   1   3   0   88.19   12.40
   1   3   0   86.79    9.50
   1   3   0   84.59   11.10
  -1   3   0   84.39   10.50
   2  -3   0 1335.07   43.60
  -2  -3   0 1311.87   40.20
   2  -3   0 1203.28   40.90
   2   3   0 1255.67   41.40
   2   3   0 1400.86   45.50
  -2   3   0 1244.58   43.30
  -2   3   0 1298.57   38.60
   2   3   0 1331.47   41.50
  -3  -3   0  258.27   17.30
   3  -3   0  277.97   19.10
   3   3   0  271.17   19.80
   3   3   0  278.67   17.10
  -3   3   0  289.37   19.50
   3   3   0  296.77   18.30
  -3   3   0  312.47   16.90
   4  -3   0 1406.06   50.39
  -4  -3   0 1443.56   48.40
   4   3   0 1421.36   51.89
  -4   3   0 1490.65   47.00
   4   3   0 1454.35   48.80
  -5  -3   0  187.68   17.50
   5  -3   0  174.28   17.60
   5   3   0  134.29   16.10
   5   3   0  170.48   17.10
  -5   3   0  181.28   15.80
  -6  -3   0    6.50    8.10
   6  -3   0   18.70    8.50
  -6   3   0    2.30    6.70
   6   3   0   23.70   11.80
   6   3   0   12.20    8.00
   7  -3   0   38.30   12.10
  -7  -3   0   51.69   13.70
   7   3   0   40.10   11.90
   7   3   0   25.50   14.80
   7   3   0   66.79   18.90
   7   3   0   47.60   12.60
  -7   3   0   52.19   16.90
  -7   3   0   36.50   10.80
   7   3   0   54.29   14.90
  -7   3   0   26.20   13.70
   7   3   0   66.99   15.10
   7   3   0   47.10    9.40
   8  -3   0   10.70    9.10
  -8  -3   0   25.70   11.20
  -8   3   0   -3.10   11.60
   8   3   0   25.90   12.30
   8   3   0   20.50   13.80
   8   3   0   15.10    8.50
   8   3   0   18.70   13.40
  -8   3   0   13.50    8.60
  -8   3   0   33.50   13.50
   8   3   0   11.60   10.50
  -9  -3   0   -5.10    9.30
   9  -3   0   10.20    9.10
   9   3   0    4.10    7.50
   9   3   0   12.90   11.80
   9   3   0    7.80   12.80
   9   3   0   14.30   10.70
  -9   3   0    5.50   11.30
  -9   3   0   -0.30   10.70
   9   3   0    4.40    9.60
  10  -3   0  267.27   27.00
 -10  -3   0  246.78   26.30
  10   3   0  291.07   31.40
  10   3   0  260.87   23.80
  10   3   0  289.17   25.10
 -10   3   0  257.47   27.50
  10   3   0  249.48   28.30
 -10   3   0  303.77   26.60
  11  -3   0  248.48   25.80
 -11   3   0  289.87   23.60
 -11   3   0  302.77   26.50
  11   3   0  319.67   22.30
  11   3   0  264.17   21.80
  11   3   0  277.67   25.10
  11   3   0  268.67   26.70
  11   3   0  296.67   29.40
  12  -3   0  154.48   18.10
  12   3   0  158.18   11.40
  12   3   0  110.39   15.20
 -12   3   0  162.18   11.80
  12   3   0  151.38   18.10
 -12   3   0  169.88   20.50
  12   3   0  133.19   16.40
   0  -4   0  862.01   35.70
   0   4   0  895.31   35.60
   0   4   0  886.71   33.00
   1  -4   0  340.47   21.70
  -1  -4   0  314.87   20.00
   1   4   0  327.07   19.70
   1   4   0  301.17   20.80
   2  -4   0  405.16   24.10
  -2  -4   0  372.46   22.40
   2   4   0  397.36   22.50
   2   4   0  366.26   24.00
   3  -4   0  525.35   29.00
  -3  -4   0  509.55   27.70
   3   4   0  528.85   28.00
   3   4   0  513.05   30.10
   4  -4   0  255.67   21.80
  -4  -4   0  279.37   21.30
  -4   4   0  258.37   26.30
   4   4   0  275.97   24.30
   4   4   0  316.57   22.50
  -5  -4   0   81.69   16.30
   5  -4   0   93.39   17.00
   5   4   0   62.49   10.40
  -5   4   0   81.49   17.80
   5   4   0   72.69   13.50
   5   4   0   59.79   13.70
   5   4   0   57.19   13.60
   5   4   0   45.90   13.00
  -5   4   0   51.79   18.30
  -5   4   0   65.69    9.80
  -5   4   0   44.40   15.10
  -6  -4   0  487.05   31.60
   6  -4   0  519.15   32.20
   6   4   0  427.56   22.90
   6   4   0  520.55   32.60
   6   4   0  509.05   34.20
   6   4   0  490.65   30.40
   6   4   0  416.66   34.50
  -6   4   0  441.96   31.20
  -6   4   0  372.66   30.60
   6   4   0  471.35   29.20
   7  -4   0   80.79   20.50
  -7  -4   0   74.19   16.50
   7  -4   0   56.09   14.30
   7   4   0   82.39   12.40
   7   4   0   89.29   15.80
   7   4   0   83.79   15.50
   7   4   0   56.39   15.20
   7   4   0   92.09   21.80
  -7   4   0   80.09   17.80
  -7   4   0   80.49   17.00
   7   4   0   54.59   15.90
  -8  -4   0   28.10   13.50
   8  -4   0   24.20   12.00
   8   4   0   25.60   13.20
   8   4   0   39.40   10.30
   8   4   0   -5.20   12.10
  -8   4   0   22.60   11.50
   8   4   0   18.30   13.90
  -8   4   0   31.20   13.50
   8   4   0   20.30   10.90
   8   4   0   29.80   11.20
  -9  -4   0  465.05   33.70
   9  -4   0  474.05   30.90
   9   4   0  504.05   38.50
   9   4   0  505.15   22.90
   9   4   0  527.95   30.90
  -9   4   0  472.65   34.00
  -9   4   0  478.45   30.00
   9   4   0  420.96   31.90
   9   4   0  522.85   31.10
  10   4   0  402.26   27.30
  10   4   0  378.76   32.20
  10   4   0  379.56   23.20
 -10   4   0  353.66   28.90
 -10   4   0  393.36   23.00
  10   4   0  347.97   23.00
 -11   4   0    0.60    8.10
  11   4   0    7.20    8.30
  11   4   0   14.90    5.30
  11   4   0    3.20    8.40
   0  -5   0   -0.50    8.00
   0   5   0   -1.80    8.80
   0   5   0    6.30   10.80
   0   5   0   -3.20    7.20
  -1  -5   0  892.21   41.30
   1  -5   0  950.00   42.90
  -1   5   0  914.11   40.90
   1   5   0  931.01   39.40
  -1   5   0  884.61   34.40
  -1   5   0  903.31   48.40
   1   5   0  876.71   38.30
   1   5   0  947.61   39.60
   1   5   0  968.40   42.50
  -1   5   0  876.71   39.60
  -1   5   0  925.51   48.40
   1   5   0  902.61   46.00
  -2  -5   0  365.16   25.70
   2  -5   0  404.36   27.70
   2   5   0  332.67   29.60
  -2   5   0  386.56   31.30
   2   5   0  348.57   20.80
  -2   5   0  375.56   32.30
  -2   5   0  346.27   20.60
   2   5   0  333.67   23.10
   2   5   0  216.28   31.00
  -2   5   0  338.17   25.00
   2   5   0  360.76   23.60
  -2   5   0  370.76   25.70
   2   5   0  392.56   25.50
  -2   5   0  344.97   20.60
   2   5   0  393.26   28.60
   3  -5   0   25.40   12.40
  -3  -5   0   51.69   13.80
  -3   5   0   25.50   13.60
  -3   5   0   33.50   15.20
   3   5   0   25.80   12.30
  -3   5   0   43.90   10.80
   3   5   0   62.89   10.80
  -3   5   0   55.09   14.40
   3   5   0   42.40   11.60
   3   5   0   28.40   12.80
   3   5   0   42.60   11.10
  -3   5   0   30.10   13.60
  -3   5   0   43.40    9.40
   3   5   0   43.70   12.10
   4  -5   0   -0.50    8.40
  -4  -5   0    8.20    9.10
  -4   5   0    3.00    9.30
  -4   5   0    4.30    8.70
  -4   5   0   11.50   10.20
  -4   5   0   -3.60    5.40
   4   5   0   -1.70    7.70
   4   5   0   22.50   10.80
   4   5   0   -1.10    7.90
   4   5   0   -9.40    5.70
   4   5   0    2.90    8.70
  -4   5   0    3.50   11.80
  -4   5   0   11.60   11.80
   4   5   0   -2.40    8.90
  -5  -5   0  201.48   23.20
   5  -5   0  217.68   23.80
   5   5   0  207.58   25.30
  -5   5   0  218.88   27.60
  -5   5   0  191.18   14.40
   5   5   0  171.68   19.50
  -5   5   0  163.68   21.30
  -5   5   0  188.38   23.50
  -5   5   0  199.58   19.70
   5   5   0  159.78   20.80
   5   5   0  185.48   20.30
   5   5   0  198.48   22.50
  -5   5   0  201.28   24.60
   5   5   0  187.08   16.40
  -6  -5   0    1.70    9.40
   6  -5   0    7.70   16.50
   6   5   0    6.60    7.40
  -6   5   0    7.20   10.40
   6   5   0    9.40    8.20
   6   5   0   -5.70   10.80
  -6   5   0   16.30    9.60
   6   5   0    1.10    8.20
   6   5   0    4.60   10.20
  -6   5   0    9.80   11.50
   6   5   0   12.40    9.10
  -7  -5   0  175.88   23.00
   7  -5   0  147.59   23.00
   7   5   0  148.79   15.40
   7   5   0  161.58   19.30
  -7   5   0  129.99   20.90
  -7   5   0  120.69   16.80
   7   5   0  140.79   18.20
   7   5   0   89.99   19.50
  -7   5   0  152.88   21.80
   7   5   0  146.19   19.60
   8   5   0  106.19   17.80
  -8   5   0  126.19   14.50
   8   5   0  128.19   16.60
   8   5   0  126.09   14.50
  -8   5   0   78.19   17.20
  -8   5   0   90.99   17.60
   8   5   0  107.99   16.40
   9   5   0  203.08   15.40
  -9   5   0  153.78   21.30
   9   5   0  191.08   19.20
  -9   5   0  175.28   20.70
  10   5   0   33.30    9.10
  10   5   0   33.30   12.00
 -10   5   0   34.10   10.30
 -10   5   0   35.30   10.70
   0  -6   0  171.68   23.60
   0   6   0  184.18   17.20
   0   6   0  214.98   21.20
   0   6   0  181.98   20.30
   0   6   0  192.18   22.40
   0   6   0  180.38   26.40
   1  -6   0   -3.70    9.00
  -1  -6   0    5.20    9.60
  -1   6   0    9.20    9.90
  -1   6   0   -7.60    7.40
   1   6   0    8.00    7.70
   1   6   0    7.10    8.20
  -1   6   0    0.80    6.40
  -1   6   0    2.00   11.90
   1   6   0   14.30   10.40
   1   6   0    3.70    7.30
  -1   6   0    2.90    6.90
   1   6   0    3.90   10.80
  -2  -6   0   58.29   17.00
   2  -6   0   82.49   17.30
  -2   6   0   44.60   16.10
  -2   6   0   64.19   10.80
   2   6   0   68.99   13.60
   2   6   0   66.49   14.90
   2   6   0   73.49   18.80
  -2   6   0   51.39   13.40
   2   6   0   77.69   16.60
   2   6   0   51.49   11.10
   2   6   0   36.60   13.70
   2   6   0   36.60   13.90
  -2   6   0   57.29   10.40
  -2   6   0   51.49   12.90
   3  -6   0   -4.10    9.50
  -3  -6   0    0.60    9.50
   3   6   0    7.20    8.20
   3   6   0    6.20    7.30
  -3   6   0   10.70    6.60
  -3   6   0   11.90    9.80
  -3   6   0   10.80    6.70
   3   6   0    1.30    7.70
  -3   6   0    3.60   11.40
   3   6   0   12.90   12.10
   3   6   0    2.90    9.50
   3   6   0  -10.30    9.20
  -3   6   0   -3.80    9.20
   4  -6   0   42.60   14.70
  -4  -6   0   52.99   15.50
  -4   6   0   36.60   15.80
   4   6   0   56.19   15.50
   4   6   0   36.00   10.00
  -4   6   0   43.70   14.20
  -4   6   0   31.50   12.80
  -4   6   0   35.70    8.80
   4   6   0   42.30   16.30
   4   6   0   44.70   13.30
   4   6   0   43.60   12.40
   4   6   0   25.90   10.50
   5  -6   0  238.38   25.30
  -5  -6   0  253.37   26.80
   5   6   0  284.47   21.80
  -5   6   0  237.78   27.70
   5   6   0  256.47   22.50
   5   6   0  318.07   28.20
  -5   6   0  281.07   26.30
   5   6   0  266.27   28.50
  -5   6   0  293.57   26.50
   5   6   0  323.77   19.90
   5   6   0  293.97   24.70
   6  -6   0   65.79   15.60
  -6  -6   0   83.59   25.80
   6   6   0   85.19   12.30
   6   6   0  124.19   17.40
   6   6   0  152.58   15.90
  -6   6   0  123.49   20.00
  -6   6   0  101.39   17.70
   6   6   0  124.09   15.30
   7   6   0   78.09   14.80
  -7   6   0   64.49   14.80
   7   6   0   44.40    9.10
   7   6   0   57.29    9.70
   7   6   0    8.90    9.20
  -7   6   0   73.79   15.20
  -8   6   0   -7.10    7.00
  -8   6   0   -3.60    7.50
   8   6   0    8.70    7.90
   9   6   0   15.60    6.20
  -9   6   0   15.70    7.70
  -9   6   0   17.40    7.50
   0  -7   0   18.70   12.60
   0   7   0   -4.70   10.10
   0   7   0   17.50   10.30
   0   7   0   -3.80    6.80
   0   7   0    4.10    7.00
   0   7   0    0.10    5.80
  -1  -7   0   62.39   18.10
   1  -7   0   63.69   16.40
  -1   7   0   48.40   11.70
   1   7   0   61.89   11.70
  -1   7   0   44.90   12.20
   1   7   0   53.99   12.20
   1   7   0   34.20   14.80
  -1   7   0   58.19   12.80
   1   7   0   59.19   10.40
   1   7   0   51.39   14.40
  -1   7   0   53.39   10.10
  -1   7   0   47.10   16.20
  -2  -7   0    8.80   11.50
   2  -7   0   13.80   11.40
  -2   7   0   -6.40    9.50
   2   7   0    6.50    7.50
   2   7   0   13.80    8.20
  -2   7   0    4.10   11.60
   2   7   0    9.20    9.30
  -2   7   0   -5.80    7.90
   2   7   0    7.80    7.10
  -2   7   0    7.00    6.50
  -2   7   0    4.00    7.80
   3   7   0    7.30    7.60
   3   7   0   38.80    9.70
  -3   7   0   29.90   13.60
   3   7   0   34.30   11.50
  -3   7   0   44.60   11.90
   3   7   0   19.40    7.70
  -3   7   0   16.80    9.30
  -3   7   0   23.40   14.00
  -4   7   0   86.19   14.40
   4   7   0   63.99   10.20
  -4   7   0   46.90   12.40
  -4   7   0   62.99   17.10
   4   7   0   54.69   11.50
   4   7   0   58.99    8.70
   5   7   0   19.20    6.70
  -5   7   0   25.80   10.00
  -5   7   0   22.40    9.20
   5   7   0   16.20    7.90
  -5   7   0   21.90   12.60
  -6   7   0   15.70    8.00
   6   7   0    9.80    6.60
  -6   7   0   13.50    7.60
  -7   7   0  274.37   17.40
  -7   7   0  257.27   17.20
   7   7   0  265.97   13.50
   0   8   0   14.70    7.90
   0   8   0  -11.40    8.50
   1   8   0   15.10    7.00
  -1   8   0   13.10   11.00
  -1   8   0   -1.90    6.40
   1   8   0    8.10   10.70
   2   8   0  106.99   12.30
  -2   8   0   98.79   14.50
  -2   8   0   68.79    8.10
  -2   8   0  104.29   17.70
  -3   8   0  153.28   15.90
  -3   8   0  151.88   20.30
   3   8   0  161.08   12.00
   4   8   0   11.90    5.30
  -4   8   0   27.70    7.80
  13   0  -1   -5.00    6.30
  13   0  -1    9.00    6.90
 -13   0   1   -2.10    8.30
  12   0  -1    0.10    8.60
  12   0  -1    5.20    8.90
 -11   0   1    5.00    9.10
  11   0  -1   -6.40    9.30
  11   0  -1   -1.30   10.70
  11   0  -1    6.20   10.30
 -10   0   1   -3.90    8.90
  10   0  -1   -1.20   10.20
  10   0  -1   11.60   12.40
  10   0  -1    3.10   12.00
  -9   0   1   16.10   11.10
   9   0  -1    1.50    9.90
   9   0  -1    8.90   10.50
   9   0  -1  -12.10   10.80
   9   0  -1    7.20   11.60
   9   0  -1    1.90   12.30
   8   0  -1    2.10    6.50
  -8   0   1    0.20    8.80
   8   0  -1   11.50   11.10
   8   0  -1  -10.20    9.60
   8   0  -1    6.80    9.90
  -7   0   1   -3.00    6.30
   7   0  -1   -4.80    5.00
   6   0  -1    7.40    5.90
  -6   0   1   -6.30    5.20
  -6   0   1   -2.90    6.00
   5   0  -1   -1.50    4.80
  -5   0   1   -2.80    5.50
   5   0  -1    0.20    5.30
  -5   0   1    3.10    5.10
  -5   0   1   -2.90    5.10
  -4   0   1   -5.60    3.50
   4   0  -1   -2.10    3.00
  -4   0   1   -2.80    4.80
  -4   0   1    4.50    5.10
  -4   0   1   -2.50    4.00
   4   0  -1    0.90    4.40
   4   0  -1   -4.50    3.70
   4   0  -1   -4.00    3.70
   3   0  -1    1.50    3.60
   3   0  -1    3.90    4.00
  -3   0   1    4.20    4.10
  -3   0   1    5.00    4.10
   3   0  -1    1.70    3.40
   3   0  -1    4.20    4.50
  -3   0   1    1.20    4.00
  -3   0   1   -2.80    3.30
   2   0  -1   -0.40    3.10
   2   0  -1   -3.90    2.40
  -2   0   1   -1.30    2.80
   2   0  -1   -1.50    2.40
  -2   0   1    2.30    3.10
  -2   0   1   -0.20    2.60
   2   0  -1   -0.10    3.20
  -2   0   1    0.90    2.80
  -2   0   1   -2.50    2.90
   1   0  -1    0.50    1.70
  -1   0   1    2.10    1.70
   1   0  -1    1.90    1.60
   1   0  -1    0.30    1.30
   1   0  -1    0.30    1.20
  -1   0   1   -2.60    1.50
  -1   0   1    1.50    1.40
   1   0  -1    0.30    1.70
  -1   0   1    2.50    1.80
  -1   0   1   -0.70    1.50
   0   0  -1   -2.40    0.40
   0   0   1   -2.20    0.40
   0   0   1   -2.50    0.50
   0   0   1   -3.00    0.40
  -1   0  -1   -3.80    2.10
   1   0   1   -1.00    2.10
   1   0   1   -5.60    2.10
  -1   0  -1    3.10    2.50
  -1   0  -1   -4.50    2.10
  -1   0  -1   -7.20    1.60
   1   0   1   -3.30    2.00
   1   0   1   -5.60    1.60
  -2   0  -1    0.50    3.30
  -2   0  -1    0.10    3.40
  -2   0  -1    1.60    3.50
   2   0   1    1.30    3.30
  -2   0  -1   -1.60    2.90
   2   0   1    2.90    3.30
   2   0   1    0.00    2.90
   2   0   1    0.50    3.70
   3   0   1   -4.70    3.60
   3   0   1   -0.90    4.90
   3   0   1    0.30    4.60
  -3   0  -1  -10.40    3.20
  -3   0  -1   -2.50    3.90
  -3   0  -1   -1.70    4.40
   3   0   1    3.80    3.70
  -4   0  -1    5.40    5.50
   4   0   1    7.10    4.30
  -4   0  -1    0.40    4.50
   4   0   1   -0.70    4.20
  -4   0  -1   -1.60    3.50
   4   0   1   -1.10    4.50
   4   0   1   -6.10    5.00
  -5   0  -1    0.20    5.30
  -5   0  -1    1.10    5.40
   5   0   1   -2.10    5.00
   5   0   1   -3.10    5.70
  -5   0  -1   -1.50    5.60
  -6   0  -1    2.70    6.60
  -6   0  -1   -0.80    5.10
   6   0   1   -7.30    5.70
   7   0   1   -4.60    6.30
  -7   0  -1    2.40    6.60
   8   0   1    9.80    9.90
  -8   0  -1   -2.30    7.90
   8   0   1    1.00   11.20
   8   0   1   -0.50    6.30
   8   0   1   -5.30   10.10
   9   0   1   -5.70   10.40
   9   0   1   -6.60    9.70
  -9   0  -1   -5.90    7.30
   9   0   1   -2.40   11.70
   9   0   1   15.00   11.00
  10   0   1   -1.20   10.60
 -10   0  -1    5.20    9.70
  10   0   1   -5.60   13.90
  10   0   1  -14.70    9.00
  11   0   1    8.00    9.80
  11   0   1   15.10   12.20
  11   0   1   -0.20   10.20
 -12   0  -1    1.90    9.70
  12   0   1    6.60    9.60
  12   0   1    5.60    9.30
 -13   0  -1    2.30    7.80
  13  -1  -1  149.09   19.60
  13  -1  -1  110.49   16.00
 -13   1   1  151.38   19.60
  13   1  -1  171.58   13.60
  12  -1  -1  327.57   26.00
  12  -1  -1  313.07   25.30
 -12   1   1  283.97   26.20
  12   1  -1  293.57   23.10
  12   1  -1  287.27   22.20
  12   1  -1  339.57   28.00
  12   1  -1  281.47   27.40
  11  -1  -1   21.60   12.80
 -11  -1   1    3.70    9.40
  11  -1  -1    7.50   11.90
  11   1  -1   22.50   13.20
  11   1  -1    6.30   10.80
  11   1  -1    0.50   10.00
  11   1  -1    6.10   10.40
 -11   1   1  -12.50    8.40
  10  -1  -1    7.30   10.90
 -10  -1   1   -7.80   10.10
  10  -1  -1    5.30   11.30
  10   1  -1   16.30   12.20
  10   1  -1    4.20   11.80
  10   1  -1    7.90   11.50
  10   1  -1    9.90   12.30
 -10   1   1    5.70   10.00
  10   1  -1  -16.50    9.70
   9  -1  -1    4.20   10.20
  -9  -1   1   17.10   10.50
   9  -1  -1    5.80   11.90
   9  -1  -1    8.60   13.00
   9   1  -1   -1.20    9.10
   9   1  -1    6.40   12.20
   9   1  -1   25.90   13.20
  -9   1   1   14.60   10.80
   9   1  -1   15.70   12.40
   9   1  -1    3.90    8.00
   8  -1  -1  280.87   25.40
   8  -1  -1  290.77   27.90
   8  -1  -1  313.97   21.40
  -8  -1   1  293.77   24.40
   8   1  -1  296.97   25.90
  -8   1   1  332.47   25.20
   8   1  -1  297.27   22.50
   8   1  -1  251.17   25.70
   8   1  -1  269.57   28.70
   8   1  -1  288.57   19.00
   8   1  -1  259.77   26.90
  -7  -1   1  113.09   16.10
  -7  -1   1  127.69   15.80
   7  -1  -1  117.39   14.40
  -7   1   1  116.99   15.50
  -6  -1   1 3016.60   87.49
  -6  -1   1 3070.69   85.99
   6  -1  -1 3065.79   84.79
  -6   1   1 3103.39   86.79
   6   1  -1 3004.90   78.79
   5  -1  -1 2752.92   75.29
  -5  -1   1 2613.44   74.39
   5  -1  -1 2847.02   78.89
  -5  -1   1 2822.62   73.69
  -5  -1   1 2829.22   76.69
   5   1  -1 2699.13   75.39
   5   1  -1 2631.94   69.99
   5   1  -1 2712.43   75.19
  -5   1   1 2759.72   78.39
  -5   1   1 2720.63   75.99
  -4  -1   1  745.83   26.20
  -4  -1   1  786.92   27.60
   4  -1  -1  740.83   28.40
   4  -1  -1  784.12   28.50
   4  -1  -1  778.52   27.60
   4  -1  -1  803.42   30.10
   4   1  -1  733.03   27.70
  -4   1   1  788.82   30.10
   4   1  -1  764.52   27.60
   4   1  -1  748.83   28.30
   4   1  -1  806.32   25.40
  -4   1   1  809.72   39.50
  -4   1   1  749.92   28.20
  -4   1   1  765.22   27.60
   4   1  -1  808.02   26.40
   3  -1  -1   42.20    6.70
  -3  -1   1   45.20    6.10
   3  -1  -1   42.80    6.70
  -3  -1   1   47.30    6.60
   3  -1  -1   37.60    7.00
   3   1  -1   56.09    7.30
  -3   1   1   45.60    6.90
   3   1  -1   51.19    7.20
   3   1  -1   46.20    6.00
  -3   1   1   32.50    7.00
   3   1  -1   47.30    6.30
   2  -1  -1   83.69    8.00
  -2  -1   1   77.79    6.30
   2  -1  -1   90.09    7.40
   2  -1  -1   83.49    7.40
   2  -1  -1   73.39    7.70
  -2  -1   1   78.19    6.40
  -2  -1   1   79.79    5.90
   2   1  -1   71.39    6.20
  -2   1   1   71.09    8.10
  -2   1   1   89.49    8.30
   2   1  -1   84.09    5.50
   2   1  -1   80.49    5.80
  -2   1   1   72.29    7.20
   2   1  -1   86.89    6.70
  -2   1   1   89.19    8.60
   1  -1  -1   73.79    6.10
  -1  -1   1   86.29    5.40
   1  -1  -1   74.49    6.20
   1  -1  -1   85.69    6.30
  -1  -1   1   80.99    4.90
  -1  -1   1   74.59    4.70
   1   1  -1   84.59    4.30
   1   1  -1   77.79    5.10
  -1   1   1   81.09    6.70
   1   1  -1   80.49    5.10
  -1   1   1   75.09    6.10
  -1   1   1   93.49    6.00
   0  -1  -1 1410.96   35.90
   0  -1   1 1454.85   34.70
   0  -1   1 1462.55   34.30
   0  -1  -1 1483.55   35.40
   0  -1  -1 1416.46   36.10
   0  -1   1 1372.26   34.60
   0   1  -1 1342.87   34.60
   0   1   1 1411.36   36.00
   0   1   1 1418.96   35.90
   0   1   1 1436.16   35.20
   0   1  -1 1484.85   34.00
   0   1  -1 1423.26   34.60
  -1  -1  -1 3783.42   88.99
  -1  -1  -1 3771.02   89.99
   1  -1   1 4102.89   90.79
   1  -1   1 3701.63   90.29
  -1  -1  -1 3861.31   89.99
   1  -1   1 3810.42   89.39
   1   1   1 4073.19   89.09
   1   1   1 3849.21   89.99
  -1   1  -1 3918.21   90.19
  -1   1  -1 3868.81   89.39
  -1   1  -1 3903.21   90.19
  -1   1  -1 3766.52   90.39
  -2  -1  -1   28.20    5.30
   2  -1   1   41.40    6.70
  -2  -1  -1   29.30    5.10
   2  -1   1   44.90    6.00
   2  -1   1   36.40    6.10
  -2  -1  -1   30.30    5.00
   2  -1   1   19.90    4.70
   2   1   1   29.20    4.70
   2   1   1   40.90    6.40
  -2   1  -1   37.80    6.50
  -2   1  -1   31.80    5.80
   2   1   1   39.40    6.00
  -2   1  -1   41.00    5.80
   3  -1   1  335.77   15.50
  -3  -1  -1  334.27   14.60
   3  -1   1  341.27   15.80
  -3  -1  -1  324.17   15.70
   3  -1   1  322.77   16.50
   3   1   1  337.87   14.50
   3   1   1  336.77   16.00
  -3   1  -1  306.27   14.90
   3   1   1  296.47   15.10
  -3   1  -1  309.07   15.20
  -3   1  -1  327.87   16.80
  -3   1  -1  295.07   14.70
  -4  -1  -1  324.57   17.20
   4  -1   1  331.57   22.70
   4  -1   1  298.17   18.30
   4  -1   1  290.67   17.70
  -4  -1  -1  316.07   16.00
  -4  -1  -1  308.37   18.40
  -4   1  -1  269.37   15.90
  -4   1  -1  282.87   18.30
   4   1   1  337.47   18.00
  -4   1  -1  315.37   17.10
   4   1   1  310.57   15.80
   4   1   1  325.67   17.30
   4   1   1  323.27   18.60
  -5  -1  -1 1001.40   36.50
  -5  -1  -1  920.31   36.60
  -5  -1  -1 1017.40   37.20
   5  -1   1  996.70   39.10
   5  -1   1  996.10   37.20
   5   1   1  936.61   33.90
  -5   1  -1  988.30   38.80
  -5   1  -1  971.00   36.00
   5   1   1  974.60   35.20
   5   1   1  994.60   37.70
   5   1   1 1004.50   35.20
  -6  -1  -1    6.00    7.00
   6  -1   1    7.80    7.50
  -6  -1  -1   -1.40    5.90
  -6   1  -1   10.00    7.50
   6   1   1    5.00    6.90
  -7  -1  -1  286.37   22.60
   7  -1   1  300.87   22.30
   7   1   1  284.17   19.60
  -7   1  -1  310.67   22.40
   8  -1   1  109.39   21.70
   8  -1   1   80.29   14.80
  -8  -1  -1   84.59   16.40
   8  -1   1   69.49   17.70
   8  -1   1   68.29   18.10
   8   1   1   69.89   18.40
   8   1   1   72.09   17.50
  -8   1  -1   90.99   16.80
   8   1   1   83.69   17.70
   8   1   1   77.09   10.40
   9  -1   1   93.39   15.90
  -9  -1  -1  125.99   18.50
   9  -1   1  100.29   19.50
   9  -1   1  109.99   22.00
   9   1   1   94.79   21.80
  -9   1  -1  114.29   19.00
   9   1   1  108.49   19.80
   9   1   1   97.79   19.00
   9   1   1   85.09   20.20
  10  -1   1  139.59   24.60
 -10  -1  -1  202.48   23.40
  10  -1   1  194.98   26.40
  10   1   1  212.18   24.90
  10   1   1  155.78   24.50
  10   1   1  174.38   24.60
 -10   1  -1  139.29   19.30
  10   1   1  187.28   24.20
  10   1   1  141.39   24.30
  11  -1   1  354.96   30.10
  11   1   1  405.46   31.30
  11   1   1  406.76   34.10
  11   1   1  419.26   31.00
 -11   1  -1  333.87   30.00
  11   1   1  349.96   31.20
  12  -1   1   68.19   14.10
  12   1   1  107.49   18.80
 -12   1  -1  143.79   18.40
  12   1   1   90.59   14.70
  12   1   1  138.99   19.50
  12  -2  -1    2.70    9.90
  12  -2  -1   -2.10    7.60
  12   2  -1    1.60    9.30
  12   2  -1    7.60    9.10
  12   2  -1    3.40    6.50
  12   2  -1    3.70    7.40
  12   2  -1    8.10    9.00
 -12   2   1    4.10    9.50
  11  -2  -1  427.66   32.00
  11   2  -1  504.45   31.40
  11   2  -1  485.35   36.50
 -11   2   1  409.76   32.00
  11   2  -1  433.16   34.80
  11   2  -1  424.46   29.30
  10  -2  -1   77.39   18.30
 -10  -2   1   67.89   16.00
  10   2  -1   79.39   17.40
  10   2  -1   88.69   20.90
  10   2  -1   48.70   16.70
  10   2  -1   71.89   16.10
 -10   2   1   82.69   16.20
  10   2  -1   73.49   16.70
   9  -2  -1   51.49   11.90
  -9  -2   1   46.30   14.80
   9  -2  -1   43.80   14.70
   9   2  -1   58.39   15.20
   9   2  -1   30.30   12.70
  -9   2   1   33.00   11.30
   9   2  -1   26.90   16.20
   9   2  -1   53.79   11.10
   9   2  -1   37.30   16.00
   8  -2  -1  366.36   30.50
  -8  -2   1  430.06   29.40
   8  -2  -1  406.76   26.60
   8   2  -1  382.06   33.50
   8   2  -1  418.06   28.90
   8   2  -1  392.36   34.00
   8   2  -1  392.96   22.50
  -8   2   1  445.56   28.90
   8   2  -1  393.16   28.40
   7  -2  -1 2006.80   66.39
  -7  -2   1 1976.40   67.19
  -7   2   1 2032.50   66.59
  -6  -2   1  301.97   21.80
   6  -2  -1  363.46   23.00
  -6  -2   1  345.97   22.10
   6   2  -1  329.07   21.10
  -6   2   1  365.86   22.50
   6   2  -1  345.97   23.30
   5  -2  -1  120.89   14.20
   5  -2  -1  100.69   14.70
  -5  -2   1   76.19   11.70
   5   2  -1  141.49   14.10
  -5   2   1  107.09   12.80
  -5   2   1  112.59   15.70
   5   2  -1  102.69   15.10
   4  -2  -1 1457.05   48.10
  -4  -2   1 1399.96   42.00
   4  -2  -1 1379.26   46.60
  -4   2   1 1407.76   45.10
  -4   2   1 1423.96   48.00
   4   2  -1 1448.96   47.30
   4   2  -1 1437.16   43.70
   4   2  -1 1429.86   44.60
   3  -2  -1 1405.46   45.30
   3  -2  -1 1444.06   43.60
  -3  -2   1 1428.46   41.80
  -3  -2   1 1461.05   40.90
   3  -2  -1 1488.45   43.40
   3  -2  -1 1480.55   46.10
   3   2  -1 1462.15   39.30
  -3   2   1 1433.36   43.50
   3   2  -1 1419.76   45.50
  -3   2   1 1488.15   46.20
  -3   2   1 1404.06   43.10
   3   2  -1 1485.95   42.10
  -2  -2   1 1672.93   44.90
   2  -2  -1 1674.13   48.40
  -2  -2   1 1675.63   44.10
   2  -2  -1 1672.53   46.90
   2   2  -1 1691.13   42.30
   2   2  -1 1706.13   45.00
  -2   2   1 1635.24   48.20
   2   2  -1 1643.24   44.70
  -2   2   1 1665.53   46.40
  -1  -2   1 3005.60   73.29
   1  -2  -1 3084.39   75.59
   1  -2  -1 3143.89   77.29
  -1  -2   1 3083.39   74.49
   1   2  -1 2997.30   73.99
   1   2  -1 3017.70   74.29
  -1   2   1 2978.10   76.59
  -1   2   1 3185.28   77.49
  -1   2   1 3095.39   75.49
   1   2  -1 3071.29   71.99
   0  -2  -1 3528.55   85.19
   0  -2   1 3505.65   83.69
   0  -2   1 3420.46   82.69
   0  -2  -1 3445.96   83.69
   0   2  -1 3464.65   83.39
   0   2   1 3478.95   85.09
   0   2   1 3539.05   85.09
   0   2   1 3471.65   83.29
   0   2  -1 3549.24   81.89
   0   2  -1 3452.95   83.89
   1  -2   1  161.68   10.90
  -1  -2  -1  174.88   10.80
   1  -2   1  143.29    9.90
  -1  -2  -1  155.58    9.90
  -1   2  -1  136.49    9.50
  -1   2  -1  156.18   10.80
   1   2   1  130.79    9.60
   1   2   1  160.18    9.70
  -1   2  -1  153.38    9.60
   1   2   1  158.88   10.50
  -2  -2  -1  392.66   16.10
   2  -2   1  387.76   17.00
   2  -2   1  364.26   16.10
  -2  -2  -1  368.66   16.50
   2  -2   1  386.36   18.00
   2   2   1  371.56   15.40
  -2   2  -1  354.56   17.40
   2   2   1  359.96   17.00
   2   2   1  354.16   16.60
  -2   2  -1  358.26   18.00
  -2   2  -1  361.76   16.30
  -3  -2  -1  243.38   13.70
   3  -2   1  259.87   15.20
   3  -2   1  282.57   17.00
  -3  -2  -1  235.98   14.40
   3   2   1  238.88   14.90
  -3   2  -1  241.98   16.30
   3   2   1  206.68   14.90
   3   2   1  243.68   13.40
  -3   2  -1  240.08   14.30
  -3   2  -1  252.77   15.00
   4  -2   1  828.92   33.00
   4  -2   1  808.12   33.60
  -4  -2  -1  829.22   31.50
   4   2   1  763.52   32.00
   4   2   1  801.42   28.90
  -4   2  -1  865.21   34.20
   4   2   1  804.82   31.20
   4   2   1  787.82   29.80
  -4   2  -1  808.52   29.90
   5  -2   1 2307.47   70.49
  -5  -2  -1 2330.07   68.89
  -5   2  -1 2277.57   67.39
   5   2   1 2413.46   70.89
   5   2   1 2300.27   64.69
   5   2   1 2364.16   67.79
  -6  -2  -1  320.67   23.20
  -6  -2  -1  371.76   23.70
   6  -2   1  300.77   21.90
   6   2   1  317.57   22.40
  -6   2  -1  320.97   21.30
   6   2   1  328.97   22.40
  -7  -2  -1   10.70    8.60
   7  -2   1    8.60    7.40
  -7   2  -1   -8.00    7.00
   7   2   1   -1.80    7.90
   7   2   1   21.80   11.50
   7   2   1   -5.60    7.60
   7   2   1    3.90    6.70
   8  -2   1  211.08   25.10
   8  -2   1  198.68   20.80
  -8  -2  -1  241.78   23.10
  -8   2  -1  200.28   19.90
   8   2   1  204.88   23.00
  -8   2  -1  225.38   27.70
   8   2   1  209.48   17.10
   8   2   1  212.38   25.10
   8   2   1  268.47   29.50
  -8   2  -1  207.08   25.60
   8   2   1  275.77   29.40
   9  -2   1  714.83   42.80
   9  -2   1  730.13   38.30
  -9  -2  -1  798.32   42.60
  -9   2  -1  694.53   43.00
  -9   2  -1  711.73   42.10
   9   2   1  731.93   47.30
  -9   2  -1  750.72   37.50
   9   2   1  685.63   40.60
   9   2   1  799.62   49.90
   9   2   1  754.42   42.40
 -10  -2  -1   13.10    9.80
  10  -2   1   15.80   13.20
 -10   2  -1   10.70   12.90
  10   2   1   -8.40   11.80
 -10   2  -1   18.20   12.10
  10   2   1   -4.30   10.10
 -10   2  -1   10.90    8.50
  10   2   1   -6.40    9.60
  10   2   1    3.10   10.10
  11  -2   1   78.59   16.70
  11   2   1   82.29   16.20
  11   2   1   78.99   16.30
  11   2   1   75.29   18.60
 -11   2  -1   84.09   15.90
 -11   2  -1   91.09   18.10
  11   2   1   70.99   16.90
  11   2   1  127.79   18.90
  12  -2   1  135.39   17.50
  12   2   1  133.89   17.70
  12   2   1  116.99   18.40
 -12   2  -1  110.99   17.80
  12   2   1  147.49   16.10
  12   2   1  105.29   15.20
 -12   2  -1  126.19   15.50
  12  -3  -1    1.20    8.40
  12   3  -1   -0.50    4.20
 -12   3   1   -7.10    8.30
 -12   3   1   -1.50    6.00
  12   3  -1   -6.80    5.90
  12   3  -1  -16.30    6.40
  12   3  -1   -7.40    7.20
  11  -3  -1   17.50   11.10
 -11   3   1   11.10   10.10
 -11   3   1    0.90   11.40
  11   3  -1   -3.50    9.30
  11   3  -1   -6.20    9.30
  11   3  -1    2.30    8.70
  11   3  -1   -0.70    7.50
  11   3  -1    2.50    7.80
  10  -3  -1  342.27   29.20
 -10  -3   1  263.07   26.90
 -10   3   1  305.87   30.10
 -10   3   1  314.27   27.80
  10   3  -1  307.87   31.60
  10   3  -1  294.57   29.60
  10   3  -1  312.47   25.30
  10   3  -1  309.07   26.50
  10   3  -1  315.87   24.40
  -9  -3   1  518.75   35.30
   9  -3  -1  510.45   30.70
   9  -3  -1  505.25   36.60
   9   3  -1  538.55   26.90
   9   3  -1  615.24   43.10
   9   3  -1  491.25   32.60
   9   3  -1  515.75   33.00
  -9   3   1  496.85   30.60
  -9   3   1  532.55   35.90
   9   3  -1  501.85   39.90
  -9   3   1  532.15   37.10
   8  -3  -1  252.07   31.60
   8  -3  -1  287.97   34.20
  -8  -3   1  253.27   24.70
   8  -3  -1  244.28   23.00
  -8   3   1  261.77   28.10
   8   3  -1  259.97   23.90
   8   3  -1  262.67   30.30
  -8   3   1  245.78   21.80
  -8   3   1  272.87   28.80
   8   3  -1  232.68   23.40
   8   3  -1  262.87   19.00
   8   3  -1  217.18   28.20
   7  -3  -1  112.89   17.00
  -7  -3   1  102.89   17.60
   7   3  -1   77.79   14.90
   7   3  -1   92.89   18.50
   7   3  -1  100.59   21.40
   7   3  -1   77.89   14.10
  -7   3   1  109.09   20.90
   7   3  -1   78.79   20.30
  -7   3   1   39.20   22.90
  -7   3   1  108.99   15.20
   7   3  -1   83.89   12.20
   6  -3  -1  345.37   24.80
  -6  -3   1  360.76   24.40
   6   3  -1  330.87   24.60
  -6   3   1  341.37   22.90
   6   3  -1  343.37   25.50
  -5  -3   1 1169.58   49.99
   5  -3  -1 1336.47   49.30
   5   3  -1 1272.17   47.20
  -5   3   1 1260.97   45.50
   5   3  -1 1257.77   49.90
   4  -3  -1    5.70    7.30
  -4   3   1   17.80    7.70
   4   3  -1   12.30    7.30
   4   3  -1   11.00    8.10
   3  -3  -1 1267.47   44.50
   3  -3  -1 1249.47   45.10
   3   3  -1 1246.08   45.30
  -3   3   1 1209.18   44.60
   3   3  -1 1167.18   41.40
   3   3  -1 1263.47   40.40
  -3   3   1 1294.37   41.00
   2  -3  -1   40.30    8.70
   2  -3  -1   60.49   10.00
   2   3  -1   53.39   10.30
  -2   3   1   61.89   10.50
  -2   3   1   35.80    7.40
   2   3  -1   79.79   11.70
   2   3  -1   48.80    8.20
   1  -3  -1  141.89   11.70
  -1  -3   1  180.58   11.70
   1  -3  -1  150.88   13.20
   1  -3  -1  153.18   13.20
   1  -3  -1  145.29   12.60
   1  -3  -1  138.89   11.50
  -1   3   1  174.98   13.70
   1   3  -1  122.89   12.50
   1   3  -1  156.18   11.60
  -1   3   1  145.49   11.10
   0  -3   1  235.08   13.40
   0  -3  -1  215.68   13.50
   0  -3  -1  262.37   15.30
   0   3   1  247.38   15.60
   0   3   1  224.88   14.80
   0   3  -1  210.58   13.70
   0   3   1  229.28   14.60
  -1  -3  -1   50.09    8.60
  -1  -3  -1   39.10    7.20
   1  -3   1   38.40    7.10
   1   3   1   41.70    8.80
  -1   3  -1   38.50    7.90
   1   3   1   37.70    8.80
   1   3   1   41.80    8.20
  -2  -3  -1  115.39   11.90
   2  -3   1  110.39   12.40
  -2  -3  -1  121.69   10.80
   2  -3   1  121.09   11.90
   2   3   1  129.69   12.20
   2   3   1  137.19   13.50
  -2   3  -1  115.09   12.30
   2   3   1  117.09   11.80
   2   3   1  128.99    9.80
  -2   3  -1  109.79    9.10
  -3  -3  -1  145.99   13.80
   3  -3   1  129.59   14.80
  -3   3  -1  140.19   14.30
  -3   3  -1  146.09   11.40
   3   3   1  117.99   12.50
   3   3   1  143.89   13.40
   3   3   1  165.48   15.50
   4  -3   1  124.79   15.40
  -4  -3  -1  118.49   13.80
   4   3   1  108.09   13.60
  -4   3  -1  134.59   12.10
   4   3   1  152.08   15.90
   5  -3   1  452.55   27.20
  -5  -3  -1  396.16   24.90
   5   3   1  378.16   26.00
  -5   3  -1  393.16   22.00
   5   3   1  424.46   24.90
   6  -3   1  736.63   37.40
  -6  -3  -1  765.62   36.80
   6   3   1  700.73   34.90
   6   3   1  662.93   27.80
   6   3   1  713.93   44.20
  -6   3  -1  707.23   31.90
   6   3   1  707.03   36.40
   6   3   1  744.43   38.10
   7  -3   1  539.35   32.90
  -7  -3  -1  513.65   32.20
  -7   3  -1  523.75   33.50
   7   3   1  577.84   39.70
   7   3   1  562.24   39.00
   7   3   1  470.75   30.70
  -7   3  -1  548.45   28.70
   7   3   1  518.85   33.60
   7   3   1  522.05   24.80
  -7   3  -1  463.25   34.40
   7   3   1  506.65   31.60
   7   3   1  571.94   32.20
  -8  -3  -1  307.47   27.90
   8  -3   1  390.86   28.90
   8   3   1  349.87   29.20
   8   3   1  369.76   21.80
   8   3   1  379.16   35.20
   8   3   1  343.27   28.40
  -8   3  -1  364.56   29.90
  -8   3  -1  380.96   31.70
   8   3   1  376.86   34.60
  -8   3  -1  341.67   29.30
   9  -3   1   18.90   10.40
  -9  -3  -1   49.30   15.30
   9   3   1   31.40   15.80
   9   3   1   28.70   13.10
   9   3   1   24.40   12.00
  -9   3  -1   25.00   12.20
   9   3   1   44.40   18.80
  -9   3  -1   45.70   15.70
 -10   3  -1  694.33   36.50
  10   3   1  774.32   46.90
  10   3   1  776.22   47.30
 -10   3  -1  719.03   42.20
  10   3   1  712.23   37.60
  10   3   1  783.32   39.90
  11  -3   1  150.88   21.60
  11   3   1  179.18   18.20
  11   3   1  136.69   20.60
  11   3   1  151.28   22.10
  11   3   1  164.48   18.00
  11   3   1  173.38   18.70
 -11   3  -1  158.08   20.40
 -11   3  -1  146.79   17.30
  12   3   1   53.59   13.90
  12   3   1   47.90   11.50
  12   3   1   53.29    7.90
  11  -4  -1   52.29   13.10
 -11   4   1  117.09   12.70
  11   4  -1   92.29   13.60
  11   4  -1  131.49   19.30
 -11   4   1  112.29   17.40
  10  -4  -1   94.39   21.40
 -10   4   1   92.19   19.50
  10   4  -1  125.39   22.60
 -10   4   1  116.19   16.40
  10   4  -1  116.49   16.60
  10   4  -1  102.09   14.80
  10   4  -1  115.09   14.70
  10   4  -1  134.59   16.00
  -9  -4   1    7.60   11.50
   9  -4  -1    2.90    9.50
   9   4  -1   -4.50    7.10
   9   4  -1   -5.90    7.30
   9   4  -1   -5.40    7.30
   9   4  -1   -2.30    8.30
  -9   4   1    8.30   11.50
  -9   4   1  -17.50    8.50
   9   4  -1   -9.50   10.80
  -8  -4   1   20.60   12.00
   8  -4  -1   57.79   14.70
   8   4  -1   47.60   11.10
   8   4  -1   41.30   12.90
   8   4  -1   61.09   18.50
   8   4  -1   54.89   13.90
  -8   4   1   50.59   15.40
   8   4  -1   60.99   14.50
  -8   4   1   51.79   15.90
   7  -4  -1  134.19   20.60
  -7  -4   1  116.49   19.80
   7  -4  -1   98.59   23.90
   7   4  -1   86.89   18.70
   7   4  -1   67.99   14.30
  -7   4   1  134.89   22.30
   7   4  -1  102.19   16.10
  -7   4   1   88.49   18.80
   7   4  -1  102.19   17.20
   7   4  -1  120.49   23.30
   7   4  -1  131.29   14.90
   6  -4  -1   18.10   13.40
   6  -4  -1   20.20   10.10
  -6   4   1   18.80   12.90
   6   4  -1    9.60   10.70
   6   4  -1    8.40    8.50
   6   4  -1   25.00   13.30
  -6   4   1   31.40   13.20
   6   4  -1    2.00    7.70
  -6   4   1   22.90    9.30
   6   4  -1    9.70   10.00
   6   4  -1   23.10    8.20
   6   4  -1   17.10    9.40
   5  -4  -1   13.70   10.10
   5  -4  -1    7.90    8.00
  -5   4   1   -9.10   16.50
   5   4  -1    9.60    8.40
   5   4  -1   15.10   11.30
   5   4  -1    7.10    8.30
  -5   4   1    1.50   10.20
  -5   4   1   25.80   12.70
  -5   4   1    7.10    6.70
  -5   4   1   -2.20    6.10
   5   4  -1   10.60    9.00
   4  -4  -1  319.37   27.00
   4  -4  -1  307.57   23.60
  -4   4   1  266.07   27.20
   4   4  -1  284.07   21.70
  -4   4   1  320.27   19.00
   4   4  -1  318.57   25.10
   3  -4  -1 1559.74   60.59
   3  -4  -1 1616.54   55.49
   3  -4  -1 1649.54   56.69
  -3   4   1 1485.05   48.10
   3   4  -1 1551.44   57.89
   3   4  -1 1646.44   54.49
   2  -4  -1  798.92   35.80
   2   4  -1  824.02   36.80
   2   4  -1  811.92   34.20
  -2   4   1  828.12   29.70
   1  -4  -1   69.39   13.00
  -1   4   1   70.29   11.10
   1   4  -1  111.29   15.60
   1   4  -1   92.89   13.10
   0  -4  -1  308.67   20.00
   0  -4   1  230.78   26.90
   0   4  -1  285.37   17.70
   0   4   1  305.77   19.80
   0   4   1  313.97   18.60
   0   4  -1  255.77   18.50
   1  -4   1  -12.60    6.10
  -1  -4  -1    7.50    6.90
   1   4   1   -3.80    7.40
   1   4   1    2.40    6.40
   2  -4   1   91.49   14.90
  -2  -4  -1   64.29   11.80
   2   4   1   73.89   12.70
   2   4   1   41.50   11.30
   3  -4   1    4.60    6.90
  -3  -4  -1    3.70    6.70
   3   4   1   -5.10    7.40
   3   4   1    8.50    8.40
   4  -4   1    0.50    7.20
  -4  -4  -1    8.60    7.80
   4   4   1    5.10    6.60
  -4   4  -1    2.50   11.80
   4   4   1   -1.00    8.70
   5  -4   1   34.50   11.50
  -5  -4  -1   35.00   12.70
  -5   4  -1   27.20   12.00
   5   4   1   25.00   11.20
   5   4   1   52.39   12.80
   5   4   1   39.30    9.70
   5   4   1   25.50   12.10
   5   4   1   33.80   12.00
  -5   4  -1   25.70   12.80
   5   4   1   33.30    7.90
  -5   4  -1   42.00   12.00
  -5   4  -1   37.50    8.70
  -5   4  -1   24.60   12.50
   6  -4   1   63.79   15.30
  -6  -4  -1   71.49   15.80
   6   4   1   49.20   15.30
   6   4   1   72.49   15.60
  -6   4  -1   59.49    9.30
  -6   4  -1   61.39   16.70
   6   4   1   43.00   13.50
  -6   4  -1   51.29   16.00
   6   4   1   49.90   12.70
   6   4   1   43.80   16.60
   6   4   1   57.49   10.20
  -6   4  -1   21.40   11.70
  -7  -4  -1  275.67   26.10
   7  -4   1  223.98   24.00
  -7   4  -1  224.08   23.60
   7   4   1  260.47   26.70
   7   4   1  275.07   24.80
   7   4   1  267.77   24.20
  -7   4  -1  278.87   27.70
   7   4   1  251.67   29.20
   7   4   1  266.67   30.30
   7   4   1  242.88   18.10
   7   4   1  295.47   25.90
   8  -4   1   85.69   16.80
  -8  -4  -1   96.29   18.90
  -8   4  -1   77.69   15.10
   8   4   1   91.39   17.30
   8   4   1  120.69   18.70
   8   4   1   84.79   19.90
  -8   4  -1   98.99   20.20
   8   4   1  106.39   13.60
   8   4   1   88.89   20.80
   9  -4   1   87.39   15.90
  -9  -4  -1   89.59   18.00
   9   4   1   73.59   15.10
   9   4   1   96.49   16.10
  -9   4  -1  115.39   15.80
   9   4   1  112.39   22.40
  -9   4  -1  121.49   21.20
  10   4   1    0.50    9.60
 -10   4  -1   21.90    7.00
 -10   4  -1    9.90   10.70
  10   4   1   21.80    8.90
  10   4   1   15.20    9.60
  10   4   1   23.60   13.30
  10   4   1    9.50    8.40
  11   4   1   -2.30    7.20
  11   4   1  -10.20    7.90
 -11   4  -1  -11.60    7.20
  11   4   1   -1.50    7.90
  11   4   1    0.60    5.50
 -11   4  -1    0.80    7.30
  11   4   1    3.40    6.60
  10   5  -1  199.68   21.60
 -10   5   1  176.98   18.60
  10   5  -1  157.68   14.50
 -10   5   1  182.08   19.50
   9   5  -1   41.10    7.40
  -9   5   1   45.90   13.30
   9   5  -1   29.10    8.10
  -9   5   1   25.50    7.50
   9   5  -1   41.40   13.80
   9   5  -1   38.70   11.30
  -8  -5   1    6.90   18.40
   8  -5  -1   14.30   10.90
   8   5  -1    8.20    8.10
   8   5  -1   17.20    8.10
   8   5  -1    3.60    7.30
   8   5  -1   10.40    8.60
  -8   5   1    6.90    8.50
   8   5  -1   -3.90    9.60
  -8   5   1   -4.90    9.00
   7  -5  -1    7.90    9.30
  -7  -5   1   14.20   11.70
   7  -5  -1   14.10   12.30
   7   5  -1  -12.20   10.10
   7   5  -1   -0.50    6.70
   7   5  -1   -6.50    8.00
  -7   5   1   12.50   10.10
  -7   5   1    2.90   13.00
   7   5  -1    3.10    8.80
   7   5  -1    3.60    8.30
  -7   5   1    7.80   11.50
   7   5  -1    1.50   10.80
   6  -5  -1   -6.70    8.50
  -6   5   1  -10.00   10.90
   6   5  -1    0.00    6.60
   6   5  -1    2.70   10.80
   6   5  -1    0.50    7.90
  -6   5   1   -0.90    9.80
   6   5  -1    4.70    8.80
   6   5  -1   18.50    9.90
   6   5  -1    8.80   10.90
  -6   5   1  -12.40    8.20
   5  -5  -1  157.58   21.80
  -5   5   1  156.48   24.30
   5   5  -1  136.39   15.00
  -5   5   1  119.49   23.00
   5   5  -1  138.89   18.80
   5   5  -1  155.58   20.70
  -5   5   1  148.29   20.10
  -5   5   1  150.88   23.00
   5   5  -1  126.69   17.80
   5   5  -1  150.28   21.70
   5   5  -1  153.48   18.00
  -5   5   1  181.78   25.80
   4  -5  -1  141.99   22.50
   4   5  -1  117.19   17.90
  -4   5   1  118.19   21.80
   4   5  -1  109.29   20.30
  -4   5   1  115.29   19.70
  -4   5   1  110.09   11.80
  -4   5   1   88.09   15.30
  -4   5   1  111.69   12.30
   4   5  -1   88.79   14.60
   4   5  -1  103.09   17.40
  -4   5   1   74.69   18.00
   4   5  -1  110.99   15.40
  -4   5   1  125.29   20.10
   4   5  -1   91.79   13.50
   3  -5  -1  477.65   31.10
   3   5  -1  439.56   30.50
   3   5  -1  443.16   23.30
   3   5  -1  447.46   28.20
   3   5  -1  420.26   27.70
  -3   5   1  401.36   29.50
  -3   5   1  443.36   29.90
  -3   5   1  466.15   35.40
  -3   5   1  416.06   26.70
  -3   5   1  409.76   21.80
   3   5  -1  396.36   25.10
   3   5  -1  422.56   25.00
  -3   5   1  399.56   34.20
   2  -5  -1  116.99   17.40
  -2   5   1   90.19   16.50
   2   5  -1  118.39   19.60
   2   5  -1   93.99   15.70
  -2   5   1   96.59   17.00
   2   5  -1   97.69   13.60
  -2   5   1   70.19   12.20
  -2   5   1   86.39   12.70
  -2   5   1  113.69   21.70
   2   5  -1  117.19   20.60
   2   5  -1  105.19   17.00
  -2   5   1   84.49   19.60
   2   5  -1  102.69   14.70
   1  -5  -1    9.00    8.60
  -1   5   1   13.80    6.80
   1   5  -1   16.40   12.60
  -1   5   1   20.70   12.40
   1   5  -1    6.60    9.40
   1   5  -1   24.50    9.90
   1   5  -1   19.70    9.10
  -1   5   1   -0.10   14.00
  -1   5   1    8.00   10.30
   1   5  -1    7.30    7.90
  -1   5   1   15.70   13.00
   0  -5   1  328.37   25.60
   0  -5  -1  413.46   27.30
   0   5  -1  326.07   32.40
   0   5   1  379.66   20.60
   0   5  -1  421.86   25.80
   0   5   1  347.67   24.60
   0   5  -1  359.96   29.30
   0   5  -1  368.86   23.70
   0   5   1  369.76   20.80
   0   5   1  335.17   34.10
   0   5   1  389.76   28.60
   0   5   1  348.07   22.80
   0   5   1  391.36   31.20
  -1  -5  -1  678.83   35.40
   1  -5   1  658.03   35.30
  -1   5  -1  661.93   32.60
   1   5   1  687.33   40.30
   1   5   1  612.54   32.70
  -1   5  -1  651.83   41.50
   1   5   1  677.73   28.70
  -1   5  -1  687.43   40.50
   1   5   1  667.03   33.50
  -1   5  -1  646.84   31.10
   1   5   1  630.84   27.70
   1   5   1  713.13   36.50
  -1   5  -1  624.14   32.60
   1   5   1  654.93   32.40
   2  -5   1   65.09   15.50
  -2  -5  -1  123.49   17.70
  -2   5  -1   83.89   11.10
   2   5   1   67.89   13.60
   2   5   1   95.49   14.70
  -2   5  -1  108.69   16.40
  -2   5  -1  105.79   21.10
   2   5   1  101.79   17.40
  -2   5  -1  105.09   13.80
  -2   5  -1  109.49   22.60
   2   5   1  111.09   13.30
  -2   5  -1  129.79   18.80
   2   5   1  114.59   11.60
   2   5   1  124.09   18.70
   2   5   1   98.59   24.40
   3  -5   1   28.00   11.90
  -3  -5  -1   64.69   14.90
   3   5   1   71.59   10.70
  -3   5  -1   24.80   11.20
   3   5   1   68.39   13.40
  -3   5  -1   55.79   17.40
   3   5   1   41.90    9.90
  -3   5  -1   51.89    9.70
  -3   5  -1   48.20   16.50
   3   5   1   58.59   14.70
  -3   5  -1   44.00    8.90
   3   5   1   51.39   12.50
  -3   5  -1   54.69   14.10
   3   5   1   70.69   14.90
   4  -5   1  111.39   18.60
  -4  -5  -1  103.09   19.30
  -4   5  -1  100.09   17.80
  -4   5  -1  112.39   22.00
  -4   5  -1   91.39   12.60
   4   5   1   94.79   16.60
   4   5   1   89.49   15.90
  -4   5  -1   91.69   12.40
   4   5   1  104.89   13.40
  -4   5  -1   77.59   19.40
  -4   5  -1   76.59   16.60
   4   5   1   60.79   14.10
   4   5   1   73.89   18.40
  -5  -5  -1  292.27   26.00
   5  -5   1  203.38   23.20
   5   5   1  243.98   24.00
  -5   5  -1  204.28   23.90
  -5   5  -1  235.88   18.40
   5   5   1  202.38   17.00
   5   5   1  217.48   22.50
   5   5   1  226.88   22.00
   5   5   1  237.38   25.60
  -5   5  -1  240.68   25.30
  -5   5  -1  204.28   26.30
  -5   5  -1  224.08   16.00
  -5   5  -1  200.98   26.60
   6  -5   1  255.97   25.50
  -6  -5  -1  243.38   25.00
   6   5   1  228.98   22.60
   6   5   1  233.38   26.40
   6   5   1  228.38   24.00
  -6   5  -1  232.68   28.50
  -6   5  -1  248.18   25.10
   6   5   1  240.58   25.20
   6   5   1  234.68   17.70
   6   5   1  190.98   21.50
  -6   5  -1  265.87   26.40
  -6   5  -1  236.08   18.60
   7  -5   1    1.40   10.00
  -7  -5  -1   13.90    9.80
   7   5   1    4.40   11.60
  -7   5  -1    4.40    6.90
   7   5   1   -2.50    8.30
   7   5   1    3.90   11.60
  -7   5  -1   -3.00    8.60
   7   5   1   16.10    7.30
  -7   5  -1   -0.60    9.50
   7   5   1    9.60    8.90
   7   5   1   10.40    8.80
   8   5   1  142.59   18.40
   8   5   1  170.48   20.80
  -8   5  -1   99.49   18.20
  -8   5  -1  120.09   19.50
   8   5   1  103.49   15.60
   9   5   1   30.50   10.20
   9   5   1    7.80   10.10
   9   5   1   15.30    7.70
   9   5   1   16.30    8.20
  -9   5  -1   -8.10    8.60
  -9   5  -1    9.80    8.80
 -10   5  -1  158.48   16.40
 -10   5  -1  189.98   17.90
  10   5   1  168.38   15.20
  10   5   1  159.68   18.90
  -9   6   1   27.60    9.20
  -9   6   1   55.19   11.50
   9   6  -1   44.30    6.80
  -8   6   1    2.70    8.00
  -8   6   1  -11.60    7.10
   8   6  -1    2.20    5.90
  -7   6   1   43.10   12.80
   7   6  -1   77.79   13.30
   7   6  -1   64.29   10.50
  -7   6   1   47.40   13.20
   6  -6  -1   -4.80    8.50
   6   6  -1    4.70    7.30
   6   6  -1    4.80    6.90
  -6   6   1  -19.40    8.20
  -6   6   1   -1.10    8.70
  -6   6   1    3.60   10.20
   6   6  -1    5.40    6.40
   5  -6  -1  321.47   27.70
   5   6  -1  329.47   21.10
   5   6  -1  352.36   21.10
  -5   6   1  291.17   27.30
   5   6  -1  303.87   22.10
   5   6  -1  329.07   29.00
  -5   6   1  306.37   31.30
   5   6  -1  311.07   31.50
  -5   6   1  380.16   29.70
   5   6  -1  303.57   24.70
  -5   6   1  285.77   13.40
   4  -6  -1  293.77   27.00
   4   6  -1  265.27   21.60
   4   6  -1  189.68   23.50
  -4   6   1  295.87   26.10
  -4   6   1  196.48   26.70
   4   6  -1  267.87   19.50
  -4   6   1  243.48   13.50
   4   6  -1  225.98   22.30
   4   6  -1  251.37   20.40
  -4   6   1  246.88   25.90
   3  -6  -1  400.76   30.70
  -3   6   1  369.76   15.70
   3   6  -1  419.76   30.20
  -3   6   1  393.26   20.60
   3   6  -1  368.76   27.70
  -3   6   1  391.16   30.30
   3   6  -1  365.06   31.00
   3   6  -1  401.56   24.90
   3   6  -1  406.86   25.80
  -3   6   1  419.16   30.80
   3   6  -1  384.36   23.90
  -3   6   1  408.16   35.80
   2  -6  -1   11.30    9.90
  -2   6   1    7.90    9.50
  -2   6   1   11.90    7.50
   2   6  -1   16.70    9.30
  -2   6   1   28.50   15.10
   2   6  -1   21.90    9.60
   2   6  -1    7.50    9.10
   2   6  -1    6.10   10.60
   2   6  -1   10.60    8.10
   2   6  -1   20.60   13.70
  -2   6   1   29.90   11.90
   1  -6  -1  563.74   36.40
   1   6  -1  539.65   29.60
   1   6  -1  519.15   32.70
   1   6  -1  531.95   39.60
   1   6  -1  524.75   27.10
   1   6  -1  528.65   29.10
   1   6  -1  551.94   27.30
  -1   6   1  549.85   33.20
  -1   6   1  512.15   26.40
  -1   6   1  614.04   42.20
  -1   6   1  522.85   32.50
   0  -6   1  213.68   23.60
   0  -6  -1  225.78   24.10
   0   6   1  183.78   21.40
   0   6  -1  165.48   24.70
   0   6  -1  186.58   19.30
   0   6   1  196.28   16.70
   0   6   1  189.88   21.40
   0   6  -1  223.98   17.80
   0   6  -1  193.38   16.90
   0   6  -1  191.48   21.90
   0   6  -1  180.98   20.30
   0   6   1  176.88   26.10
  -1  -6  -1  151.88   24.10
   1  -6   1  154.08   21.20
   1   6   1  140.19   18.00
  -1   6  -1  148.39   18.30
   1   6   1  189.98   26.20
   1   6   1  180.28   16.60
   1   6   1  155.58   18.80
  -1   6  -1  199.18   27.20
  -1   6  -1  141.09   18.20
   1   6   1  152.98   19.40
  -1   6  -1  157.88   20.60
  -1   6  -1  148.09   15.90
  -2  -6  -1  657.73   38.60
   2  -6   1  597.44   37.20
  -2   6  -1  610.24   34.00
   2   6   1  598.84   34.60
   2   6   1  590.24   37.50
   2   6   1  585.04   32.90
  -2   6  -1  628.64   28.90
  -2   6  -1  667.23   34.60
   2   6   1  643.34   58.99
   2   6   1  566.54   34.30
  -2   6  -1  636.14   43.90
  -2   6  -1  626.44   44.60
  -2   6  -1  560.64   36.50
   2   6   1  638.14   39.10
   2   6   1  647.94   29.30
   3  -6   1  578.14   36.90
  -3  -6  -1  542.75   35.80
   3   6   1  591.34   36.30
  -3   6  -1  531.25   41.20
  -3   6  -1  566.04   34.00
  -3   6  -1  597.14   34.20
   3   6   1  607.74   28.10
   3   6   1  570.44   37.90
  -3   6  -1  566.74   26.70
  -3   6  -1  551.74   41.60
   3   6   1  565.24   32.10
   3   6   1  524.35   32.50
   3   6   1  542.75   34.30
   4  -6   1  152.18   22.80
  -4  -6  -1  195.48   23.40
   4   6   1  194.08   19.60
  -4   6  -1  243.68   28.50
  -4   6  -1  187.38   14.90
  -4   6  -1  205.98   22.40
  -4   6  -1  199.78   15.20
   4   6   1  209.08   24.90
   4   6   1  202.68   20.60
   4   6   1  182.08   23.40
   4   6   1  175.48   16.30
  -4   6  -1  177.48   21.40
   4   6   1  181.98   22.20
  -5  -6  -1    0.60    9.90
   5  -6   1   10.70   11.40
  -5   6  -1    4.90    9.70
   5   6   1    0.00    6.20
   5   6   1   10.80    8.90
   5   6   1    3.20   11.70
   5   6   1   11.10    9.10
   5   6   1   23.70   12.10
   5   6   1    0.10    7.80
  -5   6  -1   14.60   11.50
  -5   6  -1    9.10    9.60
   6  -6   1  171.08   34.30
   6   6   1  103.89   13.30
   6   6   1  162.98   21.20
  -6   6  -1  125.69   19.00
   6   6   1  145.29   19.00
   6   6   1  126.09   17.00
  -6   6  -1  159.18   20.20
   6   6   1  173.58   17.90
   7   6   1   13.30    9.50
   7   6   1   13.70    8.30
   7   6   1   10.20    7.40
  -7   6  -1   28.40   10.60
  -7   6  -1   19.20    9.70
  -8   6  -1  182.08   18.00
  -8   6  -1  155.08   17.40
   8   6   1  160.88   17.60
   9   6   1    6.60    6.30
  -9   6  -1    7.10    6.70
  -9   6  -1    4.00    6.70
  -7   7   1   22.10    7.90
  -7   7   1   18.80    7.60
  -6   7   1    5.60    7.30
  -6   7   1   17.50    8.00
   6   7  -1    3.50    5.60
  -6   7   1    4.70    9.70
   6   7  -1    6.40    5.40
  -5   7   1   12.70    9.10
  -5   7   1   16.20    9.40
  -5   7   1   11.90   10.30
   5   7  -1   -5.00    5.40
   5   7  -1   17.30    6.90
  -4   7   1   16.30   10.30
  -4   7   1    6.50    9.00
   4   7  -1   21.50    7.90
  -4   7   1   20.60   10.60
   4   7  -1   14.50    8.00
  -3   7   1   36.50   11.30
  -3   7   1   17.00    9.60
   3   7  -1   15.10    8.30
   3   7  -1   35.90    7.80
  -3   7   1    5.10   11.40
   3   7  -1   14.00    8.50
   2  -7  -1  115.99   21.90
  -2   7   1   84.49   15.70
  -2   7   1  118.19   17.30
   2   7  -1   83.29   19.50
   2   7  -1  114.09   14.30
   2   7  -1  130.39   17.00
  -2   7   1   69.29   18.00
   2   7  -1  107.39   12.70
   1  -7  -1   -0.50   10.10
   1   7  -1   11.40   12.20
   1   7  -1    3.40    6.80
  -1   7   1   -4.20    8.30
  -1   7   1   19.60   12.70
  -1   7   1   -6.10    5.50
   1   7  -1    4.80    9.20
  -1   7   1   -1.10    7.80
   1   7  -1    7.00    6.90
  -1   7   1    0.70    8.60
   1   7  -1    9.80    7.80
   0  -7  -1  377.96   32.30
   0  -7   1  362.96   31.10
   0   7   1  381.76   26.50
   0   7   1  358.26   29.20
   0   7   1  376.96   33.90
   0   7  -1  380.36   27.90
   0   7   1  373.56   20.20
   0   7   1  402.46   25.90
   0   7  -1  411.16   35.70
   0   7  -1  372.76   22.00
   0   7  -1  359.96   24.00
   0   7  -1  381.86   22.70
  -1  -7  -1  268.77   26.80
   1  -7   1  239.08   26.90
  -1   7  -1  276.07   21.10
   1   7   1  254.27   29.10
   1   7   1  276.67   23.00
  -1   7  -1  246.78   19.30
   1   7   1  258.67   25.50
  -1   7  -1  282.17   23.90
   1   7   1  295.27   22.40
  -1   7  -1  297.47   31.30
  -1   7  -1  256.67   18.20
   1   7   1  240.58   17.80
   2  -7   1   47.20   16.80
  -2  -7  -1   43.50   15.20
  -2   7  -1   24.80    8.90
  -2   7  -1   60.99   19.40
   2   7   1   43.70   13.80
  -2   7  -1   40.50   11.40
   2   7   1   34.00   10.40
   2   7   1   35.10    8.40
   2   7   1   34.50   10.80
  -2   7  -1   39.10    8.50
  -2   7  -1   41.10   13.50
  -3   7  -1    5.00    7.50
  -3   7  -1   -9.30   10.40
   3   7   1   -1.50    5.80
  -3   7  -1   -2.70    9.00
   3   7   1   -6.40    6.20
   3   7   1   -3.90    7.60
  -3   7  -1   -7.20    6.60
   3   7   1   -2.70    7.40
  -4   7  -1   34.30   14.30
   4   7   1   43.20    7.80
   4   7   1   44.10    9.70
  -4   7  -1   31.40   10.80
   4   7   1    2.10    6.80
   4   7   1   39.90   11.00
  -4   7  -1   35.80   10.60
  -4   7  -1   47.70   13.00
  -5   7  -1    4.30    7.80
  -5   7  -1   -5.80    8.90
  -5   7  -1   -3.70    7.00
  -5   7  -1   12.00   10.30
   5   7   1   -0.70    6.50
   5   7   1    5.80    5.40
  -6   7  -1   80.69   12.00
  -6   7  -1   47.40   12.90
  -6   7  -1   67.39   11.10
   6   7   1   59.19   11.30
  -7   7  -1   60.09    9.30
   7   7   1   70.49   10.20
  -7   7  -1   86.69   12.20
   4  -8  -1    6.00    9.10
  -4   8   1    5.20    4.70
  -4   8   1   -0.80    6.90
  -3   8   1   -5.90    6.60
   3   8  -1    7.90    4.10
  -3   8   1    2.90    9.30
  -3   8   1    2.40    4.90
  -3   8   1   -4.50    5.60
   2   8  -1    0.90    4.80
  -2   8   1   -0.70    6.10
  -2   8   1   12.10    5.70
  -2   8   1   19.60   10.20
  -2   8   1    1.90    7.50
  -1   8   1   26.60    6.60
   1   8  -1   37.80   12.80
  -1   8   1   -2.80    5.80
  -1   8   1   15.30    9.10
   1   8  -1   33.20    8.20
  -1   8   1   22.70   12.10
   0   8   1   39.50   10.30
   0   8   1   37.90    6.30
   0   8  -1   22.70    7.10
   0   8   1   32.80   12.20
   0   8  -1   30.00   11.90
  -1   8  -1    4.20    9.50
   1   8   1    4.20    6.50
  -1   8  -1    3.10    6.30
  -2   8  -1    9.60    7.20
   2   8   1    1.50    5.70
  -2   8  -1   -7.60    7.60
  -3   8  -1    8.10    9.80
  -3   8  -1    4.00    6.50
   3   8   1    5.40    5.50
   4   8   1   13.90    5.40
  -4   8  -1   11.60    6.90
  13   0  -2   70.89   11.20
  13   0  -2   82.09   12.00
  12   0  -2   16.00   10.20
  12   0  -2   28.40   10.40
 -11   0   2    4.00   10.00
  11   0  -2    1.90    9.30
  11   0  -2   -6.60    9.90
  11   0  -2   12.00   10.40
  10   0  -2  239.48   25.80
 -10   0   2  257.87   25.80
  10   0  -2  239.78   28.60
  10   0  -2  251.27   26.40
   9   0  -2   19.90   12.50
   9   0  -2   33.80   12.20
   9   0  -2    7.00   10.50
   9   0  -2   19.70   13.10
   9   0  -2   14.00    8.20
  -9   0   2   33.50   13.10
   8   0  -2  844.42   42.00
   8   0  -2  886.11   62.59
   8   0  -2  858.41   41.90
  -8   0   2  892.71   42.10
   8   0  -2  872.61   32.20
   8   0  -2  888.31   46.90
  -7   0   2   97.69   14.30
   7   0  -2  112.89   11.80
   6   0  -2  631.74   25.50
  -6   0   2  675.93   30.10
  -6   0   2  626.64   29.00
  -5   0   2   -5.80    5.40
   5   0  -2   -0.30    5.10
  -5   0   2   -2.90    4.60
   5   0  -2    2.30    4.80
  -5   0   2    1.00    5.60
  -5   0   2    5.10    6.30
  -4   0   2 1453.65   42.40
  -4   0   2 1406.76   40.00
   4   0  -2 1320.57   42.00
   4   0  -2 1345.77   41.70
  -4   0   2 1357.46   40.20
   4   0  -2 1365.56   38.60
   4   0  -2 1359.56   39.60
  -4   0   2 1364.96   41.20
  -3   0   2   12.40    4.50
   3   0  -2   11.00    4.00
   3   0  -2    5.00    3.40
  -3   0   2    9.60    4.30
   3   0  -2   12.10    5.20
  -3   0   2    8.10    4.20
   3   0  -2    5.50    4.10
  -3   0   2   10.70    4.30
   2   0  -2 1278.77   33.50
  -2   0   2 1262.57   32.10
  -2   0   2 1282.17   33.60
   2   0  -2 1233.08   33.20
   2   0  -2 1269.97   31.50
  -2   0   2 1240.18   32.40
  -2   0   2 1271.37   32.70
   2   0  -2 1255.07   32.10
  -2   0   2 1284.17   33.30
   1   0  -2 2985.80   65.69
  -1   0   2 2867.31   66.79
   1   0  -2 2846.82   66.09
  -1   0   2 3096.59   67.09
  -1   0   2 2968.40   66.29
   1   0  -2 3070.79   65.89
   1   0  -2 2882.11   66.99
  -1   0   2 2967.00   66.29
  -1   0   2 3003.40   66.19
  -1   0   2 2868.71   66.79
   0   0  -2 1720.13   37.60
   0   0   2 1715.23   37.80
   0   0   2 1708.73   38.30
   0   0   2 1689.03   38.20
   0   0  -2 1723.43   38.30
   0   0  -2 1436.26   38.10
   1   0   2   47.90    4.50
   1   0   2   52.59    4.70
  -1   0  -2   50.99    4.70
   1   0   2   65.69    5.60
  -1   0  -2   60.29    5.40
  -1   0  -2   58.29    4.80
   2   0   2 4064.39   94.39
  -2   0  -2 3886.11   95.39
  -2   0  -2 4106.39   94.09
   2   0   2 4075.29   94.49
   2   0   2 4123.39   95.89
  -2   0  -2 3931.51   95.09
  -2   0  -2 4005.80   95.69
  -3   0  -2   17.20    4.90
  -3   0  -2   14.40    5.90
   3   0   2   19.10    6.00
  -3   0  -2   22.10    6.50
   3   0   2   19.10    5.40
   3   0   2   20.80    5.80
   4   0   2    8.90    6.70
  -4   0  -2    7.40    5.60
  -4   0  -2   -7.10    5.20
   4   0   2    5.70    5.80
   4   0   2   -1.30    4.00
  -4   0  -2   11.40    6.40
  -5   0  -2 3233.68   88.59
   5   0   2 3242.28   89.49
   5   0   2 3222.08   87.39
  -5   0  -2 3146.89   88.99
  -5   0  -2 3113.59   85.69
  -6   0  -2 1935.41   64.19
  -6   0  -2 1890.21   61.49
  -6   0  -2 1910.21   65.29
   6   0   2 2023.20   62.39
   7   0   2   38.20   10.80
  -7   0  -2   -0.40    6.90
   8   0   2   74.19   18.30
  -8   0  -2   58.79   13.70
   8   0   2   62.39   17.40
   8   0   2   85.99   19.60
   8   0   2   67.89   14.30
   9   0   2   18.90   12.30
  -9   0  -2    8.30   10.00
   9   0   2    6.10   12.20
   9   0   2   15.80    9.20
   9   0   2   13.30   12.80
   9   0   2   10.80   12.60
 -10   0  -2    2.20    9.20
  10   0   2    4.10   11.00
  10   0   2    0.60   11.00
  10   0   2   16.50   11.30
  10   0   2   22.50   13.50
  11   0   2   15.50   12.00
  11   0   2   36.70   13.70
 -11   0  -2   27.30   14.00
  12   0   2   88.29   15.60
  12   0   2   42.00   12.10
 -12   0  -2   44.60   12.50
  13  -1  -2  190.08   16.80
  13  -1  -2  148.49   16.50
  13   1  -2  191.98   13.90
 -13   1   2  183.48   19.60
  12  -1  -2  283.47   23.70
  12  -1  -2  265.67   23.70
  12   1  -2  288.87   27.00
  12   1  -2  306.67   23.00
  12   1  -2  274.37   27.00
  12   1  -2  303.27   22.30
 -11  -1   2  283.97   27.10
  11  -1  -2  343.27   28.70
  11  -1  -2  328.47   28.20
  11   1  -2  325.47   26.90
 -11   1   2  324.67   27.10
  11   1  -2  290.37   30.00
  11   1  -2  300.57   29.70
  11   1  -2  296.97   26.80
  10  -1  -2   -4.90   10.80
  10  -1  -2    9.80   11.90
  10  -1  -2    5.00   10.40
 -10  -1   2    2.60   10.20
  10   1  -2   -1.20   10.70
  10   1  -2    1.80    9.60
  10   1  -2   -0.40    9.70
  10   1  -2    0.30    9.70
  10   1  -2    0.90   10.70
  10   1  -2    8.70    7.20
 -10   1   2    2.90   10.40
   9  -1  -2  254.77   26.60
  -9  -1   2  307.27   26.30
   9  -1  -2  289.07   29.10
   9  -1  -2  313.37   32.90
   9   1  -2  257.47   26.10
   9   1  -2  267.97   25.80
   9   1  -2  302.67   29.90
   9   1  -2  284.07   25.50
   9   1  -2  297.77   20.10
  -9   1   2  302.37   26.40
   9   1  -2  274.57   30.80
   8  -1  -2   18.60    7.10
   8  -1  -2   -3.20    9.90
   8  -1  -2   16.30    8.10
   8  -1  -2    4.00    8.80
  -8  -1   2   11.60    8.70
   8  -1  -2    0.40   12.50
  -8   1   2   12.90    8.60
   8   1  -2    7.00    9.50
   8   1  -2    9.10    9.60
   8   1  -2    6.10   10.50
   8   1  -2   11.80    8.30
   8   1  -2    3.20    9.30
   8   1  -2   18.40    8.40
  -7  -1   2  109.39   14.50
  -7  -1   2  103.99   14.70
   7  -1  -2  133.29   14.20
  -7   1   2  123.09   15.60
  -6  -1   2   41.50   10.60
   6  -1  -2   34.00    8.90
  -6  -1   2   51.79   10.90
  -6   1   2   32.20    9.40
  -5  -1   2  909.01   32.10
   5  -1  -2 1032.40   37.60
   5  -1  -2  920.91   34.00
  -5  -1   2  942.11   34.50
   5   1  -2  958.00   35.20
  -5   1   2  945.51   35.30
  -5   1   2  970.60   36.80
   5   1  -2  940.81   33.80
   5   1  -2  919.91   34.80
  -4  -1   2   74.59    8.50
   4  -1  -2   64.39    8.30
   4  -1  -2   77.39   11.40
  -4  -1   2   89.09    9.20
   4  -1  -2   75.29   11.00
  -4   1   2   85.49   10.70
  -4   1   2   83.39    9.50
  -4   1   2   73.49   10.70
   4   1  -2   72.09    9.00
   4   1  -2   76.49    9.00
   4   1  -2   87.69   10.90
  -3  -1   2    5.50    3.60
  -3  -1   2    5.10    3.50
   3  -1  -2   -0.80    5.00
   3  -1  -2    2.40    3.60
   3  -1  -2    5.40    4.30
   3  -1  -2    2.60    4.90
   3   1  -2    2.90    3.60
   3   1  -2    6.80    2.90
  -3   1   2    5.90    4.80
  -3   1   2    8.50    4.70
   3   1  -2    0.60    3.00
   3   1  -2   -0.60    3.20
   3   1  -2    8.40    4.10
   2  -1  -2 1070.49   32.00
   2  -1  -2 1107.19   30.50
  -2  -1   2 1109.29   27.90
   2  -1  -2 1114.99   32.30
  -2  -1   2 1073.99   28.30
  -2  -1   2 1046.60   28.70
   2  -1  -2 1114.49   30.60
   2   1  -2 1097.29   26.40
   2   1  -2 1125.39   28.80
  -2   1   2 1061.29   31.80
  -2   1   2 1106.49   30.60
   2   1  -2 1089.09   28.60
   2   1  -2 1088.49   27.10
  -2   1   2 1014.60   31.50
  -1  -1   2  607.34   15.00
   1  -1  -2  578.54   18.60
  -1  -1   2  584.34   15.60
   1  -1  -2  573.44   20.00
   1  -1  -2  560.04   18.40
  -1  -1   2  594.74   15.50
   1  -1  -2  598.74   17.90
  -1   1   2  568.54   18.50
   1   1  -2  603.24   15.50
  -1   1   2  590.54   17.70
   1   1  -2  588.54   15.40
   0  -1  -2 1608.74   39.60
   0  -1  -2 1490.95   39.40
   0  -1   2 1546.65   37.20
   0  -1  -2 1518.85   38.50
   0  -1   2 1507.85   36.80
   0  -1   2 1580.54   37.30
   0   1   2 1535.55   38.50
   0   1   2 1552.04   39.70
   0   1  -2 1596.34   37.50
   0   1   2 1625.24   39.80
   0   1  -2 1582.44   35.40
   1  -1   2   79.69    6.10
   1  -1   2   73.29    6.40
  -1  -1  -2   72.59    6.80
  -1  -1  -2   72.89    7.00
   1  -1   2   72.79    6.50
  -1  -1  -2   67.99    6.20
   1  -1   2   85.09    6.50
  -1   1  -2   68.49    5.70
   1   1   2   77.29    6.90
  -1   1  -2   71.99    6.60
  -1   1  -2   73.99    6.60
   1   1   2   74.19    6.10
   1   1   2   66.79    6.20
   2  -1   2  801.42   24.60
  -2  -1  -2  789.92   24.00
   2  -1   2  757.82   24.80
   2  -1   2  808.42   26.00
  -2  -1  -2  842.92   25.50
  -2   1  -2  781.92   24.20
   2   1   2  796.02   24.30
  -2   1  -2  789.92   25.90
   2   1   2  762.82   25.40
  -2   1  -2  769.42   25.20
   2   1   2  791.22   25.50
  -2   1  -2  731.33   25.40
   3  -1   2 5635.34  134.69
   3  -1   2 5670.43  132.79
   3  -1   2 5506.45  131.79
  -3  -1  -2 5651.03  131.39
  -3  -1  -2 5562.94  133.19
   3   1   2 5609.84  130.99
  -3   1  -2 5708.13  134.99
   3   1   2 5729.73  133.59
  -3   1  -2 5325.17  134.19
  -3   1  -2 5476.85  131.79
   3   1   2 5707.43  131.19
  -3   1  -2 5308.67  131.99
  -4  -1  -2   89.39   10.70
  -4  -1  -2  107.09   11.50
   4  -1   2   84.19   12.00
   4  -1   2  109.19   12.90
  -4   1  -2   87.69   12.20
  -4   1  -2   95.49   10.60
   4   1   2   92.79   11.00
   4   1   2  104.49    9.90
  -4   1  -2   80.19   10.40
  -4   1  -2   91.69   10.10
   4   1   2   77.99    9.70
   4   1   2   82.79   10.60
   5  -1   2 1067.29   40.10
  -5  -1  -2 1084.19   40.70
  -5  -1  -2 1060.49   39.00
   5  -1   2 1064.29   41.60
  -5  -1  -2 1106.69   40.20
  -5   1  -2 1127.29   42.70
   5   1   2 1080.99   37.10
  -5   1  -2 1102.79   38.80
   5   1   2 1079.99   36.20
   5   1   2 1098.89   41.50
   5   1   2 1063.59   38.60
   6  -1   2  155.48   16.40
  -6  -1  -2  134.19   15.30
  -6  -1  -2  150.68   16.00
   6   1   2  174.78   16.10
  -6   1  -2  152.38   15.20
  -7  -1  -2  388.56   25.70
   7  -1   2  381.16   25.50
  -7   1  -2  404.66   25.30
   7   1   2  317.97   22.40
   8  -1   2    0.70   11.00
   8  -1   2   15.30    8.50
   8  -1   2   10.70   11.50
  -8  -1  -2    8.80    9.70
   8  -1   2    6.10   11.30
   8   1   2    1.70   10.40
   8   1   2   13.10    8.00
  -8   1  -2    5.60    8.30
   8   1   2    3.80   11.70
   8   1   2    5.40   10.20
  -8   1  -2   17.20   12.30
   9  -1   2   -0.40   11.40
  -9  -1  -2   21.40   11.20
   9  -1   2   22.70   10.10
   9  -1   2   11.00   11.70
  -9   1  -2   -2.20    9.50
   9   1   2   -0.70   10.50
   9   1   2   11.10   11.60
   9   1   2   12.20   12.90
  -9   1  -2   28.30   14.60
  10  -1   2   28.20   14.30
 -10  -1  -2   20.60   11.60
  10  -1   2   26.20   13.60
 -10   1  -2   30.90   12.70
  10   1   2   60.09   17.10
  10   1   2   60.49   17.00
  10   1   2   74.99   18.30
 -10   1  -2   48.00   15.90
  10   1   2   34.20   14.70
  10   1   2   47.20   16.70
  11  -1   2   24.90   12.80
  11   1   2   43.50   14.80
  11   1   2   15.50   11.90
 -11   1  -2   13.10   11.60
  11   1   2   47.30   14.60
  11   1   2   18.20   11.30
 -12  -1  -2   13.80   10.30
  12  -1   2   -7.90    8.50
  12   1   2    4.20    8.80
 -12   1  -2   -5.40    7.60
  12   1   2    7.90    9.60
  12   1   2   -6.50    9.40
  12   1   2    4.00    7.80
 -13   2   2   -3.80    7.20
  12  -2  -2   -5.40    9.20
  12  -2  -2   -6.20    7.90
 -12   2   2    5.00   10.40
  12   2  -2    8.00   10.00
  12   2  -2    5.20   10.30
  12   2  -2   13.30    7.50
  12   2  -2    6.20    6.60
  12   2  -2   -1.90    8.20
  11  -2  -2   14.90   11.60
  11   2  -2   20.10   10.90
  11   2  -2    5.50    9.90
  11   2  -2    3.80   13.10
  11   2  -2   18.20   13.80
  11   2  -2   33.10   12.60
  10  -2  -2  372.46   31.20
 -10  -2   2  364.96   29.90
  10   2  -2  367.66   28.70
  10   2  -2  345.67   34.10
  10   2  -2  368.56   27.90
 -10   2   2  359.96   28.20
  10   2  -2  382.16   29.70
  10   2  -2  397.46   21.40
  10   2  -2  388.36   34.40
  -9  -2   2   67.49   16.30
   9  -2  -2   81.39   18.80
   9  -2  -2   64.59   31.00
   9   2  -2   74.69   16.40
   9   2  -2   73.09   14.50
   9   2  -2   80.69   13.30
  -9   2   2  102.09   18.50
   9   2  -2   60.39   17.60
   9   2  -2   69.89   19.20
   9   2  -2   72.29   15.50
  -8  -2   2    5.80    8.70
   8  -2  -2   -3.60    8.50
   8  -2  -2   -0.60   10.10
   8  -2  -2    5.40    7.80
   8   2  -2   12.90    9.70
   8   2  -2    9.00    9.90
   8   2  -2    6.90    7.50
   8   2  -2   10.80   13.40
  -8   2   2   26.50   10.90
   8   2  -2    5.50   12.00
  -7  -2   2  532.15   29.80
   7  -2  -2  504.15   28.40
  -7   2   2  540.25   29.80
  -6  -2   2   17.10    8.10
   6  -2  -2   22.70    8.60
  -6  -2   2   31.70    9.30
  -6   2   2   28.50    9.20
   6   2  -2   26.80    9.40
   5  -2  -2  179.08   15.70
   5  -2  -2  185.18   17.10
  -5   2   2  174.98   17.20
   5   2  -2  200.68   16.50
   5   2  -2  149.19   15.60
  -5   2   2  190.48   15.80
   5   2  -2  228.08   22.30
   4  -2  -2   27.80    8.60
   4  -2  -2   41.80    9.30
   4   2  -2   32.80    6.70
  -4   2   2   50.29    9.60
  -4   2   2   17.50    7.00
   4   2  -2   41.10    9.70
   4   2  -2   27.00    7.80
   3  -2  -2  532.85   23.90
   3  -2  -2  504.15   21.00
   3  -2  -2  508.75   22.80
   3  -2  -2  497.95   21.70
  -3  -2   2  479.55   18.50
   3   2  -2  493.15   16.80
  -3   2   2  547.35   22.60
   3   2  -2  521.75   19.70
   3   2  -2  479.85   22.70
  -3   2   2  506.55   21.40
  -3   2   2  508.95   23.50
  -2  -2   2  171.48    9.20
   2  -2  -2  168.68   11.40
   2  -2  -2  173.78   12.80
  -2  -2   2  181.38   10.20
   2  -2  -2  176.78   12.40
   2   2  -2  175.58    7.50
   2   2  -2  174.88    9.50
   2   2  -2  158.48    9.60
  -2   2   2  169.58   11.60
   2   2  -2  175.38    7.80
  -2   2   2  189.48   13.40
   1  -2  -2 6135.09  150.88
  -1  -2   2 6407.56  145.49
   1  -2  -2 6482.75  148.89
  -1  -2   2 6550.04  146.59
   1  -2  -2 6442.96  150.58
   1   2  -2 6625.14  146.39
  -1   2   2 6652.23  151.08
  -1   2   2 6437.16  148.59
  -1   2   2 6119.29  150.08
   1   2  -2 6441.36  146.29
   1   2  -2 6335.97  143.29
   0  -2  -2 3145.69   79.59
   0  -2   2 3292.97   78.89
   0  -2   2 3409.36   79.99
   0  -2  -2 3436.36   82.59
   0  -2  -2 3374.36   80.99
   0   2   2 3251.27   80.29
   0   2   2 3262.67   82.29
   0   2  -2 3356.86   79.79
   0   2   2 3443.56   82.89
   0   2  -2 3339.27   77.39
   0   2  -2 3225.88   78.99
  -1  -2  -2  609.34   21.60
   1  -2   2  506.35   20.10
  -1  -2  -2  558.34   20.10
   1  -2   2  572.14   19.80
   1   2   2  563.44   21.10
   1   2   2  539.75   21.00
  -1   2  -2  547.65   20.00
  -1   2  -2  569.14   20.90
   1   2   2  551.44   19.80
  -1   2  -2  576.54   19.00
  -2  -2  -2 5263.17  121.29
   2  -2   2 5087.59  121.69
   2  -2   2 4931.21  119.89
  -2  -2  -2 5027.60  119.09
   2  -2   2 5011.20  118.99
   2   2   2 4796.52  121.79
   2   2   2 5022.40  118.59
  -2   2  -2 4957.40  121.69
  -2   2  -2 4875.81  118.59
  -2   2  -2 4935.41  121.09
   2   2   2 5094.79  121.29
   3  -2   2  197.78   13.60
  -3  -2  -2  165.58   13.10
   3  -2   2  191.38   14.90
  -3  -2  -2  173.28   12.00
  -3  -2  -2  183.38   13.50
   3   2   2  157.38   13.10
   3   2   2  174.88   13.10
   3   2   2  160.58   13.30
  -3   2  -2  175.88   11.60
  -3   2  -2  173.98   14.40
   3   2   2  179.98   12.80
   3   2   2  202.28   12.70
   4  -2   2  136.69   14.60
  -4  -2  -2  105.39   12.00
   4   2   2   87.29   11.40
   4   2   2  103.09   12.10
   4   2   2  116.59   11.80
  -4   2  -2  106.99   13.50
  -4   2  -2  120.49   11.50
   4   2   2  109.19   12.70
  -5  -2  -2  502.75   26.00
   5  -2   2  496.65   26.90
   5   2   2  531.85   24.60
   5   2   2  544.85   26.90
  -5   2  -2  507.35   24.40
   5   2   2  488.45   24.30
   6  -2   2  130.19   17.10
  -6  -2  -2  134.19   15.60
   6   2   2  117.79   13.70
   6   2   2  137.39   15.20
  -6   2  -2  128.39   14.80
   6   2   2  161.38   16.70
  -7  -2  -2  212.78   20.70
   7  -2   2  232.28   20.80
   7   2   2  206.08   24.10
  -7   2  -2  206.08   18.60
   7   2   2  190.08   24.30
   7   2   2  177.38   22.50
   7   2   2  269.27   42.80
   7   2   2  247.28   32.70
   7   2   2  197.58   21.60
   7   2   2  195.48   16.00
  -7   2  -2  156.68   21.70
   8  -2   2   10.20    9.30
  -8  -2  -2   -6.50    6.80
   8  -2   2   -1.50   10.30
  -8   2  -2    0.00   11.30
   8   2   2    6.80   12.00
  -8   2  -2   -2.40    7.10
   8   2   2    4.60   11.90
   8   2   2   -2.40    9.40
  -8   2  -2   -2.90   12.20
   8   2   2    4.00   10.70
  -9  -2  -2   -8.40   18.60
   9  -2   2   -3.30    7.80
   9   2   2    7.80   10.90
   9   2   2   -5.70    9.60
  -9   2  -2  -10.20   10.20
   9   2   2   -2.70   11.70
   9   2   2   13.50   14.30
  -9   2  -2    3.50    9.00
  -9   2  -2   -1.80   10.70
  10  -2   2   -4.10    8.60
 -10  -2  -2   21.20   12.00
  10  -2   2   31.90   14.90
 -10   2  -2   36.00   13.00
  10   2   2   24.20   13.50
  10   2   2   24.10   14.20
  10   2   2   27.30   12.30
  10   2   2   17.50   12.00
 -10   2  -2   20.90   13.50
  11  -2   2   11.80   11.50
  11   2   2    4.80    9.90
  11   2   2   11.30   11.20
  11   2   2   15.80   10.60
  11   2   2   11.90    9.60
  11   2   2   28.30   11.30
 -11   2  -2   18.10   10.10
 -11   2  -2    5.80   11.10
  12  -2   2   10.70    8.40
 -12   2  -2   11.30    6.80
  12   2   2   19.40   11.10
 -12   2  -2    7.70    9.30
  12   2   2    8.70    7.00
  12   2   2   14.40    9.00
  12   2   2   22.40    8.90
  12  -3  -2  149.29   18.30
  12   3  -2  152.58   19.40
  12   3  -2  133.29   14.40
 -12   3   2  122.69   16.60
  11  -3  -2   56.89   15.50
  11   3  -2   51.19   12.60
  11   3  -2   48.00   15.10
  11   3  -2   43.40   10.90
  11   3  -2   46.30    9.90
 -11   3   2   57.89   13.40
  10  -3  -2   13.40   12.60
 -10  -3   2    9.00   11.90
  10   3  -2    7.60   12.50
 -10   3   2    9.50   12.70
  10   3  -2    9.20    9.10
  10   3  -2   13.60    8.50
  10   3  -2   -2.20    8.50
  10   3  -2   23.30   10.20
  10   3  -2    2.30    9.00
 -10   3   2    4.90    9.90
  10   3  -2    3.40    9.20
   9  -3  -2    5.80   11.10
  -9  -3   2   -0.30   10.60
   9  -3  -2    5.70    9.20
   9   3  -2    8.90    9.90
   9   3  -2    4.10   11.00
  -9   3   2    3.80    8.10
   9   3  -2    2.40   10.80
   9   3  -2    0.20    8.30
  -9   3   2    6.20   13.40
   9   3  -2   10.00    9.40
   9   3  -2   14.20   13.40
   8  -3  -2   64.99   17.10
   8  -3  -2   93.79   16.10
   8  -3  -2   81.69   21.00
  -8  -3   2   75.09   17.00
   8   3  -2   59.09   17.40
   8   3  -2   61.89   15.80
   8   3  -2  108.49   14.50
  -8   3   2   84.19   20.20
   8   3  -2   80.69   15.90
  -8   3   2   80.49   14.40
   8   3  -2   96.39   16.40
   8   3  -2  114.79   23.20
   7  -3  -2  577.64   32.60
   7  -3  -2  565.24   36.60
   7   3  -2  540.25   25.80
   7   3  -2  601.84   31.50
   7   3  -2  538.85   32.50
   7   3  -2  589.34   36.30
  -7   3   2  573.04   37.30
   7   3  -2  558.64   39.40
   7   3  -2  577.54   32.00
  -7   3   2  618.44   32.50
   6  -3  -2  357.66   24.70
   6   3  -2  348.07   24.50
   6   3  -2  308.77   24.60
  -6   3   2  334.67   22.70
   5  -3  -2   63.09   12.10
  -5   3   2   54.09   11.20
   5   3  -2   87.99   16.20
   5   3  -2   64.09   12.10
   4  -3  -2  108.89   14.40
   4  -3  -2  137.79   15.10
   4   3  -2  149.49   16.20
   4   3  -2  120.79   14.20
  -4   3   2  113.69   16.30
  -4   3   2  125.99   13.80
   3  -3  -2 2341.17   68.49
   3  -3  -2 2273.07   66.59
  -3   3   2 2059.69   62.49
   3   3  -2 2202.18   67.79
   3   3  -2 2172.18   60.59
  -3   3   2 2240.38   67.79
   3   3  -2 2189.18   63.59
   2  -3  -2  144.89   13.90
   2  -3  -2  126.09   13.20
   2  -3  -2  142.09   13.30
   2  -3  -2  110.59   11.60
   2  -3  -2  134.59   14.20
  -2   3   2  163.18   14.60
   2   3  -2  142.19   10.90
  -2   3   2  136.89   12.10
  -2   3   2  145.09   15.00
   2   3  -2  142.19   13.00
   2   3  -2  118.79   13.90
   1  -3  -2   46.90    9.00
   1  -3  -2   34.30    7.70
   1  -3  -2   37.80    7.90
   1  -3  -2   44.40    9.50
   1  -3  -2   36.10    9.00
  -1   3   2   32.80    7.30
   1   3  -2   39.40    8.70
  -1   3   2   25.40    7.10
  -1   3   2   41.90    8.00
   1   3  -2   41.60    7.10
   0  -3  -2  131.49   11.60
   0  -3  -2  155.38   11.70
   0  -3  -2  160.78   11.60
   0  -3   2  140.49   10.70
   0  -3  -2  152.48   12.70
   0   3   2  161.08   13.20
   0   3   2  152.08   12.70
   0   3   2  140.79   11.30
   0   3   2  154.38   13.30
   0   3  -2  151.38   11.40
  -1  -3  -2   21.00    7.50
   1  -3   2   18.30    5.60
  -1  -3  -2   34.50    6.30
  -1  -3  -2   16.30    6.00
   1   3   2   40.20    8.80
   1   3   2   50.59    8.10
   1   3   2   25.90    6.60
   1   3   2   21.70    8.20
  -1   3  -2   30.10    6.90
   2  -3   2  198.68   14.20
  -2  -3  -2  183.88   14.30
   2  -3   2  217.58   16.30
   2   3   2  217.38   16.80
  -2   3  -2  209.08   15.50
   2   3   2  183.28   14.10
   2   3   2  200.48   15.00
  -3  -3  -2 1234.58   42.30
   3  -3   2 1197.88   43.20
   3   3   2 1184.88   42.00
   3   3   2 1206.08   42.60
  -3   3  -2 1250.27   47.40
   3   3   2 1238.28   38.30
   3   3   2 1179.28   44.70
  -4  -3  -2 1360.76   47.90
   4  -3   2 1313.47   48.50
   4   3   2 1392.06   50.79
   4   3   2 1337.87   47.10
  -4   3  -2 1293.27   41.00
   4   3   2 1403.26   42.90
  -5  -3  -2   35.40   10.60
   5  -3   2   34.20   10.20
   5   3   2   41.10   10.50
   5   3   2   44.00   12.20
  -5   3  -2   10.00    6.60
  -5   3  -2   34.90   10.40
  -6  -3  -2   14.90    8.30
   6  -3   2   17.60   10.00
  -6   3  -2   25.10    7.50
  -6   3  -2   25.70   13.50
  -6   3  -2    9.70    7.50
   6   3   2   18.80    7.50
   6   3   2   23.90   12.30
   6   3   2   23.40   10.20
   6   3   2   25.90    9.50
   6   3   2   11.50   18.70
   6   3   2   32.50   12.10
   7  -3   2   58.89   14.80
  -7  -3  -2   51.59   13.50
   7   3   2   62.29   12.90
   7   3   2   49.20   14.00
   7   3   2   57.89   17.50
   7   3   2   67.59   15.40
   7   3   2   72.29   15.40
   7   3   2   77.99   11.70
   7   3   2   53.29   15.40
  -7   3  -2   42.60   15.00
  -7   3  -2   69.59   15.70
   7   3   2   64.09   15.70
   8  -3   2  209.78   22.20
  -8  -3  -2  159.48   21.60
   8   3   2  163.98   25.20
  -8   3  -2  209.88   25.60
   8   3   2  191.38   23.50
   8   3   2  185.58   15.30
   8   3   2  148.09   21.40
  -8   3  -2  179.08   21.90
   8   3   2  167.28   27.60
   9  -3   2 1102.19   49.20
  -9  -3  -2 1040.00   50.39
   9   3   2 1104.39   59.79
  -9   3  -2 1060.29   52.39
   9   3   2 1031.70   49.90
  -9   3  -2 1077.89   46.80
   9   3   2 1062.39   57.99
   9   3   2 1146.19   52.89
  10   3   2  332.37   26.90
 -10   3  -2  338.17   24.40
 -10   3  -2  329.47   28.90
  10   3   2  305.77   31.60
  10   3   2  316.27   26.30
  10   3   2  315.27   30.70
  11   3   2   93.09   18.00
 -11   3  -2  108.89   12.20
  11   3   2   59.09   14.30
 -11   3  -2  114.09   17.90
  11   3   2   81.49   14.30
  11   3   2   83.39   13.90
  11   3   2   73.09   13.10
  12   3   2   10.80   13.70
  11  -4  -2  185.38   20.00
  11   4  -2  153.18   20.50
 -11   4   2  138.29   15.20
 -11   4   2  134.79   19.00
  11   4  -2  147.69   14.50
  10  -4  -2  130.39   21.50
  10   4  -2  110.59   16.40
  10   4  -2  122.69   14.20
  10   4  -2  123.59   13.50
  10   4  -2   85.09   20.10
 -10   4   2   79.09   15.30
 -10   4   2  122.19   21.00
  -9  -4   2   43.10   15.40
   9  -4  -2   10.40   12.40
   9  -4  -2    9.60   10.80
   9   4  -2   21.20   10.10
   9   4  -2   15.10    9.80
   9   4  -2   26.50    9.90
  -9   4   2   14.20   12.40
   9   4  -2   28.60    9.80
  -9   4   2    9.60   11.70
   9   4  -2   29.30   14.00
   8  -4  -2  180.18   22.40
  -8   4   2  195.58   25.30
  -8   4   2  214.98   26.30
   8   4  -2  176.48   26.60
   8   4  -2  201.48   20.70
   8   4  -2  219.08   20.40
   8   4  -2  221.58   22.40
   8   4  -2  193.08   17.80
   7  -4  -2  124.09   18.40
   7  -4  -2   90.09   23.00
   7   4  -2  110.49   16.50
   7   4  -2  156.08   18.90
   7   4  -2  143.19   25.10
   7   4  -2  117.09   21.60
   7   4  -2  133.29   14.90
  -7   4   2  122.69   17.10
   7   4  -2  124.69   18.90
  -7   4   2  136.09   23.60
  -7   4   2  215.68   25.20
   6  -4  -2   30.70   14.80
   6  -4  -2   38.20   12.60
  -6   4   2   25.80   14.40
  -6   4   2   34.40   10.80
   6   4  -2   24.90    9.20
   6   4  -2   51.69   16.60
   6   4  -2   38.40   13.90
   6   4  -2   33.20    9.70
   6   4  -2   19.70   10.40
  -6   4   2   17.70   13.10
   6   4  -2   23.30   13.10
   6   4  -2   44.10   11.90
   5  -4  -2  396.16   27.50
   5  -4  -2  417.46   33.20
  -5   4   2  369.36   30.50
   5   4  -2  382.96   24.00
  -5   4   2  388.26   30.30
  -5   4   2  379.46   23.90
   5   4  -2  356.06   24.90
   5   4  -2  406.86   24.90
   5   4  -2  388.66   29.20
   5   4  -2  449.86   28.60
   4  -4  -2  826.12   39.60
   4  -4  -2  821.52   39.10
   4  -4  -2  897.31   46.10
   4   4  -2  821.42   38.00
  -4   4   2  849.72   34.70
   4   4  -2  831.42   41.10
  -4   4   2  832.82   43.50
   3  -4  -2  520.65   28.70
   3  -4  -2  554.84   32.80
   3  -4  -2  489.65   29.10
   3   4  -2  554.34   28.30
   3   4  -2  539.85   30.70
   2  -4  -2   22.40    8.20
   2  -4  -2   19.90    9.70
  -2   4   2   23.80    7.30
   2   4  -2   23.90   10.60
   2   4  -2   29.10    9.40
   1  -4  -2  220.28   18.10
  -1   4   2  180.68   14.90
  -1   4   2  226.88   14.90
   1   4  -2  219.38   17.70
   1   4  -2  183.58   15.30
  -1   4   2  190.88   16.10
   0  -4  -2  108.99   13.80
   0   4   2  124.89   11.00
   0   4   2  158.28   15.20
   0   4   2  128.79   13.80
  -1  -4  -2 1081.99   41.10
   1   4   2 1020.10   41.50
   1   4   2 1034.10   39.00
   2  -4   2 1530.35   53.99
  -2  -4  -2 1638.64   54.49
   2   4   2 1581.54   57.09
   2   4   2 1566.84   52.79
  -3  -4  -2   73.49   13.70
   3  -4   2   47.10   11.80
   3   4   2   62.39   13.70
   3   4   2   71.49   14.60
   4  -4   2  208.38   20.30
  -4  -4  -2  221.28   20.20
   4   4   2  205.48   19.20
   4   4   2  215.48   22.00
  -4   4  -2  194.58   22.80
  -5  -4  -2  186.28   20.20
   5  -4   2  130.09   19.10
  -5   4  -2  165.88   25.70
   5   4   2  168.78   19.10
   5   4   2  186.98   34.10
   5   4   2  178.58   18.60
   5   4   2  190.58   15.10
   5   4   2  185.28   20.30
  -5   4  -2  178.28   14.90
  -5   4  -2  193.18   23.00
   5   4   2  184.18   20.20
  -5   4  -2  154.28   17.60
  -5   4  -2  151.08   21.10
   5   4   2  135.79   19.50
   6  -4   2  223.58   23.40
  -6  -4  -2  204.08   21.60
   6   4   2  213.98   25.60
   6   4   2  163.18   20.70
   6   4   2  204.08   26.30
   6   4   2  191.08   22.20
  -6   4  -2  174.58   20.10
   6   4   2  193.38   15.70
  -6   4  -2  173.98   22.70
   6   4   2  265.07   24.80
  -6   4  -2  181.68   23.50
  -6   4  -2  201.48   15.00
   6   4   2  240.68   25.10
   6   4   2  203.68   17.00
   7  -4   2    1.60    8.40
  -7  -4  -2   -9.20    8.20
   7   4   2    3.10    9.80
   7   4   2    7.50    7.30
   7   4   2   -3.60    8.30
   7   4   2   -7.90    8.20
  -7   4  -2    4.40   10.60
  -7   4  -2    4.80    8.60
   7   4   2    9.90   13.00
  -7   4  -2    7.20   10.60
   7   4   2    7.90   10.60
   7   4   2   12.20   11.90
  -8  -4  -2  199.78   23.70
   8  -4   2  223.98   23.80
   8   4   2  202.18   27.50
   8   4   2  221.88   29.70
  -8   4  -2  251.87   26.40
   8   4   2  226.68   24.60
   8   4   2  244.88   26.30
  -8   4  -2  235.68   20.30
   8   4   2  221.48   24.30
  -8   4  -2  216.78   24.60
  -9   4  -2    9.30   10.10
   9   4   2   14.00   10.30
   9   4   2   21.50   13.00
   9   4   2    9.90   10.70
  -9   4  -2   12.30    7.80
  -9   4  -2   10.20   10.70
   9   4   2   19.20   12.30
  10   4   2   70.49   12.70
 -10   4  -2   65.39   15.10
  10   4   2   26.10   12.60
 -10   4  -2   54.79   14.60
  10   4   2   80.69   18.10
  10   4   2   48.80   11.50
  11   4   2  216.18   15.40
  11   4   2  212.98   15.70
  11   4   2  270.97   27.60
 -11   4  -2  201.38   20.10
  11   4   2  216.88   21.60
 -11   4  -2  189.98   18.30
  10   5  -2  119.59   19.00
  10   5  -2  142.59   13.20
 -10   5   2  158.48   18.80
  -9   5   2  271.97   19.40
  -9   5   2  236.58   24.60
   9   5  -2  257.77   17.70
   9   5  -2  248.28   19.90
   9   5  -2  261.37   27.20
   8  -5  -2  181.88   21.50
  -8   5   2  189.28   21.50
   8   5  -2  250.37   21.90
  -8   5   2  194.08   24.40
   8   5  -2  183.48   17.00
   8   5  -2  203.08   15.40
   7  -5  -2   13.60   12.20
   7  -5  -2   22.70   12.30
  -7   5   2    2.90   11.70
   7   5  -2   14.90    8.10
   7   5  -2    9.10    7.60
   7   5  -2   -4.30   10.40
   7   5  -2   -2.40    7.70
  -7   5   2   -4.30   10.80
   7   5  -2    7.30    8.90
   6  -5  -2   -0.20   11.00
   6  -5  -2   -2.00    9.00
   6   5  -2   19.30    8.80
   6   5  -2    7.60    8.40
   6   5  -2   10.20   11.40
   6   5  -2   16.00    8.00
  -6   5   2    4.20   12.50
   6   5  -2   18.40   11.30
   6   5  -2    0.00    7.60
  -6   5   2    4.50   10.90
  -6   5   2   26.70   12.90
   5  -5  -2  114.19   19.90
  -5   5   2  127.99   18.90
   5   5  -2  132.19   23.60
   5   5  -2  149.79   17.70
  -5   5   2  159.68   21.70
   5   5  -2  159.08   18.20
   5   5  -2  129.19   14.80
  -5   5   2  134.19   24.00
   5   5  -2  128.49   15.80
   5   5  -2  135.29   21.30
   4  -5  -2   17.10   11.40
   4   5  -2   10.30    7.40
  -4   5   2   -0.60   11.30
  -4   5   2    8.90   10.40
   4   5  -2   -6.20    7.30
   4   5  -2    6.90   10.10
  -4   5   2   14.00   11.50
   4   5  -2    7.60    9.10
  -4   5   2    8.70    6.10
   4   5  -2   -7.70    7.20
  -4   5   2    6.70   10.60
   3  -5  -2   10.60    9.40
  -3   5   2   19.70   12.50
  -3   5   2   21.30   11.80
  -3   5   2   33.50    7.80
   3   5  -2   31.60   11.10
   3   5  -2   21.90    8.60
   3   5  -2   28.70    9.90
  -3   5   2   23.70    7.40
  -3   5   2   10.40   10.10
  -3   5   2   18.50   10.90
   3   5  -2   37.30   13.40
   3   5  -2   38.30   10.40
   2  -5  -2  187.88   20.70
   2   5  -2  140.19   18.10
   2   5  -2  153.68   22.70
  -2   5   2  134.79   18.70
   2   5  -2  176.58   15.60
   2   5  -2  166.78   16.20
  -2   5   2  145.69   13.80
  -2   5   2  148.19   13.90
   2   5  -2  152.38   16.90
  -2   5   2  167.08   21.20
   2   5  -2  188.98   18.10
  -2   5   2  204.28   18.10
  -2   5   2  153.08   22.40
   1  -5  -2  142.69   18.40
  -1   5   2  133.99   13.90
  -1   5   2  101.09   19.10
   1   5  -2  134.69   20.90
  -1   5   2  154.58   13.90
   1   5  -2  142.49   15.80
  -1   5   2  184.88   20.90
   1   5  -2  108.29   15.70
   0  -5  -2 1007.40   43.60
   0   5  -2  923.61   37.60
   0   5   2  912.01   34.30
   0   5   2  927.31   41.30
   0   5   2  804.22   45.70
   0   5  -2  884.51   47.60
   0   5   2  877.81   38.20
   0   5   2  946.11   42.20
   0   5  -2  849.02   36.50
   0   5  -2  964.60   49.20
  -1  -5  -2   92.99   16.60
   1   5   2   70.49   15.10
   1   5   2  124.79   17.80
   1   5   2   80.79   16.50
   1   5   2   92.29   12.50
   1   5   2   63.19   11.90
   1   5   2   93.49   19.00
  -1   5  -2   72.79   13.60
  -1   5  -2  100.29   21.70
  -1   5  -2  112.79   21.40
   1   5   2   90.99   16.30
  -1   5  -2   88.79   14.60
   2  -5   2    6.20    8.70
  -2  -5  -2   -5.90    7.10
  -2   5  -2   -0.80    7.90
   2   5   2   -2.40    7.70
   2   5   2   -1.60    7.00
  -2   5  -2    5.70    8.70
   2   5   2   10.00    8.30
  -2   5  -2   14.10   11.70
   2   5   2    5.60    7.50
  -2   5  -2   -3.00   10.20
  -2   5  -2   -4.00    7.20
   2   5   2   -1.10    6.00
   2   5   2   -7.60    7.10
  -2   5  -2   -3.50   10.20
  -3  -5  -2    7.40    8.10
   3  -5   2   13.20   10.90
  -3   5  -2    4.10   11.70
  -3   5  -2    4.90    9.30
   3   5   2   -2.90    7.10
  -3   5  -2    2.50   11.50
   3   5   2   12.60   10.10
   3   5   2    3.20    8.70
   3   5   2    4.80    7.60
   3   5   2    5.00    6.50
  -3   5  -2    8.80    8.60
  -3   5  -2    5.20    6.50
   3   5   2    4.60    8.50
   4  -5   2   40.50   13.20
  -4  -5  -2   54.29   13.60
   4   5   2   55.39   13.40
   4   5   2   50.89    8.10
   4   5   2   47.90   13.40
  -4   5  -2   63.09   18.30
   4   5   2   40.00    9.10
  -4   5  -2   29.60   11.60
  -4   5  -2   31.80   13.70
   4   5   2   45.30   15.40
  -4   5  -2   47.80    7.00
  -4   5  -2   45.10   10.00
   4   5   2   34.90   11.50
  -4   5  -2   50.59   14.20
   5  -5   2   33.40   12.30
  -5  -5  -2   54.49   14.20
   5   5   2   71.99   16.20
  -5   5  -2   57.79   17.10
   5   5   2   43.50   14.80
   5   5   2   58.29   10.80
  -5   5  -2   45.20   13.50
  -5   5  -2   46.70   14.00
  -5   5  -2   19.80   13.00
  -5   5  -2   61.09    9.90
   5   5   2   31.50   11.60
  -5   5  -2   38.80    7.40
   5   5   2   44.50   14.40
   6  -5   2  259.27   26.10
  -6  -5  -2  246.78   25.00
  -6   5  -2  225.78   13.20
  -6   5  -2  248.98   28.80
   6   5   2  237.28   23.60
   6   5   2  252.07   17.70
  -6   5  -2  267.17   25.80
  -6   5  -2  205.78   23.40
   6   5   2  280.17   25.80
   6   5   2  287.07   29.20
   6   5   2  273.37   26.80
   7  -5   2  325.67   27.90
  -7  -5  -2  324.57   29.40
   7   5   2  362.46   26.90
   7   5   2  362.56   26.70
   7   5   2  271.97   29.70
   7   5   2  321.17   18.70
  -7   5  -2  337.57   28.30
   7   5   2  316.87   27.50
  -7   5  -2  338.17   27.60
   8   5   2   42.10   12.10
  -8   5  -2   93.19   16.80
   8   5   2   74.79   13.90
  -8   5  -2   86.99   16.20
   8   5   2   95.59   19.80
  -9   5  -2   72.29   14.00
  -9   5  -2   64.59   13.80
   9   5   2   34.90   10.20
   9   5   2   55.09   11.30
   9   5   2   72.39   13.60
 -10   5  -2  242.88   18.70
  10   5   2  221.88   11.80
 -10   5  -2  243.68   19.30
  10   5   2  236.68   18.10
  -9   6   2   40.20   10.70
  -9   6   2   42.10   10.50
   8   6  -2    1.60    5.90
  -8   6   2    4.10    9.30
  -8   6   2    3.20    7.90
   8   6  -2    2.60    6.40
  -7   6   2   38.00   13.10
   7   6  -2   64.09   11.60
   7   6  -2   26.60    8.40
  -7   6   2   34.80   13.00
   6  -6  -2   42.50   12.50
   6   6  -2   49.60   10.30
   6   6  -2   62.09   12.30
   6   6  -2   50.89    6.80
  -6   6   2   65.89   16.20
  -6   6   2   -7.60    9.80
  -6   6   2   51.79    9.60
  -6   6   2   90.29   18.60
   5  -6  -2   55.99   15.30
  -5   6   2   42.50   16.70
  -5   6   2   61.09   16.00
  -5   6   2   44.20   14.20
   5   6  -2   61.09   13.10
  -5   6   2   86.29   12.40
   5   6  -2   55.79   15.50
   5   6  -2   35.50   15.10
   5   6  -2   71.29   12.70
   5   6  -2   63.69   10.00
   4  -6  -2   -3.40    9.00
  -4   6   2    2.70   10.10
  -4   6   2    0.40    6.40
   4   6  -2   -1.20    6.90
  -4   6   2    2.40   10.80
   4   6  -2   -3.30    6.60
  -4   6   2   -1.00    9.40
   4   6  -2   10.20   11.30
   4   6  -2   -2.70    7.30
   4   6  -2   -6.70   10.90
   4   6  -2   -9.00    6.70
   3  -6  -2   -1.00    9.00
   3   6  -2    8.90    8.50
   3   6  -2   17.00    8.50
  -3   6   2  -16.80   11.10
   3   6  -2   -8.20    9.80
   3   6  -2    2.60   10.60
  -3   6   2    3.60   10.30
   3   6  -2    3.60    6.80
   3   6  -2   -4.30    7.40
  -3   6   2    8.10   10.50
  -3   6   2   -2.40    6.60
   2  -6  -2    0.30    9.20
  -2   6   2   -4.30    8.70
   2   6  -2    4.30    7.00
   2   6  -2   14.90    8.50
   2   6  -2   14.30   10.10
   2   6  -2    9.00   12.40
  -2   6   2   19.10   10.60
  -2   6   2    7.80    7.10
  -2   6   2   22.40    7.80
  -2   6   2   10.40   13.20
   2   6  -2   15.60    8.90
   1  -6  -2   91.99   18.80
  -1   6   2   89.59   12.80
   1   6  -2   70.69   14.40
  -1   6   2   63.59    9.80
   1   6  -2   68.29   11.90
  -1   6   2   42.60   13.20
   1   6  -2   68.89   18.00
  -1   6   2   71.09   14.80
   1   6  -2   65.79   12.20
  -1   6   2   60.29   18.10
   1   6  -2   61.79   12.80
   0  -6  -2  143.59   21.30
   0   6  -2  125.39   18.60
   0   6  -2  143.09   16.50
   0   6   2  159.48   16.10
   0   6   2  143.99   20.40
   0   6   2  184.38   21.80
   0   6  -2  179.58   18.10
   0   6  -2  117.49   17.30
   0   6  -2  174.18   28.50
   0   6   2  125.49    9.60
   0   6   2  158.28   24.50
  -1  -6  -2  125.09   21.30
   1   6   2  110.79   21.20
   1   6   2  148.39   18.70
  -1   6  -2  163.48   27.40
  -1   6  -2  128.59   24.20
  -1   6  -2  162.88   16.50
  -1   6  -2  154.48   17.90
  -1   6  -2  136.19   18.80
   1   6   2  141.49   19.80
   1   6   2  147.39   14.80
   1   6   2  167.38   22.00
   1   6   2  123.39   20.10
  -1   6  -2  139.29   17.40
  -2  -6  -2  114.39   20.50
   2  -6   2  188.48   22.90
  -2   6  -2  167.48   18.70
  -2   6  -2  161.98   26.20
   2   6   2  153.18   15.30
  -2   6  -2  181.78   19.50
  -2   6  -2  184.78   26.70
  -2   6  -2  169.18   16.70
   2   6   2  133.29   22.70
   2   6   2  145.99   19.70
   2   6   2  179.48   21.60
  -2   6  -2  173.18   21.40
   2   6   2  182.98   20.80
   3  -6   2   33.60   14.30
  -3  -6  -2   27.60   12.70
  -3   6  -2   55.69   18.50
   3   6   2   45.70    9.90
  -3   6  -2   59.99   18.90
   3   6   2   40.70   15.40
  -3   6  -2   63.19   16.10
   3   6   2   28.20   11.90
   3   6   2   61.89   14.20
  -3   6  -2   55.59   10.80
  -3   6  -2   39.80   11.90
  -3   6  -2   53.69   13.80
   3   6   2   64.39   15.40
  -4  -6  -2    2.40   10.10
   4  -6   2   24.90   12.30
  -4   6  -2    8.20    7.10
   4   6   2   -7.90    8.70
  -4   6  -2    6.50    9.10
  -4   6  -2   12.80   12.80
   4   6   2    6.90   12.00
   4   6   2    3.90    8.20
  -4   6  -2    7.20    9.00
   4   6   2    8.60    8.90
  -4   6  -2    7.40   11.10
   4   6   2    6.90    7.00
   5  -6   2   20.10   12.00
  -5  -6  -2   11.00   10.90
   5   6   2   24.60    8.00
   5   6   2   39.20   14.50
   5   6   2   21.40   12.90
   5   6   2   39.60   12.20
  -5   6  -2   33.90   11.50
   5   6   2   21.70   11.30
   5   6   2   23.50   10.70
  -5   6  -2   22.00   13.00
  -5   6  -2   17.90   10.30
   6   6   2   20.30   10.20
  -6   6  -2    7.70    9.40
   6   6   2   -0.70    8.20
   6   6   2   16.10   11.30
  -6   6  -2    9.20    9.10
   6   6   2   10.20    8.20
   7   6   2    6.40    8.60
   7   6   2    4.50    8.80
  -7   6  -2   -8.70    7.00
  -7   6  -2    0.60    8.00
   7   6   2   16.30    8.10
  -8   6  -2   24.00    8.50
  -8   6  -2    8.60    7.50
   8   6   2    6.50    6.30
   8   6   2   -1.10    5.70
   8   6   2  -10.90    7.00
  -7   7   2  121.89   14.00
  -7   7   2   98.59   13.80
   6   7  -2  331.17   17.10
   6   7  -2  296.37   14.20
  -6   7   2  332.77   23.20
  -6   7   2  309.57   22.60
   5  -7  -2   17.40   13.50
  -5   7   2   50.49   12.30
   5   7  -2   73.69   10.60
  -5   7   2   72.39   14.70
   5   7  -2   39.50    8.90
  -5   7   2   61.59   15.40
  -4   7   2    3.10    9.50
   4   7  -2   16.50    7.30
   4   7  -2   23.00    8.00
  -4   7   2    2.40    8.90
  -4   7   2   21.70   13.00
   3   7  -2  207.68   18.30
  -3   7   2  189.48   20.90
  -3   7   2  181.78   25.80
   3   7  -2  198.68   16.80
  -3   7   2  169.38   20.80
   2  -7  -2  211.58   24.70
   2   7  -2  244.88   13.50
  -2   7   2  247.68   29.20
  -2   7   2  228.18   22.90
  -2   7   2  269.07   23.80
   2   7  -2  220.78   27.40
   2   7  -2  248.58   19.10
   2   7  -2  240.18   20.60
   1  -7  -2   15.20   12.80
  -1   7   2   10.20    9.90
  -1   7   2   24.60   14.10
   1   7  -2   18.40    8.10
   1   7  -2   10.90    9.70
  -1   7   2   19.50   10.00
   1   7  -2   -1.20   11.30
   1   7  -2   21.90    7.40
   0  -7  -2  109.59   20.80
   0   7  -2   88.19   12.80
   0   7   2   60.09   13.60
   0   7  -2   76.79   11.10
   0   7   2   52.39   12.10
   0   7  -2   53.09   13.20
   0   7   2   75.39   19.30
   0   7  -2   88.49   20.40
  -1  -7  -2    6.70   11.80
   1  -7   2   10.30   13.00
  -1   7  -2    3.00   12.40
  -1   7  -2   -2.00    5.50
   1   7   2   10.60    7.00
  -1   7  -2    0.10    7.70
   1   7   2   29.20   14.90
   1   7   2    8.40    8.70
   1   7   2    9.80   11.50
  -1   7  -2    3.40    7.30
  -1   7  -2    7.70    6.90
   1   7   2   20.00   10.60
  -2  -7  -2   52.79   18.00
   2   7   2   96.89   16.70
  -2   7  -2   80.79   12.30
   2   7   2   76.39   13.30
   2   7   2   90.79   14.70
   2   7   2   93.99   18.60
  -2   7  -2   61.49   19.80
  -2   7  -2   92.49   12.80
  -2   7  -2   82.69   13.50
  -2   7  -2   80.89   15.40
  -3   7  -2    3.30    7.40
  -3   7  -2   11.00    7.20
  -3   7  -2   12.70    9.80
  -3   7  -2   17.90   13.20
   3   7   2    8.30    7.50
  -3   7  -2    5.50    6.20
   3   7   2   -8.00    7.30
   3   7   2   -6.50    6.90
   4   7   2   66.59   11.60
  -4   7  -2   33.70   11.40
   4   7   2   59.29   13.90
  -4   7  -2   48.80    9.60
  -4   7  -2   32.60   14.20
   4   7   2   45.00   10.70
  -4   7  -2   46.30   10.50
  -5   7  -2  113.29   16.80
   5   7   2  131.19   13.80
  -5   7  -2  122.89   14.40
  -5   7  -2  149.39   16.10
   5   7   2  140.69   17.00
  -6   7  -2  265.17   21.50
   6   7   2  281.77   20.30
  -6   7  -2  284.87   17.30
  -6   7  -2  289.47   17.80
   7   7   2   23.80    7.70
   4  -8  -2  403.56   29.10
  -4   8   2  457.65   19.70
  -4   8   2  451.75   24.50
  -3   8   2  113.59   11.70
  -3   8   2   98.19   12.50
  -3   8   2  108.39   16.00
  -3   8   2  108.89   17.80
  -2   8   2    4.50    7.90
  -2   8   2    2.10    9.60
   2   8  -2   -1.60    4.80
  -2   8   2   -5.50    6.30
  -2   8   2   -5.00    5.20
   2   8  -2    1.90    3.50
  -1   8   2    6.40    6.50
  -1   8   2    4.90    6.30
  -1   8   2  -11.70    7.60
   1   8  -2    2.70    5.20
   1   8  -2    6.40   10.60
   1   8  -2    4.10    4.80
  -1   8   2   17.00   10.70
   0   8   2    2.80    5.60
   0   8  -2   -6.70    4.30
   0   8   2    1.40    6.00
   0   8  -2    0.20    9.10
   0   8   2   -7.50    9.10
   0   8   2    0.70    6.70
  -1   8  -2   74.49   10.50
   1   8   2   79.79    9.80
   1   8   2   69.39   12.70
  -1   8  -2   74.79   16.80
  -2   8  -2   91.49   12.00
  -2   8  -2   82.89   16.40
   2   8   2   66.59   11.50
  -3   8  -2   38.90    8.30
   3   8   2   22.80    7.80
  -3   8  -2   26.60   11.70
  -4   8  -2   21.80    6.80
   4   8   2    1.80    5.20
  13   0  -3   -4.80    6.30
  13   0  -3    5.90    6.60
  12   0  -3   -8.40    7.10
  12   0  -3   -4.10    8.30
 -11   0   3   11.10   10.70
  11   0  -3    0.90    9.90
  11   0  -3  -11.40    7.90
  11   0  -3  -12.00    8.00
 -10   0   3   14.20   11.20
  10   0  -3   -5.40    8.80
  10   0  -3   -0.70    9.10
  10   0  -3   10.40   10.90
  -9   0   3   -2.90    8.90
   9   0  -3   12.90   10.30
   9   0  -3  -14.20    7.20
   9   0  -3    6.60    9.60
   9   0  -3   11.00   10.50
  -8   0   3   -3.30    7.20
   8   0  -3    2.70    7.20
   8   0  -3   15.20    9.90
   8   0  -3    3.30    9.10
   8   0  -3    2.10    9.30
   8   0  -3    5.20    7.50
  -7   0   3   -1.30    6.60
   7   0  -3   -6.80    5.90
   7   0  -3    1.40    8.00
  -6   0   3   -5.00    5.90
   6   0  -3   -1.50    6.30
  -5   0   3   -1.50    3.70
   5   0  -3   -2.60    4.70
  -5   0   3    0.20    6.50
  -5   0   3    2.20    4.80
  -4   0   3    2.30    4.30
  -4   0   3   -2.30    4.20
  -4   0   3   -2.90    4.00
   4   0  -3   -1.30    3.40
   4   0  -3   -1.70    4.20
   4   0  -3   -3.80    3.10
   4   0  -3   -0.90    4.90
   4   0  -3    3.30    5.20
  -4   0   3    5.00    5.10
   3   0  -3    3.50    3.20
   3   0  -3   -6.40    4.50
   3   0  -3    4.80    4.10
   3   0  -3   -1.10    2.60
  -3   0   3   -2.30    3.30
   3   0  -3    9.00    4.50
  -3   0   3    8.60    3.80
  -3   0   3    1.00    3.60
  -3   0   3   -0.10    3.70
   2   0  -3   -1.90    2.90
  -2   0   3   -3.50    2.80
   2   0  -3   -5.70    3.70
  -2   0   3   -1.30    2.70
  -2   0   3   -7.90    2.60
  -2   0   3   -3.00    2.60
   2   0  -3   -4.40    2.00
   2   0  -3   -4.30    2.90
  -2   0   3   -0.30    2.60
   2   0  -3   -1.80    2.00
   1   0  -3   -0.30    0.80
   1   0  -3    2.00    1.90
   1   0  -3   -0.70    1.00
   1   0  -3    0.80    1.80
  -1   0   3    1.70    1.70
   1   0  -3   -0.90    1.10
   1   0  -3    0.90    1.00
  -1   0   3    0.00    1.30
  -1   0   3    4.20    1.90
   0   0  -3   -1.10    1.30
   0   0  -3   -1.70    1.40
   0   0  -3    0.80    1.80
   0   0   3   -0.40    1.80
   0   0   3   -0.40    1.50
   0   0   3    0.10    1.80
  -1   0  -3    2.20    3.10
  -1   0  -3   -4.90    2.80
  -1   0  -3   -1.70    3.70
  -1   0  -3   -1.60    2.60
   1   0   3   -0.80    2.50
   1   0   3   -0.40    2.80
  -1   0  -3   -3.00    3.00
   1   0   3   -7.90    2.30
   2   0   3   -5.90    4.50
  -2   0  -3  -10.80    3.60
   2   0   3   -2.90    3.80
  -2   0  -3    1.10    4.20
   2   0   3   -1.90    3.80
  -2   0  -3   -2.00    4.60
  -2   0  -3   -6.50    1.60
  -3   0  -3   -5.60    3.30
  -3   0  -3   -1.70    4.30
   3   0   3    0.50    3.70
   3   0   3    0.30    5.10
   3   0   3   -0.10    3.70
  -3   0  -3   -1.20    5.20
  -4   0  -3    3.30    5.90
   4   0   3   -5.00    4.80
  -4   0  -3   -4.70    4.40
  -4   0  -3    1.20    5.80
   4   0   3    2.00    5.70
   5   0   3   -0.90    6.20
  -5   0  -3   -4.10    5.60
   5   0   3   -5.30    5.60
  -5   0  -3   -1.60    5.00
  -5   0  -3    6.80    6.30
   6   0   3    1.30    6.90
  -6   0  -3    2.70    6.70
  -6   0  -3   -3.90    5.20
   7   0   3   -3.90    7.50
  -7   0  -3   -3.40    7.10
  -8   0  -3    3.90    7.90
   8   0   3   -7.40    6.60
   8   0   3   -1.90   11.80
   8   0   3    6.20   11.40
   8   0   3    4.10    9.90
   9   0   3    4.80   11.80
   9   0   3   -5.10    8.80
  -9   0  -3   -4.00    8.00
   9   0   3   -3.70    7.60
   9   0   3    3.00   10.40
  10   0   3    6.40   12.20
 -10   0  -3    5.10    9.40
  10   0   3   -1.10    9.90
  10   0   3   -4.90    9.10
 -10   0  -3  -23.00   17.40
  10   0   3   13.70   11.30
  11   0   3   -5.50    8.70
 -11   0  -3    4.30   10.70
  11   0   3   -0.20   10.50
  12   0   3  -13.00    7.30
  12   0   3   18.50   10.90
 -12   0  -3   -9.30    7.30
  13  -1  -3  404.06   22.10
  13  -1  -3  385.16   23.40
  13   1  -3  379.56   22.20
  13   1  -3  375.56   17.50
 -13   1   3  335.97   24.50
  12  -1  -3   43.10   12.60
  12  -1  -3   77.59   14.40
  12   1  -3   25.30   16.60
  12   1  -3   56.39   11.50
  12   1  -3   53.99   11.30
  12   1  -3   36.90   14.30
 -11  -1   3   -5.60   10.00
  11  -1  -3   -8.00    9.30
  11  -1  -3    6.80   10.80
 -11   1   3    4.70   10.30
  11   1  -3    3.50    9.30
  11   1  -3    8.10    9.70
  11   1  -3   21.10   12.70
  11   1  -3    2.60   11.90
 -10  -1   3   -0.50    9.90
  10  -1  -3    5.00    9.90
  10  -1  -3    6.30   10.60
  10   1  -3    3.40   10.80
  10   1  -3   -0.80    7.80
  10   1  -3   -0.40    9.30
 -10   1   3    3.10   10.00
  10   1  -3    4.20   11.50
  10   1  -3    2.50    9.50
   9  -1  -3    2.70   11.30
   9  -1  -3   16.60   11.60
   9  -1  -3   22.00   13.30
   9  -1  -3    6.20   13.00
  -9  -1   3    4.80    9.50
   9   1  -3   -1.20    9.50
   9   1  -3    8.20   10.80
   9   1  -3    4.80   11.70
   9   1  -3    5.20    7.80
  -9   1   3   -6.60    7.80
   9   1  -3   -6.10    7.50
   9   1  -3   11.40    8.50
   9   1  -3   -1.60    8.40
   8  -1  -3  629.14   36.60
   8  -1  -3  636.04   39.20
   8  -1  -3  670.93   43.50
  -8  -1   3  719.33   36.30
   8  -1  -3  596.54   25.50
   8   1  -3  636.34   32.00
   8   1  -3  597.44   41.00
   8   1  -3  623.24   33.90
  -8   1   3  608.44   34.30
   8   1  -3  684.03   34.40
   8   1  -3  595.74   39.40
   8   1  -3  616.54   27.90
   7  -1  -3  346.37   20.40
  -7  -1   3  324.07   23.30
   7  -1  -3  365.36   29.80
  -7  -1   3  346.07   23.30
  -7   1   3  377.06   24.60
  -6  -1   3  486.55   25.20
  -6  -1   3  558.54   26.40
   6  -1  -3  498.95   23.70
  -6   1   3  494.95   26.20
  -5  -1   3 1551.64   46.50
   5  -1  -3 1492.25   48.80
   5  -1  -3 1448.36   44.90
  -5   1   3 1446.56   48.30
   5   1  -3 1428.26   46.80
   5   1  -3 1444.06   45.00
  -5   1   3 1454.85   47.30
  -4  -1   3  521.05   20.30
  -4  -1   3  492.05   18.80
  -4  -1   3  517.35   19.20
  -4  -1   3  464.55   20.00
   4  -1  -3  494.15   20.30
   4  -1  -3  458.05   22.00
   4   1  -3  499.55   22.80
   4   1  -3  501.65   17.50
   4   1  -3  477.75   19.40
  -4   1   3  526.75   23.10
   4   1  -3  459.35   20.70
   3  -1  -3 1370.56   38.60
  -3  -1   3 1398.56   36.10
  -3  -1   3 1375.86   36.80
   3  -1  -3 1389.86   41.10
   3  -1  -3 1363.16   41.00
  -3  -1   3 1393.66   36.20
   3  -1  -3 1398.26   38.90
   3   1  -3 1362.46   34.00
   3   1  -3 1338.97   33.20
  -3   1   3 1432.56   41.60
   3   1  -3 1350.46   37.20
  -3   1   3 1352.76   39.00
   3   1  -3 1317.97   38.40
   3   1  -3 1422.46   36.80
   2  -1  -3   26.20    6.60
  -2  -1   3   28.30    3.60
   2  -1  -3   33.20    6.10
  -2  -1   3   27.40    3.60
  -2  -1   3   36.60    3.90
  -2  -1   3   32.10    4.10
   2  -1  -3   31.90    5.60
   2  -1  -3   28.80    5.10
  -2   1   3   31.70    4.90
  -2   1   3   26.80    5.30
   2   1  -3   37.20    4.50
   2   1  -3   39.00    4.40
  -1  -1   3  726.83   17.40
   1  -1  -3  702.03   22.00
  -1  -1   3  707.23   16.70
  -1  -1   3  730.93   17.40
   1  -1  -3  693.33   21.90
   1  -1  -3  722.83   24.00
   1   1  -3  741.43   17.10
  -1   1   3  727.23   22.20
  -1   1   3  658.43   21.90
   1   1  -3  717.93   17.10
  -1   1   3  740.63   21.10
   0  -1  -3 1414.66   35.60
   0  -1   3 1385.46   33.40
   0  -1   3 1418.66   32.90
   0  -1  -3 1316.17   37.10
   0  -1  -3 1382.56   36.60
   0  -1   3 1411.76   33.70
   0  -1  -3 1330.87   36.30
   0   1  -3 1438.06   33.60
   0   1   3 1458.85   35.90
   0   1   3 1418.46   36.70
   0   1  -3 1400.26   33.20
   0   1  -3 1289.17   37.50
   0   1   3 1371.66   36.60
  -1  -1  -3  286.87   13.10
  -1  -1  -3  283.97   11.90
   1  -1   3  278.87   12.10
  -1  -1  -3  295.57   12.90
   1  -1   3  305.17   12.30
   1  -1   3  308.57   11.60
  -1  -1  -3  287.07   12.80
   1  -1   3  293.07   11.40
   1   1   3  305.67   12.20
  -1   1  -3  278.87   12.00
   1   1   3  245.78   12.40
  -1   1  -3  281.37   12.20
   1   1   3  308.47   13.20
   2  -1   3  572.34   21.00
   2  -1   3  543.35   19.30
  -2  -1  -3  541.05   20.40
  -2  -1  -3  498.85   18.40
   2  -1   3  508.55   19.20
   2   1   3  540.55   20.50
  -2   1  -3  538.65   20.90
   2   1   3  532.35   19.20
  -2   1  -3  540.05   20.30
  -2   1  -3  549.35   21.70
  -3  -1  -3  469.15   20.40
   3  -1   3  443.26   21.10
  -3  -1  -3  434.96   18.40
   3  -1   3  474.35   19.90
   3  -1   3  461.85   19.30
   3   1   3  445.86   18.80
  -3   1  -3  451.15   20.80
  -3   1  -3  425.56   18.10
  -3   1  -3  468.75   21.50
   3   1   3  485.05   18.80
   3   1   3  469.75   20.90
  -3   1  -3  403.46   19.70
  -4  -1  -3  425.56   21.30
  -4  -1  -3  495.75   22.90
   4  -1   3  437.86   22.60
   4  -1   3  426.76   22.80
  -4  -1  -3  453.05   22.20
   4   1   3  413.66   21.30
   4   1   3  416.36   22.10
  -4   1  -3  429.06   20.10
  -4   1  -3  422.06   22.80
  -4   1  -3  485.45   23.10
   4   1   3  431.16   20.20
  -5  -1  -3  256.57   18.30
  -5  -1  -3  219.28   17.20
  -5  -1  -3  216.58   18.20
   5  -1   3  256.37   19.40
   5  -1   3  251.07   19.30
   5   1   3  228.48   15.40
   5   1   3  221.58   17.60
   5   1   3  270.67   19.60
  -5   1  -3  264.47   17.10
  -5   1  -3  231.08   18.70
   5   1   3  240.78   17.40
   6  -1   3   33.80   10.10
  -6  -1  -3   54.29   11.90
  -6  -1  -3   23.20   10.70
  -6   1  -3   42.20   10.10
   6   1   3   31.80   10.20
  -7  -1  -3 1073.09   45.40
   7  -1   3 1075.19   45.90
   7   1   3 1092.29   43.70
  -7   1  -3 1043.80   43.20
   7   1   3 1021.80   50.99
   8  -1   3  564.84   33.30
   8  -1   3  571.24   38.10
  -8  -1  -3  605.94   34.30
  -8   1  -3  606.94   39.20
   8   1   3  549.45   38.40
   8   1   3  469.05   38.00
  -8   1  -3  582.74   32.20
   8   1   3  581.74   30.60
  -8   1  -3  518.25   36.30
   8   1   3  485.65   34.50
   9  -1   3  130.69   23.20
   9  -1   3  119.39   22.10
  -9  -1  -3  130.39   21.20
   9  -1   3   91.29   16.10
  -9   1  -3  128.39   22.00
  -9   1  -3   76.69   14.90
   9   1   3   91.59   19.30
  -9   1  -3   78.89   18.50
   9   1   3   68.59   18.30
   9   1   3   97.79   19.80
 -10  -1  -3   80.09   16.00
  10  -1   3   80.89   18.20
  10  -1   3   84.09   20.00
  10   1   3   86.69   20.70
 -10   1  -3   81.49   17.90
  10   1   3   74.59   17.00
 -10   1  -3   70.89   18.70
  10   1   3   66.69   18.50
  11  -1   3   14.80   11.10
  11   1   3   17.20   11.20
  11   1   3   40.20   14.40
  11   1   3   16.20   12.30
 -11   1  -3   15.90   10.60
 -11   1  -3    1.10   10.90
  11   1   3   43.30   14.00
  12  -1   3   76.89   14.00
 -12  -1  -3   76.49   13.80
 -12   1  -3   90.89   13.20
  12   1   3   66.99   14.40
  12   1   3  125.69   17.00
  12   1   3   79.69   15.50
 -12   1  -3   76.29   15.40
  12   1   3   68.09   13.80
 -13   2   3    0.70    9.00
  12  -2  -3   72.59   14.40
  12  -2  -3   74.89   15.40
  12   2  -3   70.29   16.30
  12   2  -3   64.39   10.80
  12   2  -3   53.49    9.40
  12   2  -3   55.59   11.90
 -12   2   3   69.59   15.80
  12   2  -3   69.69   15.60
  11  -2  -3  103.69   19.50
  11  -2  -3  141.79   20.60
  11   2  -3   85.59   16.00
  11   2  -3  122.89   18.00
  11   2  -3  104.19   20.60
  11   2  -3  123.49   16.70
  11   2  -3  105.79   20.70
 -10  -2   3   59.49   16.00
  10  -2  -3   56.39   16.80
  10   2  -3   81.19   15.40
  10   2  -3   44.00   15.90
  10   2  -3   44.80   11.10
  10   2  -3   69.29   14.60
 -10   2   3   53.59   14.00
  10   2  -3   33.30   12.40
  10   2  -3   51.39   15.70
  10   2  -3   57.69   18.30
  10   2  -3   26.50   12.70
   9  -2  -3  601.04   46.30
  -9  -2   3  671.03   38.40
   9  -2  -3  706.43   41.20
   9   2  -3  676.13   43.20
   9   2  -3  670.63   36.00
   9   2  -3  630.84   34.80
  -9   2   3  716.83   38.30
   9   2  -3  626.94   34.90
   9   2  -3  667.03   38.00
   9   2  -3  682.93   30.50
   9   2  -3  586.74   42.50
   8  -2  -3  405.06   30.20
   8  -2  -3  428.56   24.90
   8  -2  -3  434.46   37.10
  -8  -2   3  443.66   29.40
   8   2  -3  417.16   34.40
  -8   2   3  377.46   27.50
   8   2  -3  399.56   28.40
   8   2  -3  387.36   27.10
   8   2  -3  416.46   22.60
   8   2  -3  366.96   26.70
   8   2  -3  444.26   35.30
   7  -2  -3  383.66   23.40
   7  -2  -3  342.77   31.10
  -7   2   3  408.36   25.90
  -6  -2   3  520.95   27.80
   6  -2  -3  560.04   27.70
  -6   2   3  532.75   28.00
   5  -2  -3 1510.45   50.29
   5  -2  -3 1599.24   53.89
   5   2  -3 1489.85   49.60
   5   2  -3 1543.05   52.69
   5   2  -3 1535.05   47.30
  -5   2   3 1571.64   50.99
  -5   2   3 1464.85   52.39
   4  -2  -3  613.94   27.70
   4  -2  -3  597.14   26.20
   4   2  -3  570.94   26.10
  -4   2   3  582.84   26.20
   4   2  -3  610.14   27.40
   4   2  -3  614.14   22.90
   3  -2  -3 2175.88   63.59
   3  -2  -3 2306.87   66.09
  -3  -2   3 2423.76   59.29
   3  -2  -3 2405.36   71.79
   3  -2  -3 2361.06   63.29
   3   2  -3 2312.77   66.39
  -3   2   3 2329.37   66.19
  -3   2   3 2321.57   64.59
  -3   2   3 2459.85   64.09
   3   2  -3 2409.46   59.59
   2  -2  -3 7884.31  184.18
  -2  -2   3 7532.45  172.68
  -2  -2   3 7648.33  173.08
   2  -2  -3 7784.62  180.08
   2  -2  -3 7527.25  177.58
   2  -2  -3 7947.90  180.28
  -2   2   3 7519.15  177.88
   2   2  -3 7635.74  173.18
  -2   2   3 7709.43  180.08
   2   2  -3 7465.95  172.78
   1  -2  -3 9889.51  225.68
   1  -2  -3 9736.43  223.48
  -1  -2   3 9918.01  219.88
  -1  -2   3 9503.75  219.08
   1  -2  -3 9749.42  226.48
   1   2  -3 9999.00  219.38
  -1   2   3 9951.00  223.48
   1   2  -3 9984.00  219.78
   0  -2  -3   17.50    5.40
   0  -2  -3   19.50    4.80
   0  -2   3    8.30    3.50
   0  -2   3   14.80    4.30
   0  -2  -3   19.50    5.10
   0   2   3   23.40    6.20
   0   2  -3   19.20    2.60
   0   2  -3   17.20    4.50
   0   2   3   13.70    4.70
  -1  -2  -3  450.35   18.90
   1  -2   3  424.66   17.90
  -1  -2  -3  425.66   16.00
  -1  -2  -3  419.66   17.70
   1  -2   3  409.16   16.60
  -1   2  -3  434.76   18.00
   1   2   3  423.26   17.60
   1   2   3  452.35   19.00
  -1   2  -3  425.76   16.80
  -1   2  -3  440.76   15.10
   2  -2   3    2.90    4.10
  -2  -2  -3    0.00    4.10
  -2  -2  -3    6.50    3.70
   2  -2   3    4.70    5.30
   2  -2   3    6.50    4.50
   2   2   3    3.30    4.60
  -2   2  -3    3.60    4.80
   2   2   3    7.10    5.40
   2   2   3   -7.60    4.40
   2   2   3    2.90    5.00
   3  -2   3   67.79    9.40
  -3  -2  -3   78.99   10.60
  -3  -2  -3   62.99   10.00
   3   2   3   64.79    9.30
   3   2   3   72.59    9.60
   3   2   3   62.79    9.50
   3   2   3   65.09    9.60
   3   2   3   68.19    9.90
  -3   2  -3   81.39   11.40
   4  -2   3 2448.66   71.79
  -4  -2  -3 2527.65   71.39
  -4  -2  -3 2403.36   71.29
  -4   2  -3 2464.35   73.39
   4   2   3 2543.25   69.69
  -4   2  -3 2468.05   66.29
   4   2   3 2466.35   71.89
   4   2   3 2480.15   71.69
   4   2   3 2407.06   68.49
   5  -2   3  139.89   16.30
  -5  -2  -3  153.38   15.60
   5   2   3  171.88   15.50
   5   2   3  153.58   15.40
   5   2   3  155.68   14.20
  -5   2  -3  163.08   14.10
  -6  -2  -3  540.15   29.80
   6  -2   3  530.65   30.40
   6   2   3  547.55   28.20
  -6   2  -3  530.15   26.20
   6   2   3  572.14   29.50
   6   2   3  544.05   27.30
   7  -2   3  517.75   31.40
  -7  -2  -3  495.05   30.90
  -7   2  -3  414.06   30.90
   7   2   3  460.95   32.00
   7   2   3  449.95   34.80
   7   2   3  469.45   30.40
   7   2   3  466.25   21.50
  -7   2  -3  442.66   31.30
   7   2   3  456.65   35.00
  -7   2  -3  490.55   26.60
   7   2   3  479.85   26.10
   8  -2   3  210.58   21.90
  -8  -2  -3  186.38   21.60
   8  -2   3  181.88   25.80
   8   2   3  192.58   25.60
  -8   2  -3  175.48   25.90
   8   2   3  179.28   23.70
  -8   2  -3  203.68   18.90
   8   2   3  165.68   25.70
  -8   2  -3  168.08   23.00
  -9  -2  -3   52.49   14.60
   9  -2   3   40.90   12.30
   9  -2   3   81.29   19.40
  -9   2  -3   31.40   15.80
   9   2   3   58.19   18.50
   9   2   3   41.50   16.00
   9   2   3   79.39   18.70
  -9   2  -3   66.59   15.20
   9   2   3   48.30   17.20
 -10  -2  -3  175.88   22.60
  10  -2   3  143.39   19.50
 -10   2  -3  209.58   23.40
  10   2   3  227.38   25.40
  10   2   3  243.38   28.30
  10   2   3  225.58   25.60
  10   2   3  189.08   26.90
 -10   2  -3  232.38   26.20
  11  -2   3   99.99   17.90
  11   2   3  151.78   21.60
  11   2   3   80.49   18.40
  11   2   3  138.29   20.20
  11   2   3  126.09   18.50
 -11   2  -3  121.99   16.30
 -11   2  -3  133.99   20.70
  11   2   3  107.19   19.60
 -12  -2  -3    3.40    8.80
  12  -2   3    5.60    8.80
  12   2   3    1.30    7.70
 -12   2  -3   -3.70    7.50
  12   2   3    6.50    7.70
  12   2   3    7.90    7.80
  12   2   3    1.20    8.70
 -12   2  -3    5.50    4.00
  12  -3  -3    6.30    8.00
  12  -3  -3    7.80    8.60
  12   3  -3    3.40    9.20
 -12   3   3    8.20    8.60
  12   3  -3   -0.60    5.70
  11  -3  -3  228.48   25.00
 -11   3   3  203.48   23.00
  11   3  -3  189.18   25.20
  11   3  -3  176.38   14.20
  11   3  -3  164.48   18.00
  10  -3  -3   41.30   14.90
 -10  -3   3   38.90   15.60
  10   3  -3    0.60   10.70
  10   3  -3   36.50   11.50
  10   3  -3   67.29   15.50
  10   3  -3   46.80   10.70
 -10   3   3   25.00   14.00
 -10   3   3   19.40   11.10
  10   3  -3   40.70   10.50
  10   3  -3   42.30   11.40
  10   3  -3   32.70   16.30
  10   3  -3   26.60   10.50
  -9  -3   3   60.09   16.50
   9  -3  -3   39.90   14.90
   9   3  -3   -6.20   10.20
   9   3  -3   24.80   11.20
   9   3  -3   47.30   11.30
  -9   3   3   36.70   12.00
   9   3  -3   25.80   11.70
   9   3  -3   22.40   11.00
   9   3  -3   35.90   15.30
   8  -3  -3  197.18   28.70
   8  -3  -3  205.98   19.80
   8  -3  -3  196.18   24.20
  -8   3   3  197.08   20.60
   8   3  -3  186.58   20.40
   8   3  -3  169.38   19.70
   8   3  -3  160.08   20.10
   8   3  -3  179.28   16.60
   8   3  -3  192.48   26.50
   7  -3  -3   18.30   12.20
   7  -3  -3   23.90   13.60
   7  -3  -3   13.30    9.30
   7   3  -3   23.60   10.20
   7   3  -3   20.10    9.10
   7   3  -3    9.70   11.20
  -7   3   3   33.50   10.10
   7   3  -3   36.10   10.80
   6  -3  -3  286.07   29.30
   6  -3  -3  327.17   23.40
  -6   3   3  302.57   22.50
   6   3  -3  354.16   26.70
   5  -3  -3  185.28   22.00
   5  -3  -3  184.68   17.40
  -5   3   3  193.18   17.30
   5   3  -3  135.09   16.80
   5   3  -3  200.28   17.80
   4  -3  -3 3732.03  106.19
   4  -3  -3 3653.43  102.69
   4  -3  -3 3924.41  115.09
   4   3  -3 3817.52  106.79
  -4   3   3 3661.13  105.99
  -4   3   3 4050.09  103.09
   4   3  -3 3692.93  101.89
   3  -3  -3 1191.38   42.00
   3  -3  -3 1139.89   43.00
   3  -3  -3 1147.99   47.00
   3   3  -3 1170.98   40.50
  -3   3   3 1238.08   41.10
   3   3  -3 1126.49   35.80
  -3   3   3 1089.49   42.40
   3   3  -3 1152.78   43.10
   2  -3  -3   96.09   12.80
   2  -3  -3   83.69   10.90
   2  -3  -3   80.09   12.40
   2  -3  -3   82.09   12.20
   2  -3  -3   76.69   11.80
   2   3  -3   70.89   11.60
  -2   3   3  119.49   13.30
   2   3  -3   86.59   10.80
   2   3  -3   96.19    9.00
  -2   3   3   67.69   10.30
   1  -3  -3   28.00    7.60
   1  -3  -3   32.30    8.20
   1  -3  -3   18.00    6.40
   1  -3  -3   21.60    7.10
  -1   3   3   39.40    8.10
  -1   3   3   31.10    7.20
  -1   3   3   27.60    6.60
   1   3  -3   29.90    6.00
   1   3  -3   22.50    7.70
  -1   3   3   25.50    7.50
   0  -3  -3   65.39    9.20
   0  -3  -3   70.79   10.10
   0  -3  -3   56.49    9.90
   0   3   3   62.49   10.20
   0   3   3   61.99    8.60
   0   3   3   41.10    8.30
   0   3   3   71.69   10.90
   0   3  -3   44.50    7.40
  -1  -3  -3   97.09   11.40
  -1  -3  -3   70.79   10.00
   1   3   3  104.59   12.90
   1   3   3  100.29   11.60
   1   3   3   85.19    9.80
  -1   3  -3   86.69   10.60
   1   3   3   91.99   10.50
  -2  -3  -3   56.39   10.70
   2   3   3   23.60    7.80
  -2   3  -3   28.50    7.70
   2   3   3   35.50    7.70
   2   3   3   30.40    8.10
   2   3   3   25.10    9.30
  -3  -3  -3   53.39   10.80
   3  -3   3   58.09   12.10
   3   3   3   73.39   13.90
   3   3   3   57.09   10.10
   3   3   3   64.99   11.10
  -4  -3  -3   -6.00    6.00
   4  -3   3    3.20    7.10
   4   3   3    1.80    5.30
   4   3   3   -3.50    5.80
   4   3   3    1.90    7.10
   5  -3   3  305.87   22.90
  -5  -3  -3  289.27   22.00
   5   3   3  262.87   22.10
   5   3   3  263.77   17.90
   5   3   3  293.77   20.40
  -5   3  -3  273.47   21.20
  -6  -3  -3  101.39   15.50
   6  -3   3   96.59   17.10
  -6   3  -3   86.59   11.60
  -6   3  -3   65.39   16.30
   6   3   3   57.29   14.40
   6   3   3   81.59   19.80
   6   3   3  108.79   16.60
  -6   3  -3   69.39   16.10
   6   3   3   67.49   15.70
  -6   3  -3   71.59   14.10
   6   3   3   90.89   17.80
   6   3   3   75.69   10.90
   6   3   3   94.79   16.50
   6   3   3   98.89   19.20
  -7  -3  -3   -8.70    7.70
   7  -3   3   -0.90    8.20
   7   3   3   -0.70    8.60
   7   3   3    4.80    9.80
   7   3   3    9.50    7.60
  -7   3  -3  -10.00   11.60
   7   3   3   14.10   10.30
   7   3   3   10.20   11.10
  -7   3  -3   14.80   22.60
   7   3   3   -0.20   10.50
   7   3   3   25.40   12.90
   7   3   3   13.60   10.70
  -7   3  -3    3.70    9.20
  -8  -3  -3   48.90   14.70
   8  -3   3   31.30   11.90
   8   3   3   27.00   12.60
   8   3   3   23.70   14.20
   8   3   3   21.70   12.30
   8   3   3   55.89   18.30
  -8   3  -3   32.60   11.60
  -8   3  -3   25.60   13.00
   9  -3   3  110.29   18.90
  -9  -3  -3  135.49   20.80
  -9   3  -3  126.49   17.80
   9   3   3  121.19   21.10
   9   3   3   98.99   22.30
  -9   3  -3  157.48   24.40
   9   3   3  111.99   22.00
   9   3   3  159.78   23.60
  10   3   3   38.10   12.80
 -10   3  -3   17.30   11.20
  10   3   3   17.20   12.80
 -10   3  -3   41.80   11.20
  10   3   3   19.90   13.00
  10   3   3   39.70   12.20
 -11   3  -3   13.00    9.40
  11   3   3    8.80    8.80
  11   3   3    3.90    7.50
  11   3   3   13.60    8.20
  11   3   3   -2.10    6.60
  11   3   3    9.10   10.30
  11  -4  -3   56.49   13.00
 -11   4   3   58.89   13.00
 -11   4   3   62.49   11.90
  11   4  -3   69.79   10.90
  11   4  -3   63.69   15.80
  10  -4  -3    3.20   10.20
 -10   4   3    2.80   10.60
 -10   4   3   16.40   10.70
  10   4  -3   13.30    8.70
  10   4  -3    4.80    4.80
  10   4  -3    4.70    8.20
  10   4  -3    8.00   11.00
  10   4  -3    2.70    7.90
   9  -4  -3  -12.30   11.30
  -9   4   3    1.60   11.50
   9   4  -3   -2.40    8.50
  -9   4   3   17.70   12.70
   9   4  -3   -5.70   11.20
   9   4  -3    1.60    7.20
   9   4  -3    6.10    7.10
   9   4  -3   -7.70    7.50
   8  -4  -3  376.66   32.80
   8  -4  -3  426.56   34.60
   8  -4  -3  420.16   29.00
   8   4  -3  473.65   26.50
  -8   4   3  528.95   37.40
   8   4  -3  421.36   26.40
  -8   4   3  396.66   34.10
   8   4  -3  415.96   36.90
   8   4  -3  451.85   24.30
  -8   4   3  454.85   29.00
   8   4  -3  503.95   31.20
   7  -4  -3  234.38   23.50
   7  -4  -3  198.18   29.40
  -7   4   3  188.18   28.40
   7   4  -3  164.78   25.30
   7   4  -3  238.18   19.50
   7   4  -3  241.58   18.00
  -7   4   3  236.58   27.40
  -7   4   3  200.88   20.60
   7   4  -3  240.98   21.70
   7   4  -3  216.08   20.20
   6  -4  -3   99.89   21.70
   6  -4  -3  129.99   18.60
   6   4  -3  126.99   15.70
  -6   4   3  138.59   17.50
   6   4  -3  121.89   19.20
  -6   4   3  167.88   26.30
   6   4  -3  112.09   21.70
   6   4  -3  104.79   19.60
   6   4  -3  125.79   15.20
   6   4  -3  134.89   16.70
  -6   4   3  160.38   25.20
   5  -4  -3  892.41   49.70
   5  -4  -3  916.11   44.30
   5  -4  -3  856.71   41.70
   5   4  -3  820.82   33.60
  -5   4   3  866.91   44.50
   5   4  -3  854.11   35.80
   5   4  -3  850.21   37.00
   5   4  -3  911.31   45.10
   5   4  -3  850.71   40.80
  -5   4   3  868.21   37.80
   4  -4  -3  242.98   22.60
   4  -4  -3  265.77   25.70
   4  -4  -3  285.97   23.30
   4   4  -3  235.18   20.20
   4   4  -3  297.37   24.40
  -4   4   3  246.18   19.40
   3  -4  -3  184.68   18.40
   3  -4  -3  171.48   19.90
   3  -4  -3  174.18   17.40
   3   4  -3  195.18   17.60
  -3   4   3  161.58   15.20
   3   4  -3  150.08   17.50
   2  -4  -3  937.01   37.50
   2  -4  -3  885.61   38.60
   2   4  -3  873.91   35.10
   2   4  -3  824.12   37.10
  -2   4   3  857.41   34.10
  -2   4   3  875.21   34.10
   1  -4  -3   38.70   10.20
   1  -4  -3   57.09   11.10
   1   4  -3   59.19   10.50
  -1   4   3   62.89   12.10
   1   4  -3   43.30   10.20
  -1   4   3   45.80    9.30
  -1   4   3   59.69   11.70
   0  -4  -3  573.54   28.90
   0   4   3  552.24   28.20
   0   4   3  590.94   27.30
   0   4   3  571.84   24.60
  -1  -4  -3   -0.50    6.00
   1   4   3    2.00    5.20
   1   4   3    7.50    7.30
   1   4   3    5.80    6.90
  -2  -4  -3   27.10    9.30
   2   4   3    9.90    7.40
   2   4   3   13.90    6.30
   2   4   3    8.70    7.80
   3  -4   3 1106.09   44.60
  -3  -4  -3 1086.99   44.40
   3   4   3 1104.79   43.40
   3   4   3 1068.59   47.10
  -4  -4  -3  794.82   38.40
   4  -4   3  822.82   39.10
  -4   4  -3  812.52   62.29
   4   4   3  755.92   29.50
   4   4   3  792.22   41.00
   4   4   3  806.72   38.60
  -4   4  -3  724.43   30.50
  -4   4  -3  715.23   40.50
  -4   4  -3  742.73   36.90
   4   4   3  807.32   38.00
   5  -4   3  122.99   17.80
  -5  -4  -3  191.78   20.50
   5   4   3  137.99   19.50
   5   4   3  142.49   13.60
  -5   4  -3  109.29   17.90
  -5   4  -3  138.69   19.60
   5   4   3  148.19   17.80
  -5   4  -3  128.19   23.90
   5   4   3  149.59   19.70
   5   4   3  143.59   24.70
  -5   4  -3  109.19   15.80
   5   4   3  134.79   19.80
  -5   4  -3  126.79   13.90
   5   4   3  142.59   18.60
  -6  -4  -3  227.48   22.70
   6  -4   3  169.58   20.80
  -6   4  -3  161.58   21.80
   6   4   3  170.88   18.80
   6   4   3  158.38   24.70
   6   4   3  209.08   15.80
  -6   4  -3  192.78   18.50
  -6   4  -3  243.38   24.30
   6   4   3  197.48   26.40
   6   4   3  173.58   22.60
   6   4   3  213.48   22.20
  -6   4  -3  201.78   15.80
   6   4   3  241.88   23.90
  -6   4  -3  222.08   27.10
   6   4   3  181.88   23.50
  -7  -4  -3   74.09   16.70
   7  -4   3   57.69   14.80
   7   4   3   76.99   17.00
   7   4   3   95.79   17.70
   7   4   3   86.89   19.70
   7   4   3   83.29   11.80
  -7   4  -3   74.59   12.50
   7   4   3   83.09   18.60
  -7   4  -3   71.29   16.30
  -7   4  -3   36.70   12.90
   7   4   3   96.09   18.90
   7   4   3   92.69   21.00
  -8  -4  -3   59.99   17.00
   8  -4   3   32.20   12.70
  -8   4  -3   53.39    9.90
   8   4   3   36.20   15.30
   8   4   3   30.90   14.80
  -8   4  -3   35.60   13.20
  -8   4  -3   51.59   14.90
   8   4   3   19.80   15.20
   8   4   3   52.19   15.30
   8   4   3   26.40   13.00
   9   4   3   23.30   11.10
  -9   4  -3   21.40    4.50
   9   4   3   51.79   15.50
   9   4   3   22.20   11.10
  -9   4  -3   24.40   11.10
  -9   4  -3   25.10   11.40
   9   4   3   16.30   12.60
 -10   4  -3    3.70    8.30
  10   4   3   10.40    8.90
 -10   4  -3   14.60    9.40
  10   4   3    2.90    7.60
  10   4   3    4.10    9.50
  10   4   3   10.40   10.00
 -11   4  -3   42.70   10.40
  11   4   3   64.99   10.00
  11   4   3   64.79   16.00
  11   4   3   48.40   13.50
  10  -5  -3  205.48   22.50
 -10   5   3  220.58   14.80
  10   5  -3  230.18   12.80
  10   5  -3  196.98   22.50
 -10   5   3  198.88   21.50
   9   5  -3   47.20   10.40
  -9   5   3   52.99   14.10
  -9   5   3   24.70   10.40
   9   5  -3   27.80    8.60
   9   5  -3   52.39   15.40
   8  -5  -3   26.90   11.10
   8   5  -3   38.80   11.00
  -8   5   3   65.99   16.80
   8   5  -3   59.09   10.90
  -8   5   3    1.60   10.70
   8   5  -3   40.80   14.90
   7  -5  -3   33.50   12.50
   7  -5  -3   29.90   13.30
   7   5  -3   44.00   10.10
   7   5  -3   47.80   12.00
  -7   5   3   63.59   16.10
   7   5  -3    1.30   10.70
   7   5  -3   49.30    8.80
  -7   5   3   43.40   14.60
   6  -5  -3   23.30   13.30
   6  -5  -3   15.80   11.10
   6  -5  -3   35.10   13.00
   6   5  -3   36.70   11.70
  -6   5   3   18.30   13.90
   6   5  -3   25.90   14.10
  -6   5   3   15.00   13.80
   6   5  -3   37.00    9.40
   6   5  -3   18.80    9.50
   6   5  -3   30.20    9.50
  -6   5   3   36.40   15.20
   5  -5  -3   79.59   17.00
   5  -5  -3   20.70   11.50
   5   5  -3   61.29   12.20
   5   5  -3   68.19   16.80
   5   5  -3   89.59   20.60
  -5   5   3   52.09   16.20
  -5   5   3   57.39   15.70
   5   5  -3   63.99   10.60
   5   5  -3   66.29   12.60
  -5   5   3   58.59   17.20
   4  -5  -3  243.68   24.50
   4   5  -3  234.68   23.30
  -4   5   3  282.17   29.60
  -4   5   3  246.48   25.40
   4   5  -3  265.97   26.00
   4   5  -3  216.78   17.40
  -4   5   3  237.98   27.70
   4   5  -3  254.37   19.20
   3  -5  -3   14.80   10.10
  -3   5   3   23.90   11.80
   3   5  -3    9.70    6.90
  -3   5   3   14.40    6.50
   3   5  -3    6.30    9.60
  -3   5   3   25.00   13.80
   3   5  -3    4.90    7.10
   3   5  -3    0.90    8.80
   3   5  -3   11.70    7.60
  -3   5   3    9.30   12.00
   2  -5  -3  307.97   25.00
  -2   5   3  303.37   18.00
   2   5  -3  334.07   22.30
  -2   5   3  288.87   24.10
   2   5  -3  339.47   25.80
   2   5  -3  277.47   27.50
   2   5  -3  290.97   22.40
  -2   5   3  317.17   31.00
   2   5  -3  308.87   20.40
  -2   5   3  312.67   25.70
   2   5  -3  338.57   19.50
  -2   5   3  309.07   27.10
   1  -5  -3    0.80    8.30
  -1   5   3    5.70    6.10
   1   5  -3   12.50    7.10
  -1   5   3   22.10   10.80
   1   5  -3    0.40    7.60
   1   5  -3   -9.80    6.30
  -1   5   3    1.50   10.00
  -1   5   3    0.00    7.10
  -1   5   3    8.70   13.40
   1   5  -3   18.30   21.20
   1   5  -3   17.40   11.90
   0  -5  -3  178.88   19.50
   0   5  -3  176.68   17.50
   0   5  -3  125.49   23.20
   0   5   3  159.18   18.70
   0   5   3  177.08   17.80
   0   5   3  153.98   23.60
   0   5  -3  170.38   16.60
   0   5  -3  166.78   22.00
   0   5  -3  127.29   15.50
   0   5   3  141.29   18.40
   0   5   3  131.69   14.20
  -1  -5  -3  152.18   18.70
   1   5   3  101.59   17.80
   1   5   3  128.09   18.50
   1   5   3  137.69   14.20
  -1   5  -3  170.08   23.80
  -1   5  -3  103.89   20.40
  -1   5  -3  146.49   18.30
   1   5   3  150.68   17.50
   1   5   3  156.58   19.30
   1   5   3  135.39   19.20
  -1   5  -3  150.78   16.30
   1   5   3  152.78   22.50
  -1   5  -3  135.99   17.40
  -2  -5  -3 2051.29   70.09
   2   5   3 1995.00   72.19
   2   5   3 1900.21   66.29
   2   5   3 2019.20   68.19
  -2   5  -3 1928.51   62.79
   2   5   3 1964.40   57.79
  -2   5  -3 2036.90   79.19
  -2   5  -3 1891.11   63.59
  -2   5  -3 1915.11   58.89
   2   5   3 2023.70   67.79
  -2   5  -3 1925.91   66.79
   2   5   3 1914.71   61.39
  -2   5  -3 1808.82   76.69
   3  -5   3  306.87   25.20
  -3  -5  -3  306.37   25.10
  -3   5  -3  250.37   22.60
   3   5   3  282.07   18.30
   3   5   3  235.08   22.90
  -3   5  -3  268.27   24.50
   3   5   3  216.08   22.00
  -3   5  -3  262.37   18.80
   3   5   3  300.77   25.00
  -3   5  -3  270.87   28.00
   3   5   3  292.07   26.80
  -3   5  -3  262.07   29.70
  -3   5  -3  290.07   22.50
   3   5   3  256.27   20.40
  -4  -5  -3  135.69   19.60
   4  -5   3  152.68   20.60
   4   5   3  123.79   19.20
   4   5   3  148.89   18.80
  -4   5  -3  124.99   17.30
   4   5   3  126.79   17.10
   4   5   3  140.69   14.20
  -4   5  -3  119.79   18.00
  -4   5  -3  138.99   15.30
  -4   5  -3  134.29   24.20
  -4   5  -3  103.99   21.40
   4   5   3  132.69   20.40
   4   5   3  166.98   25.70
  -5  -5  -3    6.90    9.80
   5  -5   3    7.00    9.30
  -5   5  -3   21.20    7.50
  -5   5  -3   12.90   10.80
  -5   5  -3   -1.50   11.10
   5   5   3    9.90    6.00
   5   5   3   15.90   12.20
  -5   5  -3    6.40   12.60
   5   5   3   -3.20   10.00
   5   5   3   -7.80    8.10
   5   5   3    9.40    6.60
  -5   5  -3    6.60    9.40
   5   5   3    9.20   10.10
  -6  -5  -3  301.87   27.10
   6  -5   3  311.87   28.10
  -6   5  -3  357.66   32.60
  -6   5  -3  300.87   26.70
  -6   5  -3  353.56   27.70
   6   5   3  349.37   28.80
   6   5   3  270.67   26.50
  -6   5  -3  303.77   17.80
   6   5   3  296.57   18.30
   6   5   3  337.67   28.10
   6   5   3  313.97   29.70
   7  -5   3  137.79   21.20
  -7  -5  -3  150.98   21.90
   7   5   3  210.98   21.90
  -7   5  -3  143.39   20.40
   7   5   3  181.68   22.80
   7   5   3  160.68   22.90
   7   5   3  159.48   21.40
  -7   5  -3  211.28   22.40
   8   5   3   31.90   11.40
   8   5   3    0.50    9.20
  -8   5  -3   23.40   10.20
   8   5   3   -9.80    8.70
  -8   5  -3   35.20   11.40
   8   5   3   31.90   11.70
  -9   5  -3   -3.50    6.70
   9   5   3   12.50    8.00
  -9   5  -3   -6.60    6.50
   9   5   3    4.30    7.20
   9   5   3   -8.30    7.80
   9   5   3   -7.10   10.50
 -10   5  -3   23.80    8.80
 -10   5  -3    1.90    7.40
  10   5   3   31.10    9.20
  -9   6   3    5.90    9.10
  -9   6   3    6.60    8.10
  -8   6   3  100.09   18.10
  -8   6   3   70.29   15.50
   8   6  -3   93.29    8.70
   8   6  -3  100.29   12.50
  -7   6   3   21.20   11.90
   7   6  -3   29.70    8.40
   7   6  -3   17.00    7.60
  -7   6   3    9.40   11.00
  -7   6   3   16.30    7.20
   6  -6  -3   81.29   16.60
  -6   6   3   86.29   18.60
  -6   6   3   82.19   18.30
   6   6  -3  110.29   14.30
  -6   6   3  110.69   21.50
  -6   6   3  109.29   14.20
   6   6  -3   90.09   13.50
   5  -6  -3   35.10   12.50
   5   6  -3   48.40   10.80
  -5   6   3   63.09   18.00
  -5   6   3   65.19   12.40
  -5   6   3   37.90   13.90
   5   6  -3   58.39   11.70
  -5   6   3   55.09   16.70
   4  -6  -3  141.89   21.50
   4   6  -3  183.68   21.30
  -4   6   3  175.48   24.90
  -4   6   3  144.29   22.40
  -4   6   3  176.38   27.30
   4   6  -3  173.88   17.60
  -4   6   3  126.69   17.50
   4   6  -3  170.58   17.50
   4   6  -3  163.08   12.50
   4   6  -3  145.79   24.20
   3  -6  -3   64.29   17.30
  -3   6   3   56.09   14.70
  -3   6   3   58.79   16.20
   3   6  -3   85.59   11.10
   3   6  -3   58.29   12.10
   3   6  -3   35.20   14.30
  -3   6   3   59.09   12.30
  -3   6   3   78.09   21.50
   3   6  -3   59.29   11.60
   2  -6  -3  126.19   22.20
   2   6  -3  180.78   25.40
   2   6  -3  156.98   16.00
   2   6  -3  155.58   18.90
  -2   6   3  131.39   19.50
   2   6  -3  136.29   15.40
   2   6  -3  141.39   15.80
   2   6  -3  156.38   14.90
  -2   6   3  145.59   28.40
  -2   6   3  160.88   16.80
  -2   6   3  163.98   22.20
   1  -6  -3   27.90   12.30
   1   6  -3   30.00   15.30
  -1   6   3   12.00    8.30
  -1   6   3   49.40    9.40
  -1   6   3   35.30   15.10
  -1   6   3   18.50   11.30
   1   6  -3   10.60    6.70
   1   6  -3   36.00   10.10
   1   6  -3    9.60    8.00
  -1   6   3   35.80   12.70
   1   6  -3   13.40    9.50
   0  -6  -3  641.44   39.10
   0   6  -3  589.94   32.70
   0   6   3  593.94   35.40
   0   6  -3  585.04   41.60
   0   6  -3  624.54   29.00
   0   6   3  617.44   27.00
   0   6  -3  594.04   42.70
   0   6   3  582.84   26.40
   0   6   3  574.54   42.20
   0   6   3  662.73   34.40
   0   6  -3  599.54   29.30
   0   6   3  609.34   37.10
   0   6  -3  561.44   29.90
  -1  -6  -3  519.35   35.00
  -1   6  -3  582.94   42.60
  -1   6  -3  556.24   28.00
   1   6   3  560.34   33.50
   1   6   3  494.55   32.30
   1   6   3  514.65   33.20
   1   6   3  520.85   37.30
   1   6   3  559.34   36.00
   1   6   3  509.95   22.10
  -1   6  -3  522.55   26.90
   1   6   3  516.75   25.20
  -1   6  -3  525.65   27.90
  -1   6  -3  530.65   40.50
  -1   6  -3  542.25   31.70
  -2  -6  -3  136.69   20.40
   2   6   3   91.99   18.10
   2   6   3   86.79   20.30
  -2   6  -3  106.89   14.30
  -2   6  -3   95.49   14.90
  -2   6  -3  111.39   22.80
   2   6   3   94.99   16.50
   2   6   3   69.39   15.80
   2   6   3  121.99   13.60
  -2   6  -3   75.29   15.30
  -2   6  -3   91.79   22.50
  -2   6  -3  113.89   16.10
  -3  -6  -3   31.70   12.30
   3  -6   3   56.59   15.30
   3   6   3   48.40   10.30
  -3   6  -3   33.40    9.50
  -3   6  -3   51.69   14.00
  -3   6  -3   49.70   12.30
   3   6   3   54.19   14.10
   3   6   3   22.40   11.10
  -3   6  -3   15.80   13.90
  -3   6  -3   46.20   12.50
   3   6   3   55.19   14.60
  -3   6  -3   40.80   15.30
   3   6   3   58.59   19.20
  -4  -6  -3  199.88   24.00
   4  -6   3  194.98   24.90
   4   6   3  200.18   21.40
   4   6   3  190.98   14.80
  -4   6  -3  193.38   27.40
   4   6   3  184.68   20.90
  -4   6  -3  186.68   22.10
  -4   6  -3  184.28   15.70
   4   6   3  125.79   20.40
  -4   6  -3  215.28   21.20
   4   6   3  188.08   24.30
  -4   6  -3  165.08   24.90
  -4   6  -3  191.08   20.40
  -5  -6  -3   66.69   16.20
   5  -6   3  113.69   20.50
   5   6   3  110.89   20.50
  -5   6  -3  103.39   21.50
  -5   6  -3  105.59   11.80
   5   6   3  117.39   19.70
   5   6   3  119.89   17.60
   5   6   3  127.69   23.60
  -5   6  -3   87.79   11.20
  -5   6  -3   92.69   15.30
  -5   6  -3  130.89   20.10
  -5   6  -3   83.99   15.10
   6   6   3   42.80   11.50
   6   6   3   62.79   14.40
  -6   6  -3   41.70   11.70
  -6   6  -3   22.60   10.20
  -7   6  -3  128.89   16.30
   7   6   3  105.79   15.10
  -7   6  -3  132.99   16.50
   7   6   3  127.09   18.80
   7   6   3  158.58   17.20
   8   6   3  167.08   18.40
   8   6   3  190.88   15.10
  -8   6  -3  193.68   15.80
   8   6   3  191.78   14.60
  -8   6  -3  189.78   15.90
  -7   7   3   18.10    7.90
  -7   7   3   19.90    8.30
   7   7  -3    0.60    5.60
   6  -7  -3  -12.90    8.70
   6   7  -3   10.70    6.30
  -6   7   3    2.40    7.70
  -6   7   3   -0.10    8.20
  -6   7   3    6.30    8.10
   5  -7  -3   -8.60    9.60
  -5   7   3    5.90    9.50
  -5   7   3    2.10    9.10
   5   7  -3   -0.90    4.00
   5   7  -3    1.40    5.90
  -5   7   3   -2.20    8.30
  -4   7   3   -2.50    9.20
  -4   7   3    7.80    9.20
   4   7  -3   -1.90    4.90
   4   7  -3    2.30    6.50
  -4   7   3   -1.70    9.20
  -3   7   3   80.09   19.50
  -3   7   3   58.69   14.30
   3   7  -3   95.59   13.10
   3   7  -3   97.89   13.60
  -3   7   3  109.79   18.70
   2  -7  -3   -8.30    9.80
  -2   7   3    1.90    8.80
  -2   7   3    7.00    9.40
   2   7  -3    2.50    6.40
   2   7  -3   -4.20    6.10
   2   7  -3   14.50   12.40
  -2   7   3    5.10   11.60
   1  -7  -3   81.49   19.60
   1   7  -3  107.39   13.90
  -1   7   3  113.79   18.00
   1   7  -3   80.59   13.50
  -1   7   3   96.19   17.80
  -1   7   3   94.89   21.00
   1   7  -3   67.69   18.90
   0  -7  -3   83.09   18.00
   0   7  -3   95.39    9.90
   0   7  -3   80.49   21.10
   0   7   3   67.19   18.10
   0   7  -3   93.69   13.50
   0   7  -3   86.39   14.30
   0   7   3   88.69   15.00
   0   7   3  109.89   18.10
  -1  -7  -3    5.00   10.90
   1   7   3   22.00   11.50
   1   7   3   18.80   13.20
  -1   7  -3   16.00    5.90
  -1   7  -3   27.00    9.90
  -1   7  -3    9.70    7.40
   1   7   3   15.30    9.30
  -1   7  -3   20.40   13.40
  -2   7  -3    0.80    7.80
  -2   7  -3    1.20    7.90
  -2   7  -3   -3.20    4.90
   2   7   3    7.80    9.00
   2   7   3   -1.40    7.90
   2   7   3   -9.30   10.10
  -2   7  -3    3.50    6.30
  -2   7  -3   10.70   12.30
  -3   7  -3  146.09   13.90
  -3   7  -3  191.38   25.70
   3   7   3  149.79   18.10
   3   7   3  162.68   17.60
  -3   7  -3  167.18   18.70
   3   7   3  165.38   21.60
  -3   7  -3  170.08   14.30
  -4   7  -3   -2.40   10.60
   4   7   3   -1.50    8.70
  -4   7  -3   10.50    8.10
   4   7   3   -1.80    7.50
  -4   7  -3   12.30    6.50
  -4   7  -3    3.10    5.90
   4   7   3   -1.80    6.70
   5   7   3  220.08   17.00
  -5   7  -3  231.98   20.60
  -5   7  -3  209.38   14.30
   5   7   3  205.18   17.80
   5   7   3  214.38   20.00
   6   7   3  168.28   11.50
  -6   7  -3  192.58   11.30
  -6   7  -3  159.28   16.70
   4  -8  -3   55.69   14.50
  -4   8   3   76.39   11.20
  -4   8   3   54.09    8.90
   3  -8  -3   21.30   11.90
   3   8  -3   12.30    5.90
  -3   8   3   17.30    6.90
  -3   8   3   21.20    7.30
  -3   8   3   30.20   13.50
  -3   8   3   -2.60    7.80
  -2   8   3    6.40    7.40
   2   8  -3   21.70    6.40
  -2   8   3    8.40    9.10
  -2   8   3   20.80   11.10
  -2   8   3   20.30    7.10
  -1   8   3    6.10    9.50
  -1   8   3   10.30    7.20
   1   8  -3    7.70    5.80
   1   8  -3    7.20   10.60
  -1   8   3   20.10    7.10
  -1   8   3    9.80   10.90
   0   8   3   20.30    7.30
   0   8  -3   19.20   12.00
   0   8   3   17.80    7.70
   0   8  -3   16.70    4.70
   0   8   3   15.80   11.00
   0   8  -3   13.90    5.80
   0   8   3   28.10   10.50
  -1   8  -3    2.40    4.40
  -1   8  -3   -6.50    8.20
   1   8   3    5.80    7.90
   1   8   3    6.20    5.80
   1   8   3    2.50    6.40
  -2   8  -3    4.60    4.50
   2   8   3   -4.90    6.40
  -2   8  -3   -7.00    8.40
   2   8   3   -0.10    4.80
  -3   8  -3   13.30    5.70
   3   8   3   -0.10    6.20
  13   0  -4  290.07   17.40
  13   0  -4  279.47   21.20
  13   0  -4  274.67   18.80
  12   0  -4  289.07   22.20
  12   0  -4  249.38   22.20
 -11   0   4    6.00   10.60
  11   0  -4   -1.40    9.40
  11   0  -4   -0.50    8.60
  10   0  -4  972.30   35.20
 -10   0   4  945.51   47.90
  10   0  -4  962.30   46.90
  10   0  -4  988.40   45.20
  10   0  -4 1013.10   54.39
  -9   0   4 1224.98   53.79
   9   0  -4 1254.57   59.29
   9   0  -4 1160.18   51.19
   9   0  -4 1186.78   49.60
   9   0  -4 1264.07   53.29
   9   0  -4 1238.18   41.80
   8   0  -4 1245.78   56.69
  -8   0   4 1241.58   50.59
   8   0  -4 1206.68   41.00
   8   0  -4 1265.07   49.80
   8   0  -4 1242.18   48.10
   8   0  -4 1162.48   48.70
  -7   0   4  488.65   26.70
   7   0  -4  486.55   25.90
   7   0  -4  425.16   29.70
  -6   0   4   84.59   12.50
   6   0  -4   98.09   14.90
   5   0  -4  812.32   30.90
  -5   0   4  783.42   29.10
   5   0  -4  846.82   35.80
  -4   0   4 2050.19   55.19
   4   0  -4 2097.29   61.59
   4   0  -4 2107.29   52.89
  -4   0   4 2079.29   54.59
   4   0  -4 2001.80   56.09
  -4   0   4 2090.79   55.59
  -4   0   4 2114.49   56.59
   4   0  -4 1980.50   56.79
   3   0  -4  663.43   19.50
  -3   0   4  694.73   21.60
  -3   0   4  652.73   21.40
  -3   0   4  671.63   21.30
  -3   0   4  694.73   22.60
   3   0  -4  659.93   22.80
   3   0  -4  686.83   22.60
   3   0  -4  669.73   19.60
   3   0  -4  676.73   26.50
   2   0  -4  640.74   19.00
   2   0  -4  630.24   15.90
   2   0  -4  604.44   15.90
  -2   0   4  603.74   17.50
  -2   0   4  637.84   19.00
   2   0  -4  615.04   22.80
  -2   0   4  619.94   18.60
  -2   0   4  635.34   17.90
   1   0  -4 2233.88   51.49
  -1   0   4 2193.58   50.79
  -1   0   4 2177.68   51.49
   1   0  -4 2167.08   56.99
   1   0  -4 2295.87   51.69
  -1   0   4 2265.87   51.69
   0   0  -4  924.91   24.20
   0   0   4  934.31   23.60
   0   0  -4  962.30   23.10
   0   0  -4  963.60   24.30
   0   0   4  937.41   24.30
   0   0  -4  920.81   29.80
   0   0  -4  880.01   28.20
   0   0   4  876.91   23.90
   1   0   4 1020.40   28.90
  -1   0  -4  981.40   28.80
   1   0   4 1059.39   27.90
  -1   0  -4 1085.99   28.60
   1   0   4 1037.20   29.10
  -1   0  -4  970.40   32.40
  -1   0  -4 1067.59   29.00
  -1   0  -4 1046.10   27.50
  -2   0  -4 1797.82   47.60
  -2   0  -4 1764.92   45.50
   2   0   4 1750.92   47.50
  -2   0  -4 1721.33   47.50
  -2   0  -4 1771.42   47.00
   2   0   4 1684.13   45.40
   2   0   4 1716.83   45.50
  -3   0  -4 5524.05  131.49
   3   0   4 5415.06  131.09
   3   0   4 5423.46  128.99
  -3   0  -4 5275.47  130.39
   3   0   4 5347.06  128.29
  -4   0  -4 3333.27   87.29
  -4   0  -4 3152.68   87.29
   4   0   4 3223.88   87.09
  -4   0  -4 3204.48   84.19
   4   0   4 3251.67   87.69
   5   0   4  152.18   15.50
  -5   0  -4  140.39   14.20
  -5   0  -4  136.79   14.50
   5   0   4  133.89   15.20
  -5   0  -4  163.18   16.30
  -6   0  -4  750.32   33.60
  -6   0  -4  780.42   37.80
   6   0   4  870.81   38.10
  -7   0  -4  713.93   35.30
   7   0   4  693.03   36.20
   8   0   4  765.02   39.00
   8   0   4  690.83   43.90
   8   0   4  737.13   44.40
  -8   0  -4  766.62   43.90
   8   0   4  723.23   42.50
  -8   0  -4  743.33   37.70
  -9   0  -4   29.60   15.00
  -9   0  -4   16.40    9.70
   9   0   4   53.29   15.90
   9   0   4   43.20   12.60
   9   0   4   12.30   13.10
   9   0   4   26.20   14.00
  -9   0  -4   21.10   15.50
  10   0   4   84.89   19.90
 -10   0  -4   65.19   16.10
 -10   0  -4   81.79   15.80
  10   0   4   39.90   14.90
  10   0   4   57.19   17.20
 -10   0  -4   66.99   19.00
  10   0   4   79.59   19.50
 -11   0  -4   34.40   23.60
  11   0   4   23.80   12.10
  11   0   4   21.00   13.00
 -11   0  -4   38.80   12.10
 -12   0  -4  219.08   17.10
  12   0   4  233.68   21.10
  13  -1  -4    2.70    7.70
  13  -1  -4   -4.20    7.00
  13   1  -4    3.30    4.70
  13   1  -4    8.30    6.80
  13   1  -4   10.30    6.40
  12  -1  -4   24.10   10.70
  12  -1  -4   53.49   12.40
  12   1  -4   70.49   15.00
  12   1  -4   31.70   13.70
  12   1  -4   40.60   10.50
  12   1  -4   28.20    9.30
 -11  -1   4  273.37   26.90
  11  -1  -4  283.17   26.50
  11  -1  -4  275.77   26.40
  11   1  -4  270.57   28.90
  11   1  -4  279.97   23.10
  11   1  -4  225.28   18.10
  11   1  -4  294.97   24.40
  11   1  -4  235.58   27.90
 -11   1   4  236.48   25.00
  10  -1  -4  392.86   30.30
 -10  -1   4  440.36   32.70
  10  -1  -4  419.66   31.30
  10   1  -4  412.36   35.40
  10   1  -4  324.87   32.20
  10   1  -4  359.86   28.70
  10   1  -4  412.76   29.00
 -10   1   4  377.36   30.90
  10   1  -4  409.86   29.10
  10   1  -4  365.76   22.50
   9  -1  -4    4.00    6.60
   9  -1  -4    1.20   10.10
   9  -1  -4   -3.10    9.00
   9  -1  -4  -10.60    8.40
  -9  -1   4    1.50    9.20
   9  -1  -4   -7.70   10.80
   9   1  -4   -5.00    7.80
   9   1  -4   11.80    8.90
   9   1  -4    6.10    8.60
   9   1  -4    6.00   11.50
  -9   1   4    1.50    9.00
   9   1  -4   -0.80    8.70
   9   1  -4   -1.90    9.90
   9   1  -4  -12.60    6.00
   8  -1  -4  280.67   24.90
   8  -1  -4  302.57   18.80
   8  -1  -4  322.97   30.90
   8  -1  -4  273.57   27.50
  -8  -1   4  292.97   23.50
   8  -1  -4  296.47   26.80
   8   1  -4  290.17   21.70
  -8   1   4  323.37   25.00
   8   1  -4  247.18   29.70
   8   1  -4  303.37   23.40
   8   1  -4  283.07   23.40
   8   1  -4  303.27   24.10
   8   1  -4  334.17   29.60
   8   1  -4  291.27   19.50
  -7  -1   4 1470.15   52.19
  -7  -1   4 1402.16   51.99
   7  -1  -4 1433.46   50.39
   7  -1  -4 1409.06   62.19
  -7   1   4 1508.05   53.49
   6  -1  -4  266.67   23.70
  -6  -1   4  254.67   17.30
   6  -1  -4  252.57   15.50
  -6   1   4  235.68   18.60
  -5  -1   4  105.19   11.00
   5  -1  -4   91.69   14.40
   5  -1  -4  100.29   12.20
   5  -1  -4  117.29   11.00
   5   1  -4   98.39   10.40
  -5   1   4  102.09   12.70
   5   1  -4  108.69   11.60
   4  -1  -4   60.59   13.40
  -4  -1   4   46.60    7.70
  -4  -1   4   39.80    5.90
   4  -1  -4   32.50    9.60
   4  -1  -4   34.50    7.80
  -4  -1   4   49.70    6.70
   4  -1  -4   51.89    7.90
  -4   1   4   38.30    7.90
   4   1  -4   38.80    7.90
   4   1  -4   41.50    4.50
   4   1  -4   41.10    6.40
  -3  -1   4    7.20    3.00
  -3  -1   4    5.00    2.80
   3  -1  -4    0.30    3.50
   3  -1  -4    3.80    4.70
   3  -1  -4   -1.80    5.30
  -3  -1   4    0.10    2.80
   3  -1  -4    2.70    4.30
   3  -1  -4    4.20    3.80
   3   1  -4    1.00    2.90
   3   1  -4    2.50    3.00
  -3   1   4   -1.50    3.50
  -3   1   4   -0.50    4.10
   3   1  -4    2.70    3.90
   2  -1  -4 2243.78   55.19
   2  -1  -4 2202.38   57.19
  -2  -1   4 2268.97   51.29
   2  -1  -4 2200.88   61.59
   2  -1  -4 2214.08   55.49
  -2  -1   4 2274.57   51.29
   2  -1  -4 2216.98   57.29
  -2  -1   4 2205.48   50.89
  -2  -1   4 2186.08   51.89
   2  -1  -4 2191.98   57.09
  -2   1   4 2188.38   55.59
   2   1  -4 2197.58   56.79
   2   1  -4 2282.17   51.59
   2   1  -4 2230.68   50.79
  -2   1   4 2287.17   57.49
   1  -1  -4   40.90    7.20
   1  -1  -4   44.90    6.00
   1  -1  -4   42.10    6.50
   1  -1  -4   48.70    5.60
   1  -1  -4   47.40    8.00
  -1   1   4   43.10    6.80
  -1   1   4   32.30    4.90
  -1   1   4   46.80    6.70
   1   1  -4   46.50    6.70
   0  -1   4  227.18    8.30
   0  -1  -4  222.18   11.10
   0  -1   4  201.88    8.00
   0  -1  -4  208.38   10.90
   0  -1  -4  207.68   12.00
   0  -1   4  215.38    7.30
   0   1  -4  212.98    7.70
   0   1   4  208.38    9.90
   0   1   4  212.88   11.00
   0   1   4  182.78   10.10
   0   1  -4  207.58    7.70
   0   1  -4  225.28   13.00
   0   1  -4  214.18    7.70
   1  -1   4 4941.41  114.59
  -1  -1  -4 4792.52  118.69
  -1  -1  -4 4971.80  116.09
  -1  -1  -4 4999.60  118.39
   1  -1   4 5143.79  114.79
  -1  -1  -4 4977.70  117.89
   1  -1   4 4963.50  115.99
  -1   1  -4 4942.41  122.19
   1   1   4 4969.00  117.79
   1   1   4 5108.29  116.59
  -1   1  -4 5095.49  116.09
  -1   1  -4 5142.29  115.89
  -2  -1  -4  996.20   33.30
   2  -1   4 1027.70   30.40
  -2  -1  -4 1017.50   32.40
   2  -1   4 1007.70   31.80
  -2  -1  -4 1012.10   30.40
   2  -1   4  991.90   30.30
   2   1   4  964.40   31.80
   2   1   4 1022.70   31.00
  -2   1  -4  992.50   34.80
  -2   1  -4 1049.89   32.10
  -2   1  -4  975.00   31.40
  -3  -1  -4    2.10    4.60
  -3  -1  -4    3.10    4.90
   3  -1   4   12.30    5.30
   3  -1   4   10.50    6.00
   3   1   4    5.20    4.80
  -3   1  -4    8.60    5.20
  -3   1  -4   17.50    7.10
  -3   1  -4    6.70    7.50
   3   1   4   13.70    5.80
   3   1   4    5.00    5.70
  -4  -1  -4   70.29   10.40
  -4  -1  -4   85.59   11.30
  -4  -1  -4   86.89   11.00
   4  -1   4   89.99   12.80
   4  -1   4  101.89   12.80
   4   1   4   80.19    9.70
  -4   1  -4   94.19   12.10
   4   1   4   95.79   11.90
   4   1   4   91.89   13.20
  -4   1  -4   91.69   10.30
   5  -1   4  957.10   38.90
  -5  -1  -4  938.61   36.90
  -5  -1  -4  947.21   38.30
  -5  -1  -4  908.01   38.10
   5   1   4  933.71   39.20
   5   1   4  922.81   37.50
  -5   1  -4  928.91   34.50
  -6  -1  -4   47.70   12.40
  -6  -1  -4   60.29   12.30
   6  -1   4   30.60   11.30
  -6   1  -4   50.39   10.50
   6   1   4   53.39   11.70
   7  -1   4  210.48   21.10
  -7  -1  -4  216.88   20.30
   7   1   4  157.18   24.30
   7   1   4  206.08   20.30
   7   1   4  167.68   23.70
  -7   1  -4  211.48   19.10
  -7   1  -4  186.28   23.00
   7   1   4  185.08   23.80
  -8  -1  -4 1042.30   46.50
   8  -1   4 1002.80   47.00
   8  -1   4 1057.09   51.99
  -8   1  -4 1042.50   43.60
  -8   1  -4 1006.70   48.80
   8   1   4 1131.69   57.29
   8   1   4 1041.80   44.30
   8   1   4  993.60   53.39
   8   1   4 1003.20   50.59
  -8   1  -4  994.40   50.89
   9  -1   4  890.11   49.00
  -9  -1  -4  874.11   43.80
   9  -1   4  840.72   42.00
   9   1   4  808.52   50.79
  -9   1  -4  789.42   37.80
   9   1   4  936.01   51.69
  -9   1  -4  895.21   47.40
  -9   1  -4  911.11   45.60
   9   1   4  882.01   47.90
  10  -1   4   40.00   13.60
  10  -1   4    4.40    9.00
  10  -1   4   11.60   12.90
 -10  -1  -4    7.10    9.80
 -10   1  -4   27.30   12.30
  10   1   4   41.50   15.70
 -10   1  -4   45.90   15.90
  10   1   4   44.20   16.50
  10   1   4   19.20   12.10
 -11  -1  -4   -4.60   10.00
  11  -1   4   -1.80    9.10
 -11   1  -4    8.20    8.70
  11   1   4    1.00    9.30
  11   1   4   -2.70   10.20
  11   1   4   -3.70    8.60
 -11   1  -4  -17.70    9.10
  11   1   4  -13.10   10.80
 -12  -1  -4   24.90    9.50
  12  -1   4   20.00    9.80
 -12   1  -4   29.00   11.30
  12   1   4   18.80    9.60
  12   1   4   28.90   10.70
  12   1   4   21.20    9.70
  12   1   4   30.20   10.00
 -12   1  -4   26.00    7.10
  13  -2  -4   11.80    8.10
  13   2  -4    7.10    6.20
  13   2  -4    2.20    5.10
  12  -2  -4   46.30   13.40
  12  -2  -4   70.19   13.80
  12   2  -4   54.09   11.60
  12   2  -4   45.90   13.30
  12   2  -4   42.50    7.40
  11  -2  -4   71.69   15.90
  11  -2  -4   79.39   17.40
  11   2  -4  110.09   14.20
  11   2  -4  114.29   16.20
  11   2  -4  107.39   21.00
  11   2  -4   73.09   15.20
  11   2  -4   77.29   12.30
  11   2  -4   63.09   17.80
 -10  -2   4   21.50   12.20
  10  -2  -4   -9.00   10.50
  10  -2  -4   11.20   11.50
  10   2  -4    4.00    8.80
  10   2  -4   10.70   13.30
  10   2  -4    1.30    9.90
 -10   2   4    6.80    9.70
  10   2  -4   15.70   10.40
  10   2  -4   14.90   12.00
  10   2  -4   -9.50    8.10
  10   2  -4    3.50    9.20
   9  -2  -4   33.40   14.40
  -9  -2   4   49.70   15.00
   9  -2  -4   23.30   14.90
   9   2  -4   46.80   12.20
   9   2  -4   27.60   13.80
   9   2  -4   60.79   18.50
   9   2  -4   51.59   13.70
   9   2  -4   52.89   14.00
   9   2  -4   23.20   10.60
   9   2  -4   40.20   10.80
   9   2  -4   54.69   13.80
  -9   2   4   50.99   14.50
   8  -2  -4  271.67   31.50
   8  -2  -4  267.97   26.40
   8   2  -4  266.87   22.30
   8   2  -4  264.17   18.30
   8   2  -4  261.87   29.40
   8   2  -4  257.77   21.60
  -8   2   4  263.87   24.00
   8   2  -4  326.97   30.60
   8   2  -4  241.28   23.00
   7  -2  -4    1.30    9.70
   7  -2  -4    9.30    7.80
  -7   2   4   10.40    8.40
   6  -2  -4  341.57   29.10
   6  -2  -4  352.66   21.10
  -6  -2   4  389.76   23.00
  -6   2   4  350.76   23.00
   5  -2  -4   10.80    7.00
   5  -2  -4   15.90    9.00
   5  -2  -4   13.20    7.20
  -5   2   4   15.60    7.80
   5   2  -4   15.30    5.80
   5   2  -4    1.50    7.70
   4  -2  -4  151.08   14.40
   4  -2  -4  116.49   15.60
   4  -2  -4  157.68   13.40
   4  -2  -4  150.38   14.30
   4   2  -4  157.18   15.60
   4   2  -4  149.49   10.20
  -4   2   4  153.58   14.20
   4   2  -4  165.18   13.50
  -4   2   4  127.69   14.50
  -3  -2   4  235.78   15.30
   3  -2  -4  193.28   15.20
   3  -2  -4  197.18   13.50
   3  -2  -4  205.18   14.20
   3  -2  -4  204.58   18.00
  -3   2   4  191.48   14.50
   3   2  -4  215.28   10.20
   3   2  -4  201.28   15.70
  -3   2   4  200.08   14.70
   2  -2  -4  140.89   11.70
   2  -2  -4  138.09   12.90
   2  -2  -4  127.09    9.80
  -2  -2   4  128.39    7.20
   2  -2  -4  139.69   12.40
  -2  -2   4  147.29    7.70
  -2   2   4  119.59   11.10
   2   2  -4  135.49    7.00
  -2   2   4  147.89   11.00
   2   2  -4  137.69    7.30
   1  -2  -4  126.19   11.10
   1  -2  -4  147.19   11.20
  -1  -2   4  135.69    7.00
  -1  -2   4  141.59    7.60
   1  -2  -4  147.89   11.80
   1  -2  -4  139.59   10.20
  -1   2   4  155.28   11.60
  -1   2   4  143.39   10.50
   1   2  -4  141.49    6.70
   1   2  -4  145.39    7.50
   0  -2   4 2481.95   60.19
   0  -2  -4 2327.07   63.49
   0  -2  -4 2481.65   64.69
   0  -2  -4 2353.96   62.49
   0  -2   4 2361.26   59.09
   0   2   4 2446.06   64.69
   0   2  -4 2398.26   59.69
   0   2   4 2504.35   62.99
   0   2  -4 2496.25   58.79
  -1  -2  -4  531.05   20.50
   1  -2   4  500.75   20.00
  -1  -2  -4  528.85   20.10
   1  -2   4  584.74   19.40
  -1  -2  -4  525.55   22.20
   1  -2   4  512.45   19.10
  -1   2  -4  516.35   18.90
   1   2   4  565.54   22.60
  -1   2  -4  509.85   20.10
   1   2   4  577.24   21.40
  -2  -2  -4 1245.48   40.30
   2  -2   4 1275.57   39.00
  -2  -2  -4 1388.06   42.40
   2   2   4 1246.98   39.80
   2   2   4 1274.17   39.60
  -2   2  -4 1316.37   40.70
   2   2   4 1314.27   42.00
   2   2   4 1343.07   41.90
  -3  -2  -4   35.00    8.20
  -3  -2  -4   24.10    7.50
   3  -2   4   48.00    8.20
   3  -2   4   54.19   11.00
   3   2   4   42.10    8.60
   3   2   4   34.00    8.40
   3   2   4   33.30    8.00
   3   2   4   48.10   10.30
  -3   2  -4   56.99   10.20
  -4  -2  -4   36.60    9.70
  -4  -2  -4   30.80    8.20
   4  -2   4   36.00   10.30
   4   2   4   44.90   10.50
   4   2   4   48.30   11.20
   4   2   4   42.60    9.00
  -4   2  -4   44.00    7.40
   4   2   4   46.30    9.70
   5  -2   4  108.09   15.60
  -5  -2  -4   94.69   13.60
   5   2   4  122.29   14.30
   5   2   4  120.39   13.20
   5   2   4  113.69   14.40
  -5   2  -4  105.69   11.40
   6  -2   4   -3.90    7.70
  -6  -2  -4   -0.90    7.10
   6   2   4   -4.30    6.50
   6   2   4    1.50    7.50
  -6   2  -4    7.60    6.60
   6   2   4    1.00    6.60
  -7  -2  -4   27.90   10.10
   7  -2   4   16.80   10.40
   7   2   4    8.20   13.00
   7   2   4   14.00   12.10
   7   2   4    6.70    8.70
   7   2   4   -1.50   10.40
   7   2   4    9.60   11.00
  -7   2  -4    1.60    9.50
  -7   2  -4   15.70   11.00
  -8  -2  -4   94.99   18.00
   8  -2   4   89.49   16.30
   8   2   4  124.39   24.80
   8   2   4   59.99   15.30
  -8   2  -4  113.09   21.00
   8   2   4   76.59   19.70
  -8   2  -4  106.09   17.60
   8   2   4  156.88   24.40
  -9  -2  -4    5.20    9.30
   9  -2   4    6.90    9.30
  -9   2  -4   -2.90   10.70
   9   2   4   -3.90   10.60
   9   2   4    3.60   11.50
  -9   2  -4    0.80    8.80
   9   2   4   -7.10   11.20
  10   2   4   27.90   13.20
  10   2   4    1.20   10.50
  10   2   4   19.10   12.50
 -10   2  -4   13.60   10.30
  10   2   4    4.90    9.70
 -10   2  -4   22.50    9.90
 -11  -2  -4  148.89   23.00
  11   2   4  134.29   20.60
 -11   2  -4  163.78   14.00
 -11   2  -4  170.28   21.10
  11   2   4  142.49   20.30
  11   2   4  151.08   21.70
  11   2   4  140.69   18.80
  11   2   4  141.59   20.40
 -12  -2  -4  148.39   19.20
  12   2   4  113.89   15.80
  12   2   4  121.39   16.60
  12  -3  -4   -2.90    6.60
  12  -3  -4   -1.00    7.20
  12   3  -4   -0.80    7.90
  12   3  -4   -2.60    5.00
 -12   3   4    8.40    9.90
  11  -3  -4   -6.20    8.20
  11  -3  -4   26.40   13.70
 -11   3   4   14.80   10.90
  11   3  -4   -5.40    7.00
  11   3  -4   -0.10    6.80
  11   3  -4    1.20    4.60
  11   3  -4   -0.40   10.50
  10  -3  -4   15.10   12.00
  10   3  -4   -6.90    7.80
  10   3  -4    6.80    9.60
  10   3  -4    1.80    7.60
  10   3  -4    1.60   11.70
  10   3  -4    5.60    9.50
  10   3  -4    0.70    7.70
 -10   3   4   -1.00    9.20
   9  -3  -4   77.19   18.70
   9   3  -4  123.79   16.40
   9   3  -4  111.69   16.40
  -9   3   4   87.79   16.70
   9   3  -4  106.79   22.60
   9   3  -4   98.79   15.90
   9   3  -4   73.79   14.40
   9   3  -4   92.19   14.00
   8  -3  -4  583.34   30.80
   8  -3  -4  511.45   42.70
   8  -3  -4  595.44   38.20
  -8   3   4  574.44   33.70
   8   3  -4  557.84   30.30
   8   3  -4  597.44   29.80
   8   3  -4  589.94   41.10
   8   3  -4  567.74   27.00
   8   3  -4  576.74   32.90
   7  -3  -4  394.66   25.90
   7  -3  -4  350.96   33.20
   7  -3  -4  362.06   29.70
  -7   3   4  360.96   25.80
   7   3  -4  361.56   24.80
   7   3  -4  355.56   22.90
   7   3  -4  347.17   23.70
   7   3  -4  362.36   32.00
   6  -3  -4   15.10   12.60
   6  -3  -4   12.50    8.70
  -6   3   4    7.20    7.60
   5  -3  -4  939.11   39.60
   5  -3  -4  940.71   48.80
  -5   3   4 1001.90   40.80
   5   3  -4  960.40   43.30
   4  -3  -4  518.75   33.10
   4  -3  -4  537.05   29.50
   4  -3  -4  552.74   28.10
   4   3  -4  556.74   28.00
   4   3  -4  553.04   29.90
  -4   3   4  547.15   30.20
  -4   3   4  511.35   26.80
   3  -3  -4  150.18   15.10
   3  -3  -4  169.68   15.50
   3  -3  -4  140.19   17.00
   3  -3  -4  143.19   14.90
   3   3  -4  160.28   14.60
   3   3  -4  168.88   10.70
   3   3  -4  163.58   16.20
  -3   3   4  129.29   14.80
   2  -3  -4   10.30    6.70
   2  -3  -4    4.40    6.50
   2  -3  -4    3.70    6.20
   2  -3  -4   18.90    7.50
   2  -3  -4    2.20    5.60
   2   3  -4   10.30    6.50
  -2   3   4    4.80    5.70
   2   3  -4   -0.70    6.60
   2   3  -4    3.80    3.60
  -2   3   4    7.90    6.40
   1  -3  -4 1654.13   49.80
   1  -3  -4 1523.35   48.40
   1  -3  -4 1563.44   48.50
   1  -3  -4 1600.04   50.39
  -1   3   4 1555.44   48.00
   1   3  -4 1549.54   43.20
   1   3  -4 1424.06   47.60
  -1   3   4 1637.84   48.30
  -1   3   4 1588.44   50.39
   0  -3  -4   -0.50    5.20
   0  -3  -4    0.30    4.80
   0  -3  -4    5.30    6.20
   0   3  -4    3.40    4.30
   0   3   4    3.80    6.70
   0   3   4    1.70    4.90
   0   3   4   -5.40    4.90
  -1  -3  -4  616.84   27.10
  -1  -3  -4  581.64   26.00
   1   3   4  585.54   24.40
   1   3   4  570.64   25.10
  -1   3  -4  548.25   23.60
   1   3   4  636.74   27.50
   1   3   4  531.15   26.30
  -2  -3  -4  678.23   30.20
  -2  -3  -4  742.23   30.70
   2   3   4  741.73   31.50
   2   3   4  726.43   28.40
   2   3   4  710.23   29.10
   2   3   4  703.23   31.80
  -2   3  -4  727.03   29.50
  -3  -3  -4  296.97   20.00
   3  -3   4  299.47   20.90
   3   3   4  264.77   19.90
   3   3   4  320.27   19.40
   3   3   4  341.57   19.40
  -4  -3  -4  120.69   15.20
   4  -3   4  116.19   15.40
  -4   3  -4   86.69   13.60
   4   3   4  105.19   13.20
   4   3   4  121.29   14.20
   4   3   4  106.09   16.60
   5  -3   4   70.79   14.90
  -5  -3  -4   50.49   11.70
   5   3   4   47.20   10.50
  -5   3  -4   71.19   13.80
   5   3   4   59.59   13.50
   5   3   4   61.29   11.70
  -6  -3  -4    2.50    7.90
   6  -3   4    8.30    7.90
   6   3   4    7.90   11.70
  -6   3  -4   16.90    8.90
  -6   3  -4   -1.20    5.60
   6   3   4  -13.60    5.90
   6   3   4    4.10   11.70
   6   3   4  -11.90    8.80
  -6   3  -4    4.70    9.70
   6   3   4   -7.70    8.80
   6   3   4   -2.30    7.80
   6   3   4    0.70    7.60
  -6   3  -4   -0.90   11.00
  -7  -3  -4  433.56   30.30
   7  -3   4  431.36   31.00
   7   3   4  395.56   27.50
   7   3   4  347.47   32.70
   7   3   4  430.66   30.20
  -7   3  -4  374.06   25.60
   7   3   4  391.36   31.20
   7   3   4  358.46   33.80
  -7   3  -4  393.26   31.70
  -7   3  -4  363.56   30.00
   7   3   4  398.56   28.20
  -8  -3  -4  218.48   23.30
   8  -3   4  188.08   22.40
  -8   3  -4  166.08   24.50
   8   3   4  211.08   25.60
   8   3   4  162.08   23.30
   8   3   4  159.58   27.60
  -8   3  -4  200.98   24.10
  -8   3  -4  166.78   19.40
   8   3   4  208.88   27.70
   9  -3   4  445.26   32.00
  -9  -3  -4  487.35   33.20
   9   3   4  473.45   34.50
   9   3   4  526.95   36.20
  -9   3  -4  455.05   34.80
  -9   3  -4  475.25   34.20
   9   3   4  469.15   39.10
   9   3   4  498.95   39.70
  -9   3  -4  480.65   26.90
 -10   3  -4   98.99   18.10
  10   3   4  109.79   23.50
 -10   3  -4  106.59   10.70
  10   3   4   85.09   15.70
 -10   3  -4   97.59   17.80
  10   3   4   80.29   18.30
  10   3   4  113.49   18.90
 -11   3  -4   32.50   10.30
  11   3   4    9.00    9.00
  11   3   4   30.70   10.40
 -11   3  -4   35.30   11.40
  11   3   4   23.30   10.40
  11   3   4   25.10    9.70
  11   3   4   40.80   12.70
  11  -4  -4    6.00   10.40
  11   4  -4   17.10    6.30
 -11   4   4   19.40    9.40
  11   4  -4   17.60   11.40
  10  -4  -4   69.09   15.80
  10   4  -4   82.99   13.80
  10   4  -4   72.79   18.60
  10   4  -4   90.19   13.10
  10   4  -4   90.89   15.70
 -10   4   4   96.09   17.00
   9  -4  -4  209.98   25.50
   9   4  -4  223.48   19.00
  -9   4   4  191.98   20.90
  -9   4   4  236.08   28.00
   9   4  -4  223.98   27.50
   9   4  -4  192.28   19.20
   9   4  -4  191.78   14.10
  -9   4   4  215.78   27.30
   8  -4  -4   45.20   12.20
   8  -4  -4   31.90   15.70
   8  -4  -4   42.70   15.70
  -8   4   4   37.60   17.20
  -8   4   4   60.19   14.30
  -8   4   4   50.69   17.90
   8   4  -4   35.40   15.90
   8   4  -4   47.70   11.20
   8   4  -4   58.49   12.90
   8   4  -4   59.39   10.70
   7  -4  -4  128.69   23.10
   7  -4  -4  135.79   19.00
   7  -4  -4  107.99   21.30
   7  -4  -4   98.59   23.30
  -7   4   4  122.79   18.10
  -7   4   4  187.78   28.80
   7   4  -4  150.18   24.00
  -7   4   4   86.69   34.00
   7   4  -4  140.89   15.00
   7   4  -4  122.99   16.50
   7   4  -4  148.39   16.40
   6  -4  -4  684.83   47.20
   6  -4  -4  722.13   42.30
   6  -4  -4 1040.40   67.39
   6  -4  -4  767.72   38.90
  -6   4   4  754.72   43.40
   6   4  -4  698.93   31.70
  -6   4   4  734.63   37.60
   6   4  -4  744.03   43.50
   6   4  -4  727.83   34.20
   6   4  -4  749.92   30.50
   5  -4  -4  157.68   18.70
   5  -4  -4  158.98   23.90
   5  -4  -4  142.09   19.30
   5   4  -4  164.48   18.80
   5   4  -4  148.29   17.10
   5   4  -4  204.48   22.90
   5   4  -4  129.49   13.50
  -5   4   4  187.48   26.30
   5   4  -4  125.89   15.00
   5   4  -4  142.39   22.60
  -5   4   4  134.99   17.00
   4  -4  -4  683.83   40.20
   4  -4  -4  673.23   35.50
   4  -4  -4  654.73   36.30
  -4   4   4  695.33   32.80
   4   4  -4  656.53   34.50
   4   4  -4  665.23   36.50
   3  -4  -4 1229.88   53.19
   3  -4  -4 1221.98   48.80
   3  -4  -4 1250.07   49.40
   3   4  -4 1240.98   46.70
  -3   4   4 1260.27   45.50
   3   4  -4 1250.97   49.99
  -3   4   4 1288.97   44.40
   2  -4  -4  306.77   21.90
   2  -4  -4  373.16   23.50
   2   4  -4  297.07   20.30
   2   4  -4  332.07   15.30
  -2   4   4  333.97   20.60
   2   4  -4  365.26   23.70
  -2   4   4  335.67   20.80
   1  -4  -4  763.82   34.70
   1  -4  -4  744.63   32.80
   1   4  -4  716.33   24.60
  -1   4   4  763.82   32.20
  -1   4   4  754.02   33.60
  -1   4   4  724.63   31.20
   0  -4  -4 1271.87   48.00
   0   4   4 1382.86   47.40
   0   4   4 1314.67   44.30
   0   4   4 1382.06   49.70
  -1  -4  -4  305.77   21.40
   1   4   4  296.07   18.60
   1   4   4  321.17   21.10
  -1   4  -4  308.17   19.10
   1   4   4  341.97   23.50
  -2  -4  -4  198.68   18.40
  -2   4  -4  194.18   16.40
   2   4   4  222.38   20.30
   2   4   4  215.68   18.50
  -3  -4  -4  681.73   34.40
   3   4   4  651.23   28.10
  -3   4  -4  644.64   32.10
   3   4   4  693.13   33.60
  -3   4  -4  639.94   37.90
   3   4   4  622.04   35.60
   4  -4   4   41.20   12.80
  -4  -4  -4   45.50   12.50
  -4   4  -4   39.70   11.60
  -4   4  -4   22.60   11.70
   4   4   4   29.80   19.20
  -4   4  -4   43.70   11.00
  -4   4  -4   41.40   12.30
   4   4   4   21.70   12.40
   4   4   4   26.60   10.80
   4   4   4   42.80    8.50
  -4   4  -4   40.90    9.80
  -4   4  -4   32.10   14.80
   4   4   4   45.10   12.40
  -5  -4  -4   37.40   12.10
   5  -4   4   59.09   14.90
  -5   4  -4   63.09    9.90
   5   4   4   65.49   14.60
   5   4   4   98.59   19.90
   5   4   4   40.30   13.50
   5   4   4   61.59    9.90
   5   4   4   48.30   13.00
  -5   4  -4   69.69   11.30
   5   4   4   60.39   13.60
  -5   4  -4   61.99   14.30
  -5   4  -4   80.89   15.70
  -5   4  -4   60.09   16.80
   5   4   4   62.89   17.20
   6  -4   4   53.19   14.90
  -6  -4  -4   67.09   15.40
   6   4   4   66.69   17.70
   6   4   4   91.79   18.90
   6   4   4   63.39   15.80
  -6   4  -4   34.20   15.10
  -6   4  -4  100.89   12.90
   6   4   4   61.59   17.80
  -6   4  -4   90.19   17.70
   6   4   4   59.49   15.90
   6   4   4   53.39   15.60
   6   4   4   91.79   15.80
  -6   4  -4   58.39   14.30
  -6   4  -4  100.09   12.80
  -7  -4  -4  366.26   30.10
   7  -4   4  371.56   31.10
   7   4   4  352.36   33.20
   7   4   4  349.96   28.80
   7   4   4  362.26   34.40
  -7   4  -4  348.57   28.40
  -7   4  -4  349.37   28.80
   7   4   4  359.06   30.50
   7   4   4  364.86   28.50
  -7   4  -4  382.06   18.90
   7   4   4  370.56   22.90
   7   4   4  323.17   29.70
   8  -4   4   19.90   11.30
  -8  -4  -4    6.80   10.70
   8   4   4   13.10   12.40
   8   4   4   11.20    9.50
  -8   4  -4   -0.40    9.10
  -8   4  -4   22.30   11.50
   8   4   4    6.70   11.80
   8   4   4   11.90   11.70
  -9   4  -4  131.19   18.60
  -9   4  -4   92.19   16.30
   9   4   4   98.29   18.70
   9   4   4   74.99   18.30
   9   4   4   94.59   16.90
   9   4   4  115.99   21.50
  10   4   4   77.39   16.70
 -10   4  -4  149.69   17.70
  10   4   4  111.89   16.00
  10   4   4  136.39   16.40
 -10   4  -4  101.99   15.50
  10   4   4   95.39   17.40
  10  -5  -4  221.48   23.20
  10   5  -4  197.68   22.40
 -10   5   4  214.18   23.40
 -10   5   4  206.88   17.20
  10   5  -4  221.18   14.70
   9  -5  -4   91.89   17.60
   9   5  -4   64.09   16.70
   9   5  -4   77.19   10.70
  -9   5   4   91.99   17.70
  -9   5   4   79.89   14.70
   9   5  -4   49.10   10.50
   8  -5  -4    6.10   10.10
   8   5  -4   23.70    8.60
   8   5  -4   23.00   14.70
  -8   5   4   22.40   13.70
   8   5  -4   29.80    9.50
  -8   5   4    7.90   10.40
   7  -5  -4   73.49   18.00
   7  -5  -4  112.99   17.50
   7   5  -4  100.69   14.20
  -7   5   4  100.19   21.60
  -7   5   4   95.99   17.80
   7   5  -4   88.79   13.70
   6  -5  -4   29.70   12.60
   6  -5  -4   19.60   12.40
   6  -5  -4   66.59   20.40
  -6   5   4   26.50   14.30
  -6   5   4   50.69   15.70
   6   5  -4   28.50    9.20
  -6   5   4   40.90   14.40
   6   5  -4   32.80    7.10
   5  -5  -4   28.70   11.10
   5  -5  -4    3.40   10.70
   5   5  -4   36.20    7.80
  -5   5   4   21.70    9.20
  -5   5   4   13.20   14.30
   5   5  -4   30.80   13.40
  -5   5   4   29.60   15.20
   5   5  -4   38.70   10.00
  -5   5   4   15.90   12.20
   4  -5  -4    8.40    8.90
   4  -5  -4   14.40   12.10
  -4   5   4    5.70   11.60
  -4   5   4   20.20    9.20
  -4   5   4   22.40   12.80
   4   5  -4   23.60    8.50
   4   5  -4   13.80   11.70
   4   5  -4   12.90    6.30
  -4   5   4    2.80   10.40
   4   5  -4   18.30   10.80
   3  -5  -4   16.60   10.30
   3   5  -4   19.90    7.90
   3   5  -4   19.80   11.00
  -3   5   4    9.30   12.50
   3   5  -4   18.90   11.10
   3   5  -4   15.60   13.00
   3   5  -4   15.70    6.40
  -3   5   4   22.40   12.00
  -3   5   4   17.10    8.10
  -3   5   4    8.50   11.80
   2  -5  -4  386.16   28.60
  -2   5   4  380.86   29.30
   2   5  -4  356.86   19.30
   2   5  -4  383.06   22.70
   2   5  -4  355.46   31.20
  -2   5   4  378.96   28.40
  -2   5   4  382.46   22.40
  -2   5   4  394.36   24.70
  -2   5   4  370.36   19.00
   2   5  -4  334.67   29.30
   2   5  -4  393.86   27.70
  -1   5   4  980.30   34.60
  -1   5   4 1046.00   46.40
   1   5  -4  978.60   36.80
   1   5  -4 1041.90   35.60
   1   5  -4  970.80   50.89
  -1   5   4 1042.20   42.60
  -1   5   4 1023.20   51.99
   1   5  -4 1067.09   40.20
  -1   5   4 1058.89   44.60
   1   5  -4  967.20   50.29
  -1   5   4 1027.40   43.80
   0  -5  -4   49.99   13.70
   0   5   4   32.20   14.00
   0   5  -4   48.90    9.60
   0   5   4   51.19   15.50
   0   5   4   36.80   12.70
   0   5  -4   64.79   12.70
   0   5  -4   70.59   17.40
   0   5   4   29.70   10.60
   0   5  -4   73.09   18.60
   0   5   4   59.19   14.50
   0   5  -4   58.19   11.00
   0   5   4   37.90    8.70
   0   5   4   44.90   12.90
  -1  -5  -4   -0.10    8.80
   1   5   4    2.10    9.10
   1   5   4   -4.70    9.10
   1   5   4    3.20    6.10
  -1   5  -4   -1.90    7.90
   1   5   4    6.50    9.10
  -1   5  -4    7.10   12.20
  -1   5  -4  -10.20    9.10
   1   5   4    3.30    9.70
  -1   5  -4   -2.20    6.80
   1   5   4   -0.70   10.20
  -1   5  -4    2.60    8.70
   1   5   4   -2.10    7.60
  -2  -5  -4   49.99   13.50
   2   5   4   78.09   14.40
   2   5   4   50.89   13.10
   2   5   4   48.80   15.40
  -2   5  -4   58.99   12.00
   2   5   4   59.99   13.30
  -2   5  -4   76.29   13.10
   2   5   4   67.89   10.40
  -2   5  -4   63.99   17.30
   2   5   4   68.09   15.60
  -2   5  -4   68.79   13.60
  -2   5  -4   90.99   21.60
  -3  -5  -4   -2.10    7.80
  -3   5  -4    0.90    8.60
   3   5   4   -1.80    9.10
  -3   5  -4    7.80    7.70
   3   5   4    3.60    6.00
   3   5   4    4.10    9.70
   3   5   4    7.50    9.10
  -3   5  -4    5.60    7.90
  -3   5  -4    5.10   13.00
   3   5   4   18.20   10.10
  -3   5  -4   -3.60    7.90
   3   5   4   -1.50    9.30
  -3   5  -4    9.10   12.00
   4  -5   4  867.11   43.80
  -4  -5  -4  905.31   45.50
   4   5   4  828.52   43.20
   4   5   4  845.32   42.90
   4   5   4  850.01   37.20
   4   5   4  865.51   43.50
   4   5   4  931.81   48.40
  -4   5  -4  888.21   40.50
  -4   5  -4  869.41   35.10
  -4   5  -4  818.42   42.80
  -4   5  -4  868.11   40.00
  -4   5  -4  833.42   50.59
   4   5   4  889.31   32.30
  -4   5  -4  894.61   49.00
  -5  -5  -4  407.36   31.50
   5  -5   4  413.56   31.10
   5   5   4  463.85   32.30
  -5   5  -4  434.06   23.00
  -5   5  -4  408.46   28.90
   5   5   4  413.96   23.10
  -5   5  -4  419.36   29.10
  -5   5  -4  425.06   36.60
   5   5   4  373.26   29.10
   5   5   4  393.66   34.40
   5   5   4  405.66   29.70
   5   5   4  377.66   32.20
   5   5   4  385.06   23.70
   6  -5   4  183.18   23.40
  -6  -5  -4  171.08   22.20
  -6   5  -4  144.49   13.70
   6   5   4  179.88   23.00
  -6   5  -4  167.18   20.60
   6   5   4  116.69   21.10
  -6   5  -4  148.19   20.10
   6   5   4  200.28   23.60
   6   5   4  196.98   22.90
  -6   5  -4  154.58   25.00
   7  -5   4   38.30   13.40
  -7  -5  -4   35.90   14.00
  -7   5  -4   42.70   12.60
   7   5   4   14.30   10.70
  -7   5  -4   31.80   11.20
   7   5   4   50.29   14.10
   7   5   4   11.20   10.60
   7   5   4   26.40   13.70
   8   5   4   49.60   12.90
  -8   5  -4   65.09   14.10
  -8   5  -4   59.99   13.30
   8   5   4   -2.40    9.70
   8   5   4   49.20   13.40
   8   5   4   13.10   10.90
   9   5   4   43.40   10.20
   9   5   4    4.20    8.30
   9   5   4    0.20    9.00
  -9   5  -4   41.20   10.40
  -9   5  -4   70.29   12.30
   9   5   4   40.60   10.50
   9   6  -4   14.10    6.60
  -9   6   4   12.20    8.90
  -8   6   4    9.40    6.10
  -8   6   4   22.70   10.80
   8   6  -4   14.70    7.10
  -7   6   4    7.80    9.90
  -7   6   4   14.40    8.80
   7   6  -4   13.60    7.80
   7   6  -4   18.40    6.30
   6  -6  -4   23.50   12.30
   6  -6  -4    6.50   10.00
   6   6  -4    0.00    6.80
  -6   6   4    2.40   10.00
  -6   6   4    6.10    9.20
  -6   6   4   -1.50    8.70
   6   6  -4    0.20    5.10
   5  -6  -4   48.20   14.30
  -5   6   4   42.00   17.20
  -5   6   4   52.79   16.20
  -5   6   4   33.40   17.80
  -5   6   4  110.39   16.60
   5   6  -4   66.69   11.90
   5   6  -4   42.70    9.70
   4  -6  -4  689.33   40.20
  -4   6   4  632.94   39.60
  -4   6   4  604.94   39.30
  -4   6   4  591.84   33.20
   4   6  -4  657.83   30.60
  -4   6   4  590.34   43.70
   3  -6  -4  326.27   28.80
  -3   6   4  316.07   30.00
  -3   6   4  319.77   23.80
  -3   6   4  269.27   27.80
   3   6  -4  319.87   21.80
   3   6  -4  251.57   29.20
  -3   6   4  389.86   35.40
   2  -6  -4    1.20    9.80
  -2   6   4    9.90   11.50
   2   6  -4   -4.20    9.80
   2   6  -4    4.20    5.20
   2   6  -4    0.80    6.30
  -2   6   4    4.20   10.60
  -2   6   4    8.40   12.30
  -2   6   4    3.10    8.50
   1  -6  -4   56.39   15.40
   1   6  -4   52.29   18.30
   1   6  -4   44.70   10.70
  -1   6   4   37.40   11.30
  -1   6   4   67.09   16.30
  -1   6   4   41.60   16.30
   1   6  -4   57.69    9.10
   1   6  -4   75.39   20.00
  -1   6   4   49.40   15.10
   0  -6  -4   81.09   18.90
   0   6  -4   61.29   19.40
   0   6  -4   56.99   12.40
   0   6   4   94.29   14.20
   0   6  -4   92.49   13.10
   0   6  -4   66.29   10.30
   0   6   4   45.70   14.10
   0   6   4   49.50   15.10
   0   6   4   45.40   18.80
   0   6   4   62.19   16.50
   0   6  -4   72.89   20.40
   0   6  -4   56.69   11.10
  -1  -6  -4    3.20    9.50
   1   6   4    0.30   11.00
   1   6   4  -10.50    8.60
  -1   6  -4    3.90    6.70
  -1   6  -4    0.30   11.50
   1   6   4   -2.90    8.00
   1   6   4   -7.20    5.80
   1   6   4    5.10   10.00
  -1   6  -4   -0.30    6.60
   1   6   4    0.20    7.30
  -1   6  -4    1.70   11.20
  -1   6  -4    1.00    6.90
  -1   6  -4    5.90    6.20
   1   6   4    2.60   12.80
  -2  -6  -4    6.30    9.10
   2   6   4    1.30    6.70
   2   6   4   -4.90    9.30
  -2   6  -4   14.80    9.30
   2   6   4   -5.50    8.10
  -2   6  -4   -2.80   11.50
   2   6   4   -0.70    6.30
  -2   6  -4   -2.50   10.80
  -2   6  -4   10.10    8.20
   2   6   4    7.80   11.40
  -2   6  -4    1.70    6.90
  -2   6  -4    0.10    8.00
   2   6   4   19.60   12.50
  -3  -6  -4   51.69   15.50
   3   6   4   43.30   15.00
   3   6   4   38.30   13.30
  -3   6  -4   44.00   13.20
   3   6   4   31.10   11.60
  -3   6  -4   83.89   14.00
  -3   6  -4   63.49   15.00
  -3   6  -4   65.49   11.80
  -3   6  -4   54.19   18.10
  -3   6  -4   55.69   18.90
   3   6   4   16.00   11.60
   4  -6   4  163.98   23.50
  -4  -6  -4  129.59   21.80
   4   6   4  143.29   20.30
  -4   6  -4  193.28   19.80
  -4   6  -4  189.88   21.40
  -4   6  -4  204.58   27.90
  -4   6  -4  154.78   25.60
   4   6   4  191.28   21.90
   4   6   4  233.98   23.80
  -4   6  -4  209.28   19.40
   4   6   4  182.38   25.00
  -4   6  -4  190.68   16.50
  -5  -6  -4   16.40   11.10
   5  -6   4   -7.70   10.10
  -5   6  -4   -4.50    5.40
  -5   6  -4    1.80    8.10
   5   6   4    6.00   10.30
  -5   6  -4   -2.30    8.80
  -5   6  -4    2.90   10.40
   5   6   4   -9.10    8.10
  -5   6  -4    4.40    7.80
  -5   6  -4   -2.30   11.20
   5   6   4   -7.90    9.10
  -6   6  -4   18.70   10.90
   6   6   4   50.99   12.50
   6   6   4   53.59   14.30
  -6   6  -4   50.49   11.30
  -6   6  -4   32.20   10.00
  -6   6  -4   45.50   14.60
  -7   6  -4   15.80    7.50
   7   6   4   12.50    8.80
  -7   6  -4   -4.40    7.80
   7   6   4    7.30    7.40
  -7   6  -4   16.30    7.80
   8   6   4   69.29   10.00
   8   6   4   31.80   10.20
  -8   6  -4   72.89   10.80
  -8   6  -4   81.89   10.70
   8   6   4   63.89   10.80
  -8   6  -4   41.30   10.30
  -7   7   4    2.90    7.60
  -7   7   4    4.10    6.80
   7   7  -4   -1.30    5.60
   6  -7  -4    0.20    9.20
  -6   7   4   24.60    9.90
  -6   7   4   16.80    9.00
   6   7  -4   11.30    6.50
  -6   7   4   25.20   11.10
   5  -7  -4   59.59   17.70
   5   7  -4   83.39   11.90
  -5   7   4   91.29   16.90
  -5   7   4   79.39   16.10
  -5   7   4   63.49   16.20
  -4   7   4  102.69   17.40
  -4   7   4   89.29   20.00
  -4   7   4  151.98   20.00
   4   7  -4   95.79    8.40
   4   7  -4  109.89   14.00
  -3   7   4    5.20   10.50
  -3   7   4   -3.00    9.20
   3   7  -4   -6.50    6.60
   3   7  -4   -1.20    4.70
  -3   7   4    4.80    8.80
   2  -7  -4  122.09   21.30
  -2   7   4  179.58   26.30
  -2   7   4  216.68   24.20
  -2   7   4  174.88   21.70
   2   7  -4  170.38   16.30
   2   7  -4  192.28   15.40
   2   7  -4  201.38   26.00
   1  -7  -4  415.06   32.20
   1   7  -4  419.36   24.10
   1   7  -4  411.46   35.30
  -1   7   4  462.15   37.20
  -1   7   4  421.76   29.90
   1   7  -4  439.46   24.30
  -1   7   4  467.25   32.60
   0  -7  -4  151.28   21.60
   0   7   4  104.39   20.70
   0   7   4  136.29   19.10
   0   7  -4  153.68   26.90
   0   7   4  143.29   19.60
   0   7  -4  186.58   16.40
   0   7  -4  156.38   16.20
   0   7  -4  155.38   16.60
  -1  -7  -4   66.69   17.40
   1   7   4   64.69   17.40
  -1   7  -4   82.69   12.30
   1   7   4   61.99   15.40
  -1   7  -4   99.09   12.90
  -1   7  -4  121.59   23.90
  -1   7  -4   77.39   13.30
   1   7   4   81.59   15.00
  -2   7  -4   26.90    7.60
   2   7   4   15.50   10.10
   2   7   4   21.10   10.70
  -2   7  -4   13.30    8.10
  -2   7  -4   12.20    7.10
  -2   7  -4   16.80   13.50
  -2   7  -4    6.20    4.00
   3   7   4   10.40    9.40
   3   7   4   12.50    8.80
  -3   7  -4    6.90    4.30
  -3   7  -4    7.40    7.90
  -3   7  -4   11.90    6.50
  -3   7  -4   11.80   11.90
   4   7   4   14.60    9.00
  -4   7  -4   19.70    6.60
  -4   7  -4    7.50    4.60
   4   7   4    9.20    8.20
  -4   7  -4    2.10    6.90
  -4   7  -4   24.80   13.40
   5   7   4   37.40   10.70
   5   7   4   46.70   10.50
  -5   7  -4   60.69   11.20
  -5   7  -4   -2.50   11.20
   5   7   4   57.29    9.90
   6   7   4   -7.00    5.70
   6   7   4   11.90    8.30
  -6   7  -4   17.80    7.10
   6   7   4   18.50    6.40
   4  -8  -4   17.10   10.80
   4   8  -4    7.30    8.40
  -4   8   4   13.10    6.70
  -4   8   4    5.60    5.90
   3  -8  -4  191.48   23.00
  -3   8   4  249.58   17.30
  -3   8   4  237.28   22.80
  -3   8   4  259.47   18.20
   3   8  -4  257.77   14.80
  -2   8   4   34.50    9.90
   2   8  -4   36.90    7.40
  -2   8   4   21.90    8.10
  -2   8   4   10.20   10.30
   1   8  -4  156.68   20.40
  -1   8   4  109.19   18.80
   1   8  -4  133.49   11.80
  -1   8   4  106.49   14.30
  -1   8   4  139.39   15.10
   0   8  -4  124.79   20.20
   0   8   4  124.69   19.30
   0   8  -4  112.69   11.20
   0   8   4   93.49   15.70
   0   8   4  123.99   14.00
   0   8   4  119.79   14.50
   1   8   4  215.48   15.10
   1   8   4  168.68   18.40
  -1   8  -4  207.28   23.70
   1   8   4  169.68   15.00
  -1   8  -4  180.38   12.00
   2   8   4  160.28   12.80
   2   8   4  110.19   12.60
  -2   8  -4  125.39   19.80
   2   8   4  149.59   16.20
   3   8   4   -3.50    7.20
  13   0  -5    5.30    6.30
  13   0  -5   -5.00    6.00
  13   0  -5   -9.70    6.80
  12   0  -5   -6.90    7.00
  12   0  -5    3.80    9.00
  12   0  -5   -4.00    7.30
  12   0  -5   -0.90    8.30
  11   0  -5   -5.70    7.70
  11   0  -5    4.00    9.60
 -11   0   5  -10.70    9.20
  10   0  -5   -0.80    8.00
  10   0  -5    4.80   10.50
  10   0  -5  -14.70    8.00
 -10   0   5    2.30    9.40
  10   0  -5  -12.00    7.50
   9   0  -5    4.80   10.30
   9   0  -5   -5.00    8.70
   9   0  -5   -2.90    7.00
   9   0  -5  -10.20    7.90
  -9   0   5   -7.10    8.40
   9   0  -5   -5.60    8.20
   8   0  -5   -1.80    8.30
   8   0  -5  -16.00    7.60
   8   0  -5    3.80    6.80
   8   0  -5    2.80    7.60
  -8   0   5   -2.70    7.30
   8   0  -5   11.20   10.10
   7   0  -5    1.10    7.20
   7   0  -5   -3.30    5.40
  -7   0   5   -1.70    7.30
  -6   0   5    6.80    6.80
   6   0  -5    6.00    7.40
   5   0  -5    5.30    5.30
   5   0  -5   -2.60    5.90
   4   0  -5   -3.40    2.70
   4   0  -5    3.00    6.00
  -4   0   5    1.70    4.00
   4   0  -5    0.80    4.40
  -4   0   5   -4.00    3.50
  -3   0   5    3.30    3.30
   3   0  -5    0.50    4.90
   3   0  -5   -0.40    2.10
   3   0  -5   -2.10    1.80
  -3   0   5    5.80    3.60
   3   0  -5   -0.60    3.60
  -3   0   5   -1.30    2.80
   3   0  -5   -0.90    2.80
   2   0  -5   -2.00    4.90
   2   0  -5   -3.70    2.70
  -2   0   5   -0.50    3.10
   2   0  -5   -0.70    0.70
  -2   0   5   -4.50    2.10
   2   0  -5    6.60    2.70
   1   0  -5    0.60    2.40
   1   0  -5   -1.80    2.20
  -1   0   5   -2.20    2.20
  -1   0   5   -2.40    1.80
   1   0  -5    5.00    4.50
  -1   0   5   -1.10    2.20
   0   0  -5   -6.80    2.50
   0   0   5   -7.00    3.00
   0   0  -5   -6.40    2.10
   0   0   5   -3.40    2.50
   0   0  -5   -7.20    2.20
   0   0   5   -6.10    2.30
   0   0  -5   -9.10    2.30
   0   0  -5  -11.40    4.50
   0   0  -5   -4.30    4.50
  -1   0  -5   -1.70    3.40
  -1   0  -5    5.00    5.80
  -1   0  -5    1.10    3.50
  -1   0  -5    1.80    3.20
  -1   0  -5    4.20    3.30
  -1   0  -5   -3.60    4.40
   1   0   5   -3.10    2.90
   1   0   5   -4.60    3.30
  -2   0  -5    3.90    4.60
   2   0   5   -7.20    3.50
  -2   0  -5    2.50    4.60
  -2   0  -5    1.20    3.80
   2   0   5    3.10    3.30
  -2   0  -5   -4.20    3.30
   3   0   5   -9.20    3.20
   3   0   5   -0.30    3.20
  -3   0  -5    1.90    4.70
  -3   0  -5    6.10    5.10
  -3   0  -5   -1.10    4.60
   4   0   5    7.00    5.80
  -4   0  -5    2.00    5.10
  -4   0  -5   -1.90    4.70
   4   0   5    3.80    6.10
  -4   0  -5   -1.60    4.90
   5   0   5   -4.70    6.10
  -5   0  -5    0.10    5.40
  -5   0  -5    5.30    6.40
  -6   0  -5   -0.40    6.40
   6   0   5   -8.30    5.80
   7   0   5   -1.40   10.40
   7   0   5   -3.50    7.90
  -7   0  -5    5.20   10.50
  -7   0  -5   -8.50    6.40
  -8   0  -5    2.00    7.80
   8   0   5    6.80    9.70
  -8   0  -5   -2.20   12.00
   8   0   5   -1.90   11.80
  -8   0  -5  -11.30   11.50
   8   0   5   -4.80   10.20
  -9   0  -5    6.80   11.60
  -9   0  -5    7.40   11.90
  -9   0  -5    7.00    9.40
   9   0   5    5.70    9.20
   9   0   5    2.50   10.80
   9   0   5    9.90   11.00
   9   0   5    5.90   12.00
  10   0   5   -5.70    9.70
  10   0   5  -20.30    9.30
  10   0   5   -5.30   10.70
 -10   0  -5    1.70   10.00
 -10   0  -5   -6.70    9.90
  10   0   5  -10.90    9.70
  11   0   5   -0.90    8.30
 -11   0  -5   -3.40    7.70
 -11   0  -5    9.80   10.30
  11   0   5  -10.00   10.20
  12   0   5  -12.00    7.40
 -12   0  -5   -5.20    5.90
  13  -1  -5   94.69   12.40
  13  -1  -5   68.19   11.00
  13   1  -5   84.49   11.70
  13   1  -5  115.99   13.10
  12  -1  -5   24.80   10.80
  12  -1  -5   26.00   10.90
  12   1  -5   39.80   11.40
  12   1  -5   75.79   16.60
  12   1  -5   47.40   10.10
  12   1  -5   51.99   10.10
 -11  -1   5   20.40   12.60
  11  -1  -5    8.20    8.80
  11  -1  -5   14.70   10.50
  11   1  -5   19.40   12.00
  11   1  -5    4.00    8.50
  11   1  -5   -6.20   10.60
  11   1  -5    3.70    9.50
  11   1  -5   -3.90    7.80
  11   1  -5   -9.20    8.30
 -11   1   5    3.10   10.90
  10  -1  -5   36.70   14.20
 -10  -1   5   20.40   13.10
  10  -1  -5   41.40   13.80
  10   1  -5   28.30   13.20
 -10   1   5   62.79   15.80
  10   1  -5   35.60   16.40
  10   1  -5   41.50   12.20
  10   1  -5   48.10   11.50
  10   1  -5   49.70   13.00
  10   1  -5   58.79   17.00
  10   1  -5   27.10   11.20
   9  -1  -5  504.45   32.70
  -9  -1   5  538.45   33.30
   9  -1  -5  466.15   31.60
   9  -1  -5  472.35   40.10
   9  -1  -5  529.05   24.80
   9   1  -5  517.85   38.20
   9   1  -5  523.25   32.90
   9   1  -5  485.75   26.30
   9   1  -5  493.65   30.60
   9   1  -5  531.65   31.80
   9   1  -5  495.45   30.60
   9   1  -5  543.55   38.30
  -9   1   5  495.75   33.30
   8  -1  -5   24.60   13.50
   8  -1  -5   19.50   10.70
   8  -1  -5   38.60   13.40
   8  -1  -5   28.90   14.20
   8  -1  -5   20.40    8.60
   8  -1  -5   32.40   10.00
   8   1  -5   19.90   10.60
   8   1  -5   20.10    9.70
   8   1  -5   15.80    9.30
   8   1  -5   24.90    9.10
   8   1  -5   11.30   12.20
  -8   1   5   14.60    9.10
   8   1  -5   22.00   11.60
   8   1  -5   33.80   23.90
   8   1  -5   14.60    8.80
   7  -1  -5  194.28   22.60
   7  -1  -5  179.28   17.20
  -7   1   5  209.38   19.20
   6  -1  -5  127.09   17.70
  -6  -1   5  115.09   12.80
  -6   1   5  131.49   15.00
   5  -1  -5  461.55   24.20
  -5  -1   5  487.75   21.60
   5  -1  -5  512.25   29.70
   5  -1  -5  446.86   19.10
  -5   1   5  457.55   23.40
   5   1  -5  469.35   20.20
   5   1  -5  513.75   24.40
   4  -1  -5  556.54   24.60
  -4  -1   5  568.84   20.60
  -4  -1   5  599.24   22.90
  -4  -1   5  598.94   21.80
   4  -1  -5  622.24   30.60
   4   1  -5  602.74   20.40
   4   1  -5  576.94   24.30
  -4   1   5  601.34   25.20
   3  -1  -5 1342.37   37.90
  -3  -1   5 1432.26   35.80
  -3  -1   5 1352.06   35.20
  -3  -1   5 1353.36   35.10
   3  -1  -5 1376.66   46.60
   3  -1  -5 1314.77   40.60
   3  -1  -5 1356.56   38.30
   3  -1  -5 1410.66   41.60
  -3   1   5 1450.85   40.00
   3   1  -5 1430.96   36.00
  -3   1   5 1369.06   41.30
   3   1  -5 1357.86   40.90
   3   1  -5 1449.65   35.00
  -2  -1   5  341.17    9.20
  -2  -1   5  361.76    9.70
   2  -1  -5  366.36   15.70
  -2  -1   5  349.87    9.10
   2  -1  -5  329.17   14.60
  -2  -1   5  355.76    9.40
   2  -1  -5  353.56   13.70
   2  -1  -5  342.27   15.40
   2  -1  -5  334.67   13.80
   2  -1  -5  360.36   19.00
   2   1  -5  327.37   16.00
  -2   1   5  359.56   14.50
  -2   1   5  364.96   15.50
   1  -1  -5  473.75   18.00
   1  -1  -5  500.65   18.50
   1  -1  -5  488.85   20.90
   1  -1  -5  531.75   17.10
   1  -1  -5  503.25   21.00
   1   1  -5  512.65   20.60
  -1   1   5  558.14   17.90
  -1   1   5  537.05   19.00
   0  -1  -5   -3.10    3.30
   0  -1  -5   -0.30    3.00
   0  -1   5    0.00    2.40
   0  -1  -5    2.10    4.40
   0  -1  -5   -0.30    3.80
   0  -1   5   -0.10    2.40
   0  -1   5    5.00    2.30
   0   1  -5    2.50    2.30
   0   1  -5    5.10    5.10
   0   1  -5    3.30    2.00
   0   1   5    1.50    3.80
   0   1   5   -3.40    2.80
  -1  -1  -5  707.33   25.50
   1  -1   5  785.72   23.50
   1  -1   5  771.42   23.10
  -1  -1  -5  778.02   28.10
  -1  -1  -5  786.62   24.40
   1  -1   5  815.02   24.40
  -1   1  -5  788.62   30.80
  -1   1  -5  784.52   23.90
   1   1   5  792.42   25.20
  -1   1  -5  834.82   25.70
   1   1   5  799.72   26.50
   2  -1   5 3402.46   83.19
   2  -1   5 3191.58   80.79
   2  -1   5 3267.37   81.29
  -2  -1  -5 3369.46   86.39
  -2  -1  -5 3417.56   84.59
   2   1   5 3320.07   82.29
  -2   1  -5 3299.27   82.79
  -2   1  -5 3060.19   81.99
  -2   1  -5 3273.57   88.69
   2   1   5 3278.67   83.99
  -3  -1  -5  326.17   18.50
   3  -1   5  306.47   19.80
   3  -1   5  311.87   16.60
  -3  -1  -5  356.26   17.90
   3   1   5  304.47   16.60
  -3   1  -5  314.07   20.20
  -3   1  -5  329.27   18.40
   3   1   5  359.96   18.90
   3   1   5  309.17   17.90
  -4  -1  -5  272.47   17.70
  -4  -1  -5  300.97   19.40
   4  -1   5  269.57   19.10
  -4  -1  -5  302.17   19.10
  -4   1  -5  297.07   19.90
   4   1   5  260.57   18.20
   4   1   5  310.37   20.60
  -4   1  -5  308.47   16.40
  -4   1  -5  312.07   21.60
   4   1   5  305.97   17.30
  -5  -1  -5    7.60    6.90
   5  -1   5   16.50    8.40
  -5  -1  -5   11.50    7.10
   5   1   5   -0.90    6.20
   5   1   5    4.50    8.70
  -5   1  -5    0.20    5.90
  -6  -1  -5  593.64   30.60
   6  -1   5  606.24   33.00
   6   1   5  613.14   32.10
  -6   1  -5  579.44   28.00
  -7  -1  -5 2058.19   68.49
   7  -1   5 1873.81   75.29
   7  -1   5 2060.29   71.19
  -7   1  -5 1865.01   70.89
   7   1   5 1843.82   71.59
   7   1   5 1996.60   68.89
  -7   1  -5 2009.70   63.09
  -7   1  -5 1870.31   68.39
   7   1   5 1960.70   77.79
   8  -1   5  643.34   40.40
   8  -1   5  670.53   37.40
  -8  -1  -5  588.94   34.20
  -8   1  -5  579.94   35.70
   8   1   5  658.53   42.80
   8   1   5  577.14   39.20
   8   1   5  568.54   33.40
  -8   1  -5  607.74   30.10
  -8   1  -5  645.04   40.50
   8   1   5  589.54   41.50
   8   1   5  514.75   36.50
  -9  -1  -5   17.60   10.60
   9  -1   5   10.90   12.30
   9  -1   5   14.70    9.30
   9   1   5   17.30   12.00
   9   1   5   11.50   13.30
  -9   1  -5    0.30   10.00
  -9   1  -5   28.40   12.70
   9   1   5   13.60   12.10
  10  -1   5  207.98   24.40
 -10  -1  -5  191.78   25.60
 -10   1  -5  185.98   25.30
  10   1   5  247.48   28.00
 -10   1  -5  190.38   21.70
  10   1   5  194.08   24.80
  10   1   5  164.68   25.10
  11  -1   5    0.40    9.90
 -11  -1  -5   13.80    9.40
  11   1   5    7.10   10.10
  11   1   5   25.80   11.10
  11   1   5   -3.40    9.80
 -11   1  -5    3.40   10.10
 -11   1  -5    1.60    7.60
  11   1   5   10.60   10.30
 -12  -1  -5   70.49   10.60
  12   1   5   40.80   11.80
 -12   1  -5   78.89   19.20
  13  -2  -5   51.59    9.70
  13  -2  -5   47.40   10.60
  13   2  -5   44.30    6.90
  12  -2  -5    8.40   10.10
  12  -2  -5   18.70   10.70
  12   2  -5   12.80   11.40
  12   2  -5   14.80    7.80
  11  -2  -5   46.60   14.30
  11  -2  -5   41.50   13.60
  11   2  -5   44.50   12.20
  11   2  -5   52.79   13.20
  11   2  -5   38.40   10.30
  11   2  -5   61.49   10.80
  11   2  -5    2.70   10.70
  11   2  -5   55.39   17.60
  11   2  -5   52.69   10.50
  10  -2  -5   90.09   17.60
  10  -2  -5  100.99   18.60
  10   2  -5  143.99   17.10
  10   2  -5  100.19   15.00
  10   2  -5  101.89   17.40
  10   2  -5   62.19   18.30
 -10   2   5   91.39   18.10
  10   2  -5  105.79   21.70
  10   2  -5   98.29   17.00
  10   2  -5   90.99   15.80
   9  -2  -5   93.19   22.60
   9  -2  -5   96.99   19.60
   9  -2  -5   84.19   17.20
   9   2  -5  107.39   22.50
   9   2  -5   96.99   15.30
   9   2  -5   91.99   16.80
  -9   2   5   61.19   15.20
   9   2  -5   86.79   13.20
   9   2  -5   52.59   13.90
   9   2  -5   53.89   18.40
   9   2  -5   77.39   14.20
   8  -2  -5   10.60   11.00
   8  -2  -5    6.00   10.60
   8  -2  -5    6.50   10.70
   8  -2  -5    8.40    6.80
   8   2  -5   -2.30   15.20
   8   2  -5    8.00    8.90
   8   2  -5    5.30   11.00
   8   2  -5    8.30    9.20
   8   2  -5   26.70    9.30
  -8   2   5   12.00    9.30
   8   2  -5   11.90    8.80
   7  -2  -5  251.47   28.30
   7  -2  -5  274.47   18.80
  -7   2   5  294.17   23.00
   6  -2  -5    1.80    6.60
   6  -2  -5   12.20   10.90
  -6   2   5   11.00    8.20
   5  -2  -5  608.64   35.40
   5  -2  -5  610.94   26.40
  -5   2   5  535.85   27.70
   5   2  -5  541.55   21.90
   4  -2  -5 2844.32   85.49
   4  -2  -5 2689.53   77.09
   4  -2  -5 2598.54   72.29
  -4   2   5 2607.74   74.79
   4   2  -5 2602.84   65.89
  -4   2   5 2769.82   77.39
   3  -2  -5 2678.43   73.29
   3  -2  -5 2656.83   78.89
   3  -2  -5 2562.14   73.99
   3  -2  -5 2576.24   69.59
   3  -2  -5 2619.24   69.69
  -3   2   5 2589.54   71.59
   3   2  -5 2577.04   73.89
  -3   2   5 2720.53   73.49
   3   2  -5 2655.63   62.09
   2  -2  -5   24.40    8.00
   2  -2  -5    8.60    6.00
   2  -2  -5   18.30    6.00
   2  -2  -5   16.10    6.30
  -2  -2   5   17.90    3.10
   2   2  -5   15.70    2.30
   2   2  -5   10.80    6.70
   2   2  -5   15.20    2.30
  -2   2   5    8.00    5.40
   2   2  -5   21.00    5.30
  -2   2   5   11.00    5.90
   1  -2  -5 1500.65   46.10
   1  -2  -5 1559.34   45.50
  -1  -2   5 1440.26   36.90
   1  -2  -5 1489.25   42.60
   1  -2  -5 1458.25   45.30
  -1  -2   5 1473.35   37.00
   1   2  -5 1444.16   43.80
   1   2  -5 1563.64   35.80
  -1   2   5 1517.95   45.20
   1   2  -5 1556.34   35.20
  -1   2   5 1586.94   43.40
   0  -2  -5  420.16   19.80
   0  -2  -5  486.65   20.60
   0  -2  -5  441.96   18.50
   0  -2  -5  424.86   19.90
   0  -2   5  429.76   15.30
   0   2   5  449.16   19.90
   0   2   5  437.36   18.80
   0   2  -5  462.45   15.60
   0   2  -5  442.56   14.60
  -1  -2  -5  650.43   25.60
   1  -2   5  651.43   21.70
  -1  -2  -5  625.64   24.60
  -1  -2  -5  650.23   24.60
   1   2   5  621.04   24.90
  -1   2  -5  634.34   22.80
   1   2   5  634.74   24.50
   1   2   5  644.04   25.70
  -2  -2  -5  208.48   14.80
  -2  -2  -5  204.78   13.80
  -2  -2  -5  189.78   14.10
  -2   2  -5  188.28   13.90
   2   2   5  205.48   13.40
   2   2   5  188.38   13.90
   2   2   5  214.58   15.00
  -3  -2  -5 1922.41   55.69
   3  -2   5 1773.12   55.59
  -3  -2  -5 1844.22   56.89
   3   2   5 1780.22   56.29
   3   2   5 1776.02   52.59
  -3   2  -5 1724.73   55.39
  -4  -2  -5  524.35   26.10
   4  -2   5  518.35   27.40
  -4  -2  -5  463.65   26.00
   4   2   5  503.25   23.50
   4   2   5  547.35   26.10
   4   2   5  500.25   25.60
   4   2   5  509.75   27.90
   5  -2   5   41.30   11.30
  -5  -2  -5   26.10    9.80
  -5  -2  -5   41.80   10.40
   5   2   5   55.89   11.70
   5   2   5   30.90    8.90
  -5   2  -5   52.79   11.20
   5   2   5   46.30   11.60
  -6  -2  -5  135.49   16.90
   6  -2   5  121.89   18.20
  -6   2  -5  138.39   20.30
  -6   2  -5  123.49   13.20
   6   2   5  127.99   16.20
   7  -2   5   64.59   15.30
  -7  -2  -5   23.30   10.10
  -7   2  -5   29.60   12.40
   7   2   5   45.80   15.90
   7   2   5   41.80   14.50
   7   2   5   58.99   12.90
  -7   2  -5   48.60    8.80
  -7   2  -5   57.99   16.10
  -7   2  -5   56.59   16.00
   7   2   5   35.50   15.20
   7   2   5   66.99   17.40
   8  -2   5  359.66   28.40
  -8  -2  -5  351.16   27.90
   8   2   5  330.27   31.20
   8   2   5  384.66   35.30
   8   2   5  374.96   29.40
  -8   2  -5  352.66   26.00
  -8   2  -5  330.67   29.70
   8   2   5  360.96   33.80
  -9  -2  -5  257.47   24.40
   9  -2   5  260.07   25.70
   9   2   5  333.47   34.10
  -9   2  -5  321.07   29.30
  -9   2  -5  311.37   24.80
   9   2   5  274.37   30.80
   9   2   5  307.67   29.80
 -10  -2  -5   44.40   16.60
 -10   2  -5   47.70   10.50
 -10   2  -5   42.30   13.80
  10   2   5   54.79   15.40
  10   2   5   29.50   12.60
  10   2   5   59.49   17.10
 -11  -2  -5  198.08   21.60
 -11   2  -5  183.48   20.10
  11   2   5  159.08   20.90
  11   2   5  184.38   22.30
  11   2   5  172.18   22.40
  11   2   5  152.88   21.00
  11   2   5  172.88   20.00
  12  -3  -5   28.10    9.50
  12  -3  -5   38.80   10.80
  12   3  -5   37.80   12.10
  12   3  -5   57.29    8.40
 -12   3   5   50.79   13.70
  11  -3  -5   40.60   13.40
  11  -3  -5   24.00   12.70
  11   3  -5   32.60   13.60
  11   3  -5   22.90   10.30
  11   3  -5   25.70    9.30
  11   3  -5   20.40    8.60
  10  -3  -5   26.10   13.40
  10  -3  -5    9.30   13.00
  10   3  -5    6.60    8.80
  10   3  -5    4.90    5.50
  10   3  -5    8.00    8.20
 -10   3   5    9.60   10.70
  10   3  -5    7.60    9.10
  10   3  -5    7.20   11.70
   9  -3  -5    2.30   11.30
  -9   3   5    5.10    8.50
   9   3  -5    2.90   11.20
   9   3  -5    2.30    7.50
   9   3  -5   -0.80    7.30
   9   3  -5   12.90    8.80
   9   3  -5    5.10    8.10
   8  -3  -5   13.00   13.20
   8  -3  -5   11.40   11.60
  -8   3   5    6.40    8.10
   8   3  -5    4.40    8.70
   8   3  -5   15.00    8.00
   8   3  -5   15.50    8.70
   8   3  -5   -2.40    9.90
   7  -3  -5   -1.00    7.20
   7  -3  -5    6.30   11.60
   7  -3  -5    0.30   11.30
   7   3  -5   -1.40    6.60
  -7   3   5    2.40    6.60
   7   3  -5   -3.20    6.80
   7   3  -5    0.90   12.30
   7   3  -5   -1.70    7.50
   6  -3  -5 2314.67   89.79
   6  -3  -5 2418.06   73.89
  -6   3   5 2320.77   76.19
   5  -3  -5 1055.29   42.60
   5  -3  -5 1184.68   55.59
  -5   3   5 1128.59   45.10
   4  -3  -5    7.50    7.60
   4  -3  -5   10.90    7.60
   4  -3  -5    1.50    8.20
  -4   3   5    4.70    6.90
   4   3  -5   11.90    8.30
   4   3  -5    0.60    4.00
   4   3  -5   11.50    8.00
   3  -3  -5 1216.48   45.50
   3  -3  -5 1194.08   45.80
   3  -3  -5 1179.98   43.00
   3  -3  -5 1253.07   49.70
   3   3  -5 1239.88   46.30
   3   3  -5 1221.78   34.00
  -3   3   5 1261.37   43.80
   3   3  -5 1194.88   42.40
  -3   3   5 1274.07   46.30
   2  -3  -5 1882.91   61.69
   2  -3  -5 1928.01   57.59
   2  -3  -5 1951.30   60.59
   2  -3  -5 1985.90   60.89
  -2   3   5 1905.11   57.89
   2   3  -5 1878.01   59.49
   2   3  -5 1954.10   49.00
  -2   3   5 1888.61   60.49
   2   3  -5 1954.40   57.19
   1  -3  -5  117.99   12.30
   1  -3  -5  109.89   12.20
   1  -3  -5  105.59   12.20
   1  -3  -5  108.99   12.90
   1   3  -5  112.69   12.70
  -1   3   5  113.09   11.90
  -1   3   5  110.69   11.60
   1   3  -5  107.09    8.50
  -1   3   5  117.69   13.20
   0  -3  -5  128.19   12.80
   0  -3  -5  134.09   13.70
   0  -3  -5  121.39   12.70
   0   3   5  128.49   12.70
   0   3   5  123.39   13.00
   0   3  -5  111.79    9.80
   0   3   5  121.39   12.70
  -1  -3  -5  657.43   28.70
  -1  -3  -5  573.64   26.30
   1   3   5  566.74   25.60
   1   3   5  567.04   27.20
   1   3   5  525.25   24.60
  -1   3  -5  582.14   23.80
  -2  -3  -5  156.08   14.70
  -2  -3  -5  187.58   16.50
   2   3   5  167.38   14.60
   2   3   5  158.58   16.20
   2   3   5  152.38   15.50
   2   3   5  163.28   13.80
  -3  -3  -5   48.40   10.30
   3   3   5   66.89   12.70
   3   3   5   51.59   10.80
   3   3   5   77.49   11.40
   4  -3   5   65.09   13.20
  -4  -3  -5   63.09   12.70
   4   3   5   57.79   11.40
  -4   3  -5   64.39   12.20
   4   3   5   74.49   13.00
   4   3   5  101.09   16.90
   5  -3   5  265.27   23.60
  -5  -3  -5  304.07   23.60
  -5   3  -5  305.77   24.00
  -5   3  -5  302.47   23.30
  -5   3  -5  280.07   18.80
   5   3   5  321.17   24.60
   5   3   5  309.27   22.10
   5   3   5  306.37   21.90
  -6  -3  -5  420.76   28.30
   6  -3   5  417.56   29.50
   6   3   5  405.66   31.60
  -6   3  -5  375.66   22.40
  -6   3  -5  344.47   28.00
   6   3   5  410.06   33.80
   6   3   5  369.76   24.30
   6   3   5  388.06   31.30
  -6   3  -5  430.96   29.70
   6   3   5  389.06   26.10
   6   3   5  438.96   29.80
   6   3   5  367.76   32.70
  -6   3  -5  405.76   21.90
  -6   3  -5  397.46   40.70
   7  -3   5  209.08   23.40
  -7  -3  -5  196.78   22.00
  -7   3  -5  210.18   24.90
   7   3   5  219.08   28.20
   7   3   5  204.98   27.50
   7   3   5  175.98   23.90
  -7   3  -5  246.98   19.00
  -7   3  -5  224.18   15.50
   7   3   5  174.58   21.50
   7   3   5  194.38   24.00
  -7   3  -5  177.08   23.70
  -8  -3  -5  323.67   27.50
   8  -3   5  343.67   29.00
   8   3   5  319.17   33.90
  -8   3  -5  284.37   28.60
   8   3   5  281.07   30.60
  -8   3  -5  297.47   21.50
   8   3   5  335.97   25.30
   8   3   5  330.07   30.50
  -8   3  -5  285.37   27.40
   9  -3   5  723.83   39.70
  -9  -3  -5  731.63   40.00
   9   3   5  741.93   48.10
   9   3   5  775.12   43.90
  -9   3  -5  763.72   41.90
  -9   3  -5  702.43   40.60
  -9   3  -5  775.42   28.10
   9   3   5  781.32   44.20
   9   3   5  766.52   48.20
 -10   3  -5   35.40   12.40
  10   3   5   16.30   13.50
  10   3   5    8.60   10.40
  10   3   5   21.70   11.60
  10   3   5    9.70    9.50
 -10   3  -5   12.20    9.50
 -11  -3  -5   44.60   11.00
  11   3   5   58.79   11.70
  11   3   5   62.89   12.70
 -11   3  -5   68.29   12.50
  11   3   5   62.29   12.60
  11   3   5   57.39   14.10
 -11   3  -5   74.19   13.10
  11   3   5   71.69   14.40
 -12   4   5   23.30    9.40
  11  -4  -5   43.70   12.50
  11  -4  -5   62.99   16.50
  11   4  -5   69.69    9.40
  11   4  -5   69.09    6.70
  11   4  -5   82.19   17.20
 -11   4   5   26.10   10.20
  10  -4  -5   38.50   13.80
  10   4  -5   36.30    8.50
  10   4  -5   23.80   13.30
  10   4  -5   33.40   10.30
 -10   4   5   43.20   13.90
  10   4  -5   52.39   13.70
   9  -4  -5  309.67   29.00
  -9   4   5  318.27   31.90
   9   4  -5  357.26   22.70
  -9   4   5  279.17   24.60
   9   4  -5  354.16   22.40
   9   4  -5  356.66   34.10
   8  -4  -5  565.04   38.40
   8  -4  -5  565.74   39.90
   8   4  -5  571.84   27.70
   8   4  -5  576.04   30.50
   8   4  -5  579.24   41.60
   8   4  -5  539.25   20.00
  -8   4   5  530.55   32.80
   7  -4  -5   28.10   10.30
   7  -4  -5   44.40   15.20
   7  -4  -5   39.50   15.60
   7  -4  -5   30.20   17.80
   7   4  -5   22.90   14.70
  -7   4   5   23.40   10.40
   7   4  -5   27.10    7.10
   7   4  -5   28.50    9.60
   6  -4  -5   -0.70   12.10
   6  -4  -5   13.40    9.30
   6  -4  -5   -3.70    8.60
   6  -4  -5   -0.90   11.80
   6  -4  -5    6.70   11.90
   6   4  -5    5.90   11.80
   6   4  -5   -3.90    5.30
  -6   4   5   -9.10    7.50
   6   4  -5   -3.50    5.70
   5  -4  -5  138.89   23.10
   5  -4  -5  174.08   24.00
   5  -4  -5  114.29   17.20
   5  -4  -5  152.98   20.10
   5   4  -5  119.09   13.20
   5   4  -5  114.19   21.00
  -5   4   5  126.69   21.40
   5   4  -5  124.69   12.20
   5   4  -5  105.79   24.00
  -5   4   5  132.79   17.00
   4  -4  -5   15.40   10.90
   4  -4  -5   24.00    9.50
   4  -4  -5    7.10    6.80
  -4   4   5   16.70    9.10
   4   4  -5    9.70    8.50
   4   4  -5   16.60    8.60
   3  -4  -5   19.00    9.50
   3  -4  -5    8.50    8.20
   3   4  -5   15.40   11.10
   3   4  -5   25.90    9.40
  -3   4   5   25.50    8.90
  -3   4   5    3.10    6.30
   2  -4  -5 2223.48   70.79
   2  -4  -5 2159.18   70.49
  -2   4   5 2336.47   68.69
  -2   4   5 2161.68   67.29
   2   4  -5 2233.48   70.89
   2   4  -5 2189.48   56.99
   2   4  -5 2134.89   66.99
   1  -4  -5 1232.68   45.20
   1  -4  -5 1190.18   45.90
   1   4  -5 1181.68   34.50
  -1   4   5 1160.08   43.60
  -1   4   5 1206.18   43.90
   0  -4  -5  108.39   14.60
   0   4   5  105.59   16.40
   0   4   5  130.29   13.80
   0   4   5  119.09   14.40
   0   4  -5  116.89   11.80
   0   4  -5  108.89    8.70
  -1  -4  -5  937.31   39.30
   1   4   5  904.31   37.50
   1   4   5  907.71   36.10
  -1   4  -5  878.31   35.30
   1   4   5  905.81   40.80
  -2  -4  -5  367.96   24.40
  -2   4  -5  378.96   32.50
   2   4   5  407.46   24.90
  -2   4  -5  396.76   23.10
   2   4   5  361.26   25.80
  -3  -4  -5  104.59   17.00
  -3   4  -5   59.99   16.30
  -3   4  -5   79.09   13.70
   3   4   5  105.69   18.60
   3   4   5   76.29   12.50
   3   4   5   86.39   15.00
   4  -4   5  128.89   18.50
  -4  -4  -5  120.79   17.10
  -4   4  -5  126.59   20.00
  -4   4  -5  140.19   14.90
   4   4   5  113.59   11.90
   4   4   5  123.89   16.40
  -4   4  -5  108.79   16.80
   4   4   5  127.99   19.00
  -4   4  -5  117.39   17.00
  -4   4  -5  136.19   23.60
   4   4   5  104.69   18.20
   4   4   5  132.69   21.20
   4   4   5  131.79   15.30
  -4   4  -5  108.39   15.50
   4   4   5   94.69   16.40
   5  -4   5    7.00    8.70
  -5  -4  -5    0.50    7.20
  -5   4  -5   -1.90    6.60
   5   4   5    2.00   11.20
  -5   4  -5   -7.10    5.90
  -5   4  -5    0.80    8.20
  -5   4  -5    0.10    7.80
   5   4   5   -2.30    7.50
   5   4   5    4.90    9.30
   5   4   5    0.60    8.70
  -5   4  -5  -13.80   10.40
   5   4   5   -7.80   10.80
  -6  -4  -5   83.49   18.70
   6  -4   5   91.89   17.20
  -6   4  -5   87.69   12.40
   6   4   5   80.79   16.50
  -6   4  -5   67.69   14.40
   6   4   5   74.39   17.80
  -6   4  -5   91.39   21.10
   6   4   5   82.69   17.00
   6   4   5   61.89   16.60
   6   4   5   64.39   18.40
   6   4   5  101.79   19.80
   6   4   5   56.19   15.70
  -6   4  -5  101.19   18.30
  -7  -4  -5   72.99   17.20
   7  -4   5   63.39   15.70
   7   4   5  110.39   16.60
   7   4   5  109.39   19.40
  -7   4  -5   75.99   15.50
   7   4   5   95.39   21.90
   7   4   5   70.69   19.00
   7   4   5  123.39   21.10
   7   4   5  106.49   20.80
   7   4   5  139.99   23.40
  -7   4  -5  107.99   18.80
   8  -4   5   21.50   11.20
  -8  -4  -5   23.70   11.80
   8   4   5   27.40   11.90
  -8   4  -5   16.80   10.00
   8   4   5   27.60   13.30
   8   4   5   26.10   14.50
   8   4   5   34.20   14.90
  -8   4  -5   33.70   12.50
   9   4   5   -6.30    9.90
   9   4   5  -11.50    8.70
   9   4   5    6.40   11.00
  -9   4  -5    0.20    8.40
   9   4   5    5.30   10.30
  -9   4  -5   -3.30    7.10
  10   4   5    9.50    8.00
  10   4   5   14.70   10.30
  10   4   5   12.20    9.20
  10   4   5   10.50    8.10
 -10   4  -5   19.10    8.60
 -10   4  -5   12.80    7.40
  10  -5  -5   13.00   10.50
 -10   5   5  -14.70   10.80
 -10   5   5    8.80    8.10
  10   5  -5   -1.40    7.60
  10   5  -5   -5.50    6.60
   9  -5  -5  107.89   20.00
  -9   5   5  142.39   22.20
   9   5  -5  121.69   14.70
   9   5  -5  148.59   22.60
  -9   5   5  120.79   18.30
   9   5  -5  125.99    9.10
   8  -5  -5  614.84   39.60
  -8   5   5  609.64   38.60
   8   5  -5  648.14   29.10
  -8   5   5  632.14   37.00
   8   5  -5  621.34   26.30
   8   5  -5  570.64   40.30
   7  -5  -5   94.39   21.60
   7  -5  -5   89.49   16.80
   7  -5  -5  101.09   21.20
  -7   5   5   85.99   17.20
  -7   5   5   64.09   17.60
   7   5  -5   95.49   13.60
   6  -5  -5   21.60   12.80
   6  -5  -5   20.90   16.20
   6  -5  -5   -3.40    7.70
   6   5  -5   35.70    9.10
  -6   5   5   49.20   15.70
  -6   5   5   15.90   15.20
  -6   5   5   32.90   11.40
  -6   5   5   37.60   15.20
   5  -5  -5  274.27   26.40
   5  -5  -5  261.57   24.50
  -5   5   5  232.98   21.20
  -5   5   5  274.97   28.90
   5   5  -5  262.77   18.30
  -5   5   5  290.37   30.60
  -5   5   5  193.88   29.30
   4  -5  -5   38.00   13.20
   4  -5  -5   26.20   10.40
  -4   5   5   41.00   11.20
  -4   5   5   38.20   14.60
  -4   5   5   30.70   14.50
   4   5  -5   45.80   10.00
   3  -5  -5   59.59   14.50
   3  -5  -5   57.39   14.40
   3   5  -5   41.80    6.70
   3   5  -5   77.99   14.90
   3   5  -5   56.99   10.50
  -3   5   5   33.10   10.30
   3   5  -5   32.60   14.70
  -3   5   5   49.70   14.70
   3   5  -5   57.09   15.30
  -3   5   5   30.50   14.60
   2  -5  -5   12.80   10.00
  -2   5   5   33.00   13.40
   2   5  -5   31.70   15.20
   2   5  -5   20.00    6.20
  -2   5   5   25.10    8.70
  -2   5   5   30.20   10.20
  -2   5   5   28.90   13.30
   2   5  -5   30.40    8.80
   1  -5  -5   21.00   10.10
  -1   5   5    7.50    6.90
  -1   5   5   18.00   10.20
  -1   5   5   13.20   11.30
   1   5  -5   -8.40   10.80
   1   5  -5   21.70   12.70
  -1   5   5   -0.30   11.70
  -1   5   5   16.70    9.50
   1   5  -5    8.20    6.40
   1   5  -5   18.80    5.90
   0  -5  -5  584.04   33.90
   0   5  -5  558.54   27.50
   0   5  -5  556.94   28.00
   0   5  -5  572.74   39.90
   0   5   5  607.84   34.70
   0   5   5  631.04   32.80
   0   5  -5  542.85   39.20
   0   5   5  556.24   23.70
   0   5   5  552.94   33.30
   0   5   5  553.94   38.20
   0   5  -5  564.34   24.10
   0   5   5  599.44   33.80
   0   5   5  544.55   26.80
  -1  -5  -5  909.21   43.20
   1   5   5  921.91   41.70
   1   5   5  872.31   44.40
   1   5   5  890.41   41.90
  -1   5  -5  893.21   34.00
   1   5   5  893.71   47.30
   1   5   5  950.90   45.40
  -1   5  -5  881.31   37.80
  -1   5  -5  825.02   34.50
   1   5   5  902.41   31.50
  -1   5  -5  973.30   51.69
  -1   5  -5  896.41   50.99
  -2  -5  -5   23.20   10.70
  -2   5  -5   22.20    8.90
  -2   5  -5    6.20   13.00
   2   5   5    7.80   10.40
  -2   5  -5    9.60    8.60
   2   5   5    5.30    9.20
   2   5   5   17.40   12.20
   2   5   5   41.50   13.50
   2   5   5   29.80   13.30
  -2   5  -5   13.80    8.70
   2   5   5   20.20    7.60
   2   5   5   37.60   12.50
  -2   5  -5   23.50   13.40
  -3  -5  -5  297.97   25.80
   3   5   5  257.77   25.50
  -3   5  -5  277.57   21.60
   3   5   5  273.07   24.40
  -3   5  -5  317.47   30.80
  -3   5  -5  270.07   21.10
  -3   5  -5  310.37   20.50
   3   5   5  323.47   28.30
  -3   5  -5  253.77   30.80
   3   5   5  277.87   27.60
  -3   5  -5  284.17   23.60
   3   5   5  276.97   24.60
   3   5   5  291.77   18.00
   3   5   5  281.37   26.40
  -4  -5  -5  150.98   20.60
   4  -5   5  134.89   20.30
   4   5   5  123.39   22.10
   4   5   5  118.09   20.80
  -4   5  -5  137.19   15.90
  -4   5  -5  163.78   24.50
   4   5   5  159.18   20.00
  -4   5  -5  158.88   20.70
   4   5   5  178.78   21.80
  -4   5  -5  129.79   24.30
   4   5   5  130.09   20.60
  -4   5  -5  132.09   17.40
  -4   5  -5  131.79   17.40
   4   5   5  164.08   24.70
   5  -5   5  187.78   23.20
  -5  -5  -5  192.08   22.40
   5   5   5  191.28   24.50
   5   5   5  160.58   23.10
   5   5   5  186.68   19.90
  -5   5  -5  183.98   22.10
  -5   5  -5  187.98   17.40
   5   5   5  193.18   25.50
  -5   5  -5  200.38   27.40
   5   5   5  179.48   22.40
   5   5   5  166.78   25.70
  -5   5  -5  187.68   20.60
  -5   5  -5  211.08   21.00
  -6  -5  -5  -10.00    8.00
   6  -5   5  -10.20    8.90
   6   5   5    9.80   11.60
  -6   5  -5   11.20    9.30
  -6   5  -5    0.40    5.60
   6   5   5    1.40   10.80
   6   5   5   -1.30    9.70
  -6   5  -5    2.20   11.90
   6   5   5   -7.20    5.70
   6   5   5    2.30   10.10
   6   5   5    0.40    9.40
  -6   5  -5    3.50    8.40
   7   5   5  136.79   20.70
   7   5   5  111.79   18.40
  -7   5  -5  125.99   18.10
   7   5   5  135.99   19.80
   7   5   5  159.48   23.30
  -7   5  -5  143.79   18.80
  -8   5  -5  408.36   25.20
  -8   5  -5  404.96   25.50
   8   5   5  419.06   28.90
   8   5   5  380.46   27.50
   9   5   5    9.20    7.40
   9   5   5    3.60    9.60
  -9   5  -5    6.70    6.60
   9   5   5    5.30    8.20
  -9   5  -5   12.40    6.90
   9   5   5    2.20    7.00
   9  -6  -5   36.80   12.40
   9   6  -5   48.00    9.00
  -9   6   5   33.50   12.00
   8   6  -5  184.18   15.60
  -8   6   5  199.58   22.10
  -8   6   5  186.88   15.00
  -7   6   5  449.46   32.00
   7   6  -5  382.36   22.00
  -7   6   5  399.26   25.30
   6  -6  -5  617.34   35.60
   6  -6  -5  497.55   40.40
   6   6  -5  636.94   21.90
  -6   6   5  654.13   33.80
  -6   6   5  590.14   40.70
  -6   6   5  588.34   38.60
   6   6  -5  611.04   29.00
   5  -6  -5  254.37   25.00
  -5   6   5  234.18   27.40
  -5   6   5  241.88   23.00
  -5   6   5  259.17   30.30
   5   6  -5  256.27   16.20
   4  -6  -5    9.60   11.00
  -4   6   5    6.30   10.50
  -4   6   5   19.30   13.20
   4   6  -5    7.00    5.80
  -4   6   5    9.10   12.30
   3  -6  -5  240.28   25.50
  -3   6   5  268.87   22.90
   3   6  -5  283.87   18.90
  -3   6   5  292.17   31.80
  -3   6   5  290.67   28.70
   3   6  -5  280.47   29.50
   2  -6  -5  606.04   38.60
  -2   6   5  632.64   34.70
   2   6  -5  620.54   41.80
  -2   6   5  657.73   45.50
  -2   6   5  630.24   38.70
   2   6  -5  590.84   28.90
  -2   6   5  534.95   38.00
   1  -6  -5  167.48   22.40
   1   6  -5  173.58   16.80
   1   6  -5  162.28   25.00
  -1   6   5  158.78   26.40
  -1   6   5  181.28   24.10
  -1   6   5  187.78   20.70
   1   6  -5  175.58   27.40
  -1   6   5  195.88   23.50
  -1   6   5  146.59   21.00
   0  -6  -5  305.57   27.80
   0   6   5  285.87   24.10
   0   6   5  274.97   27.50
   0   6  -5  291.37   15.20
   0   6  -5  315.67   21.60
   0   6   5  337.57   30.20
   0   6   5  311.97   28.60
   0   6  -5  304.27   31.60
   0   6   5  346.97   26.50
   0   6   5  272.47   30.70
   0   6  -5  296.37   31.90
  -1  -6  -5    7.50    9.80
  -1   6  -5    0.20    6.30
   1   6   5   -0.60    9.00
   1   6   5    7.40    9.60
   1   6   5   -2.60   10.50
  -1   6  -5    5.40   12.00
   1   6   5    6.60    8.90
   1   6   5    6.20    9.60
  -1   6  -5   12.20    6.80
  -1   6  -5    0.30   11.80
   1   6   5   13.80   14.70
  -1   6  -5   18.50    8.10
  -2  -6  -5   57.89   14.60
   2   6   5   65.19   17.40
  -2   6  -5   98.89   13.70
  -2   6  -5  111.09   17.60
  -2   6  -5   96.99   13.30
  -2   6  -5  108.09   21.70
   2   6   5  104.39   15.40
   2   6   5   73.19   16.70
  -2   6  -5  115.39   14.90
   2   6   5   69.49   16.60
   2   6   5   76.99   16.30
  -2   6  -5   75.79   19.40
  -3  -6  -5  165.08   22.50
  -3   6  -5  123.99   23.50
   3   6   5  166.48   24.00
   3   6   5  187.48   28.00
  -3   6  -5  141.99   15.30
   3   6   5  177.98   22.70
  -3   6  -5  145.49   26.70
  -3   6  -5  126.19   17.60
  -3   6  -5  148.89   16.20
  -3   6  -5  158.88   16.20
   3   6   5  134.09   14.70
   3   6   5  160.38   22.40
   4  -6   5   -4.20   10.80
  -4  -6  -5   -0.60    8.50
   4   6   5   -7.40    8.30
  -4   6  -5    3.10    7.50
  -4   6  -5   -1.00   12.40
   4   6   5    0.60   11.10
  -4   6  -5   14.30    8.90
  -4   6  -5    1.70    5.80
   4   6   5   11.30   10.00
   4   6   5   -0.20    8.90
  -4   6  -5    0.60    7.60
  -4   6  -5   18.10   13.40
  -5  -6  -5  394.46   42.70
  -5   6  -5  416.66   25.20
  -5   6  -5  432.56   21.50
  -5   6  -5  430.96   24.40
  -5   6  -5  450.95   35.40
   5   6   5  386.56   29.30
  -5   6  -5  479.35   30.00
   5   6   5  392.56   30.50
   6   6   5  309.37   25.70
  -6   6  -5  319.37   29.10
  -6   6  -5  252.97   18.60
  -6   6  -5  310.97   21.00
   6   6   5  267.77   23.40
  -6   6  -5  260.97   22.70
  -7   6  -5    5.80    6.00
  -7   6  -5    7.50    6.80
  -7   6  -5   21.00    8.50
   7   6   5    5.00    7.60
   7   6   5   19.10    8.70
   8   6   5   10.70    7.60
   8   6   5   31.10    8.10
  -8   6  -5   13.50    7.50
  -8   6  -5   16.60    5.20
  -7   7   5   71.99   12.90
  -7   7   5   73.69   12.90
   7   7  -5   66.89    9.50
   6  -7  -5   25.10   11.90
  -6   7   5   50.69   13.50
   6   7  -5   64.19   10.10
  -6   7   5   66.59   14.10
  -6   7   5   58.99   13.70
   5  -7  -5   -1.70   11.30
  -5   7   5   10.60   10.70
   5   7  -5    4.20    6.40
  -5   7   5   -3.30    9.90
  -5   7   5   23.20   11.60
   4  -7  -5   13.40   13.50
  -4   7   5    4.80   10.10
  -4   7   5    6.50   10.70
   4   7  -5    7.00    6.80
  -4   7   5    5.10    9.10
   3   7  -5    3.00    6.80
  -3   7   5    1.40    8.50
  -3   7   5    5.00   10.00
  -3   7   5    3.40    9.40
   2   7  -5  163.18   25.70
  -2   7   5  101.39   19.40
   2   7  -5  150.18   10.60
  -2   7   5  164.38   22.10
   2   7  -5  138.59   15.70
  -2   7   5  131.69   22.40
   1  -7  -5   -0.40   12.00
   1   7  -5    3.70    5.20
  -1   7   5   16.70   11.30
   1   7  -5    7.30    6.80
   1   7  -5   -7.70   11.20
  -1   7   5    4.70   11.10
   1   7  -5   -1.50    6.50
  -1   7   5    7.10   10.00
   0  -7  -5   23.80   14.80
   0   7   5   26.70   11.50
   0   7  -5    7.00    6.80
   0   7   5   24.50   10.40
   0   7   5   23.60   14.10
   0   7  -5   19.50   13.90
   0   7  -5   12.80    7.60
   0   7  -5   13.00    7.40
   1   7   5   35.10   11.90
  -1   7  -5   17.40    8.00
   1   7   5   64.39   15.30
  -1   7  -5   46.50    9.80
  -1   7  -5   49.40   16.60
   2   7   5   18.30   10.50
  -2   7  -5   15.70    7.10
  -2   7  -5   -4.90   10.90
   2   7   5   -1.70    8.50
  -2   7  -5   10.10    6.80
  -3   7  -5   91.09   11.60
   3   7   5   90.09   14.80
  -3   7  -5  109.09   14.60
   3   7   5  131.99   17.70
  -3   7  -5  105.79   21.20
  -3   7  -5   83.19   11.70
  -4   7  -5  225.78   14.10
  -4   7  -5  251.07   27.60
   4   7   5  250.97   21.70
   4   7   5  209.78   20.20
  -4   7  -5  221.98   17.80
  -5   7  -5  107.59   12.70
   5   7   5  125.69   14.80
   5   7   5  132.79   16.20
   6   7   5    8.60    6.30
   6   7   5   12.30    7.40
  -6   7  -5   17.60    6.50
   4  -8  -5   84.59   16.10
   4   8  -5  111.29   13.30
  -4   8   5   90.99   13.00
  -4   8   5  103.99   13.40
   3  -8  -5   14.20   10.20
  -3   8   5   13.10    7.10
  -3   8   5   14.40   10.20
   3   8  -5   18.60    6.00
  -3   8   5   12.60    7.50
   2  -8  -5    4.60   10.40
  -2   8   5   -6.50    6.70
  -2   8   5   -4.80    6.50
  -2   8   5    6.80    8.90
   2   8  -5    3.60    5.10
   1  -8  -5    5.50    9.70
  -1   8   5   -2.50    8.50
  -1   8   5    1.80    6.40
   1   8  -5    8.20    5.50
   1   8  -5    6.70    9.50
  -1   8   5  -12.80    5.90
   0   8   5    3.10    6.80
   0   8  -5    4.20    5.10
   0   8   5    5.70    6.90
   0   8  -5    6.40   10.30
  -1  -8  -5    2.90   10.30
  -1   8  -5   21.10   10.20
  -1   8  -5    6.30    4.90
   1   8   5    4.20    6.20
   1   8   5    5.50    6.40
   2   8   5    9.90    6.40
   2   8   5    3.60    6.40
   2   8   5   16.10    9.20
  13   0  -6    9.90    6.50
  13   0  -6   -2.40    4.20
  13   0  -6   -2.60    5.70
  12   0  -6   23.00   10.30
  12   0  -6   26.60    9.60
  12   0  -6   25.90   10.80
  12   0  -6   41.30   11.30
  11   0  -6  956.60   43.40
  11   0  -6 1034.80   43.20
 -11   0   6  927.61   48.10
  11   0  -6  941.51   46.40
  11   0  -6  958.60   34.00
  10   0  -6 1645.94   52.09
 -10   0   6 1605.04   65.39
  10   0  -6 1615.54   59.49
  10   0  -6 1497.75   60.29
  10   0  -6 1638.74   60.69
   9   0  -6   -0.10   10.90
   9   0  -6    3.70    8.70
  -9   0   6    7.50    9.30
   9   0  -6    4.80    8.30
   9   0  -6   21.20    9.00
   9   0  -6    5.70    8.90
   8   0  -6  817.52   32.60
   8   0  -6  928.11   39.40
  -8   0   6  803.62   39.90
   8   0  -6  863.51   39.60
   8   0  -6  852.71   38.00
   8   0  -6  779.12   45.10
   8   0  -6 1019.50   66.19
   7   0  -6   -6.00    7.70
   7   0  -6   -2.40    5.80
   6   0  -6   -2.30    6.30
   5   0  -6  850.81   37.30
   5   0  -6  827.22   30.60
  -4   0   6 3567.74   88.49
   4   0  -6 3509.25   82.39
   4   0  -6 3603.84   88.99
   4   0  -6 3708.83   98.59
  -3   0   6  501.95   18.00
   3   0  -6  463.15   11.30
   3   0  -6  460.45   22.80
   3   0  -6  481.05   17.60
  -3   0   6  476.15   16.60
   3   0  -6  489.95   11.40
  -3   0   6  456.75   16.80
   2   0  -6   15.20    6.20
  -2   0   6   18.00    4.00
   2   0  -6    9.70    3.70
  -2   0   6   11.10    3.10
   2   0  -6   16.90    3.60
   1   0  -6  478.55   15.00
  -1   0   6  504.75   15.50
  -1   0   6  497.55   14.70
   1   0  -6  466.85   15.00
   1   0  -6  472.05   21.30
   0   0  -6  476.05   16.30
   0   0  -6  487.05   21.90
   0   0  -6  493.45   14.00
   0   0   6  506.65   16.00
   0   0   6  492.45   16.60
   0   0  -6  483.75   23.90
   0   0  -6  509.65   14.90
  -1   0  -6 1444.86   47.30
  -1   0  -6 1519.35   41.30
   1   0   6 1577.24   40.70
  -1   0  -6 1453.35   49.30
  -1   0  -6 1498.55   40.30
   1   0   6 1568.44   41.80
  -1   0  -6 1495.25   38.90
  -1   0  -6 1545.65   41.70
  -2   0  -6 3277.97   86.09
  -2   0  -6 3333.57   82.89
   2   0   6 3470.05   86.49
  -2   0  -6 3497.15   85.69
   2   0   6 3423.86   84.59
  -2   0  -6 3396.66   94.99
  -2   0  -6 3497.65   86.19
  -3   0  -6   49.20    7.90
  -3   0  -6   48.50    8.50
  -3   0  -6   54.39    9.10
   3   0   6   43.10    7.50
   3   0   6   52.19    8.90
   3   0   6   61.09   10.20
  -4   0  -6 5683.13  142.39
  -4   0  -6 5558.24  142.39
   4   0   6 5693.43  142.19
  -4   0  -6 5648.63  136.89
  -5   0  -6  522.25   25.10
  -5   0  -6  531.65   28.40
   5   0   6  540.65   29.10
  -6   0  -6  668.33   40.20
  -6   0  -6  644.74   30.70
   6   0   6  630.64   34.70
   7   0   6  123.39   20.40
  -7   0  -6  146.99   21.90
  -7   0  -6  153.58   21.90
   7   0   6  155.28   23.00
  -7   0  -6  147.29   16.70
   8   0   6 1258.47   53.79
  -8   0  -6 1199.98   47.70
   8   0   6 1255.67   59.99
  -8   0  -6 1216.78   53.29
   8   0   6 1149.69   58.69
  -8   0  -6 1255.27   57.99
   9   0   6  195.78   22.10
   9   0   6  190.08   24.40
   9   0   6  160.68   25.30
  -9   0  -6  198.98   26.20
  -9   0  -6  184.18   25.20
  10   0   6  172.48   24.70
  10   0   6  211.38   25.60
 -10   0  -6  266.27   27.30
 -10   0  -6  183.08   22.20
  10   0   6  180.98   24.40
  10   0   6  214.68   25.60
  11   0   6  437.36   29.60
  11   0   6  418.66   30.80
 -11   0  -6  456.55   30.70
 -11   0  -6  401.36   24.20
  13  -1  -6   54.99    9.40
  13  -1  -6   47.20    8.40
  13  -1  -6   75.09   13.20
  13   1  -6   68.29   10.20
  12  -1  -6   30.00   11.40
  12  -1  -6   32.90   10.00
  12   1  -6   37.80   16.60
  12   1  -6   25.20    7.70
  12   1  -6   -2.00    6.50
  12   1  -6    9.70    7.60
  12   1  -6   19.30    8.50
  11  -1  -6   -1.90    8.00
 -11  -1   6    9.40   12.30
  11  -1  -6   -2.80    9.10
  11   1  -6    9.20   11.50
  11   1  -6    3.80    8.40
  11   1  -6    0.60    7.90
  11   1  -6    5.30    9.00
 -11   1   6  -10.20    8.80
  11   1  -6    5.50    9.50
  11   1  -6   -0.40    7.20
  10  -1  -6  310.47   27.10
  10  -1  -6  309.17   18.60
 -10  -1   6  280.47   28.10
  10  -1  -6  308.07   25.80
  10   1  -6  316.97   32.80
  10   1  -6  316.17   23.20
  10   1  -6  254.67   24.80
  10   1  -6  252.27   21.90
  10   1  -6  304.17   24.40
  10   1  -6  287.67   30.30
  10   1  -6  309.37   25.00
 -10   1   6  284.27   27.10
   9  -1  -6  753.12   40.30
   9  -1  -6  803.22   42.10
   9  -1  -6  946.31   34.50
   9  -1  -6  804.92   51.79
   9   1  -6  820.22   34.60
   9   1  -6  863.41   48.90
   9   1  -6  850.11   39.30
   9   1  -6  881.61   41.20
   9   1  -6  786.32   41.10
   9   1  -6  821.62   37.50
   9   1  -6  863.41   47.80
  -9   1   6  910.21   44.80
   8  -1  -6  473.75   30.40
   8  -1  -6  496.05   30.20
   8  -1  -6  533.15   38.90
   8  -1  -6  456.15   24.30
   8  -1  -6  528.65   29.10
   8   1  -6  430.36   36.70
  -8   1   6  537.75   32.10
   8   1  -6  522.15   30.40
   8   1  -6  485.55   28.30
   8   1  -6  493.45   27.90
   8   1  -6  444.26   35.80
   8   1  -6  541.05   28.60
   7  -1  -6  350.56   22.40
   7  -1  -6  370.06   31.00
  -7   1   6  380.86   25.10
   6  -1  -6  160.48   20.50
  -6   1   6  159.58   16.70
   5  -1  -6  835.12   39.60
   5  -1  -6  841.92   33.10
   5   1  -6  795.02   27.00
   5   1  -6  799.62   32.30
  -5   1   6  697.93   30.90
  -4  -1   6   90.89    8.70
  -4  -1   6   64.79    7.60
   4  -1  -6   54.29    8.90
   4  -1  -6   58.49   12.00
   4   1  -6   75.59    6.80
   4   1  -6   68.19    9.50
   3  -1  -6  985.00   33.30
   3  -1  -6 1050.09   39.60
  -3  -1   6 1062.59   28.00
   3  -1  -6 1064.99   36.00
   3  -1  -6 1030.40   30.50
  -3  -1   6 1089.79   28.90
   3  -1  -6 1083.89   34.40
  -3  -1   6 1011.50   27.40
   3   1  -6  986.00   34.60
   3   1  -6 1061.79   26.00
   3   1  -6 1074.29   26.20
  -3   1   6 1057.39   32.30
  -3   1   6 1107.79   34.50
  -2  -1   6  213.08    6.00
   2  -1  -6  202.68   11.80
   2  -1  -6  189.68   13.40
   2  -1  -6  217.08   12.50
   2  -1  -6  229.98   11.10
  -2  -1   6  219.18    6.10
   2  -1  -6  223.18   10.60
   2  -1  -6  217.88   15.20
  -2   1   6  227.48   12.70
   2   1  -6  210.78   13.70
  -2   1   6  227.58   11.70
   1  -1  -6 1067.69   37.00
   1  -1  -6 1104.29   30.70
   1  -1  -6 1111.99   37.60
   1  -1  -6 1144.49   33.30
   1  -1  -6 1105.79   32.70
  -1   1   6 1118.59   33.10
   1   1  -6 1104.99   36.70
  -1   1   6 1155.98   31.90
   0  -1  -6 3756.22   90.79
   0  -1   6 3758.52   85.19
   0  -1  -6 3737.93   94.99
   0  -1   6 3565.74   84.99
   0  -1  -6 3571.74   90.19
   0  -1  -6 3786.72   88.49
   0   1  -6 3695.93   84.39
   0   1   6 3779.02   89.29
   0   1  -6 3870.11   96.79
   0   1  -6 3739.13   84.99
   0   1   6 3673.43   90.39
   1  -1   6    9.10    4.20
  -1  -1  -6    4.10    3.60
  -1  -1  -6    4.50    4.40
  -1  -1  -6    0.00    3.50
   1  -1   6    3.00    3.30
  -1  -1  -6    8.10    5.60
   1  -1   6   10.20    4.00
   1   1   6   10.70    4.50
  -1   1  -6    7.40    6.70
   1   1   6    5.40    4.80
  -1   1  -6    3.50    3.50
  -1   1  -6   -1.20    5.70
  -2  -1  -6  444.36   22.20
  -2  -1  -6  370.36   17.80
   2  -1   6  413.06   17.60
  -2  -1  -6  421.26   20.00
   2   1   6  426.06   20.10
  -2   1  -6  404.36   23.10
  -2   1  -6  410.46   18.50
  -3  -1  -6  843.22   30.60
   3  -1   6  844.12   30.80
  -3  -1  -6  859.61   33.20
   3  -1   6  819.02   36.10
   3   1   6  822.62   30.10
  -3   1  -6  873.21   37.50
   3   1   6  882.01   33.20
  -3   1  -6  866.61   32.80
   4  -1   6   60.39   11.50
  -4  -1  -6   55.49   10.90
  -4  -1  -6   73.29   11.50
  -4  -1  -6   47.70   10.00
   4   1   6   47.90   10.60
   4   1   6   49.30    9.70
  -4   1  -6   37.90   11.10
  -4   1  -6   56.39    8.60
  -5  -1  -6  182.88   17.50
   5  -1   6  180.68   18.50
  -5  -1  -6  203.08   16.90
  -5   1  -6  163.38   13.60
   5   1   6  206.58   18.60
  -6  -1  -6 1182.98   46.50
   6  -1   6 1184.88   50.29
  -6   1  -6 1156.38   41.40
   6   1   6 1317.97   50.69
  -7  -1  -6  275.77   22.00
  -7  -1  -6  248.78   27.10
   7  -1   6  303.17   25.80
  -7   1  -6  230.48   24.70
   7   1   6  271.87   27.70
  -7   1  -6  261.77   23.90
   7   1   6  229.38   23.10
  -8  -1  -6   -6.80   10.70
  -8  -1  -6   11.40    9.80
  -8  -1  -6   -6.60   12.10
   8  -1   6    7.80   10.00
   8  -1   6   -7.90    9.90
   8   1   6    0.10   12.80
   8   1   6    5.20    9.20
   8   1   6   -0.10   11.80
  -8   1  -6   -6.10   10.80
   8   1   6    9.90   11.70
   8   1   6    3.00   10.30
  -8   1  -6    0.00    9.50
  -9  -1  -6   66.69   14.10
   9  -1   6   80.39   18.90
  -9  -1  -6   91.09   20.40
  -9  -1  -6   74.79   17.50
   9  -1   6   58.39   14.60
  -9   1  -6   66.59   14.70
  -9   1  -6   94.19   18.20
   9   1   6   74.39   18.30
   9   1   6   59.59   14.60
   9   1   6   51.19   16.90
   9   1   6   50.19   17.40
 -10  -1  -6  188.48   25.90
  10  -1   6  178.78   22.60
 -10  -1  -6  206.58   24.40
  10   1   6  207.58   26.80
  10   1   6  168.88   25.20
 -10   1  -6  219.78   19.60
 -10   1  -6  187.18   24.70
  10   1   6  229.28   26.80
 -11  -1  -6   77.09   17.10
 -11  -1  -6   85.79   13.80
  11   1   6   98.89   17.10
  11   1   6   90.69   18.00
  11   1   6  104.49   18.20
 -11   1  -6   82.89   11.10
 -11   1  -6  101.69   16.50
 -12  -1  -6   14.60    7.90
  13  -2  -6   17.20    7.20
  13  -2  -6   22.70   13.50
  13   2  -6   21.80    7.60
  12  -2  -6   63.29   12.60
  12  -2  -6   62.79   13.60
  12   2  -6   77.69   17.40
  12   2  -6   52.29   10.40
  11  -2  -6    4.10    9.60
  11  -2  -6   29.60   11.70
  11   2  -6   12.70    9.00
  11   2  -6   12.20   12.20
  11   2  -6    7.50    5.60
  11   2  -6   13.40    9.10
  11   2  -6   10.70    8.70
  10  -2  -6   60.09   16.40
  10  -2  -6   46.30   15.30
  10   2  -6   69.79   12.70
  10   2  -6   36.60   11.90
  10   2  -6   55.79   10.50
  10   2  -6   60.09   13.20
  10   2  -6   10.60   11.50
  10   2  -6   76.49   20.50
  10   2  -6   97.99   17.00
 -10   2   6   56.09   15.50
   9  -2  -6   -0.70   10.20
   9  -2  -6    2.60   10.20
   9   2  -6   -9.60    6.20
   9   2  -6    6.30    8.80
   9   2  -6   -4.00    7.70
  -9   2   6   -5.20    8.00
   9   2  -6    3.00   11.00
   9   2  -6  -12.10    7.30
   9   2  -6   -3.60    7.90
   8  -2  -6  138.79   13.80
   8  -2  -6  119.79   24.90
   8  -2  -6  108.59   18.70
   8  -2  -6  109.49   18.60
   8   2  -6  120.69   16.60
   8   2  -6  156.88   16.50
   8   2  -6  126.49   16.60
   8   2  -6  104.49   23.00
  -8   2   6  139.89   19.50
   7  -2  -6  273.07   17.30
   7  -2  -6  252.77   25.80
   7  -2  -6  276.77   29.50
  -7   2   6  324.37   24.20
   7   2  -6  236.98   17.60
   7   2  -6  226.78   27.00
   6  -2  -6  408.96   32.20
   6  -2  -6  386.76   20.60
  -6   2   6  445.16   26.70
   5  -2  -6    3.60    8.00
   5  -2  -6   11.80    6.20
   5   2  -6   11.30    4.60
  -5   2   6    9.20    8.20
   4  -2  -6  108.89   14.00
   4  -2  -6  111.49   15.60
   4  -2  -6  139.09   11.40
   4  -2  -6  107.69   13.40
   4   2  -6  127.19    7.20
  -4   2   6  128.89   13.90
   3  -2  -6    6.20    5.50
   3  -2  -6    2.90    4.80
   3  -2  -6   -1.10    6.20
   3  -2  -6    3.90    6.20
  -3   2   6   12.30    6.40
  -3   2   6    2.10    5.40
   2  -2  -6 2203.28   65.69
   2  -2  -6 2294.47   62.89
   2  -2  -6 2174.28   63.29
   2  -2  -6 2107.19   58.49
  -2   2   6 2241.48   62.49
  -2   2   6 2178.58   61.29
   2   2  -6 2150.68   59.89
   1  -2  -6   68.39    8.90
  -1  -2   6   53.89    4.60
   1  -2  -6   64.29    9.10
   1  -2  -6   72.29    9.80
   1  -2  -6   73.49   10.40
   1   2  -6   71.09    9.30
  -1   2   6   56.99    9.50
   0  -2  -6   76.39   10.00
   0  -2  -6   48.80    8.30
   0  -2   6   53.29    7.00
   0  -2   6   67.39    6.20
   0  -2  -6   55.79    9.60
   0  -2  -6   74.59   10.10
   0   2   6   64.39    9.40
   0   2   6   68.39    9.00
   0   2  -6   69.49    5.50
   0   2  -6   72.49    5.20
  -1  -2  -6  707.13   28.10
  -1  -2  -6  711.43   27.10
  -1  -2  -6  727.03   28.60
   1   2   6  734.63   28.50
   1   2   6  723.43   27.90
   1   2   6  724.93   27.60
  -1   2  -6  720.73   24.20
  -2  -2  -6 1152.58   39.30
  -2  -2  -6 1195.18   40.70
  -2  -2  -6 1138.29   38.70
   2   2   6 1134.59   39.10
   2   2   6 1178.48   40.80
   2   2   6 1123.89   37.50
  -2   2  -6 1149.58   37.70
  -3  -2  -6  867.91   35.30
  -3  -2  -6  913.71   34.10
   3   2   6  859.21   35.30
  -3   2  -6  907.01   35.10
   3   2   6  837.52   31.70
   3   2   6  847.52   34.30
   4  -2   6   15.70    9.10
  -4  -2  -6   29.20    8.60
   4   2   6    2.00    6.60
   4   2   6   14.50    7.70
   4   2   6   10.40    7.50
  -5  -2  -6    5.60    6.90
   5  -2   6    4.80    7.90
   5   2   6   -0.50    6.50
   5   2   6   11.60    8.00
   5   2   6    1.80    7.10
  -5   2  -6   13.50    7.90
   6  -2   6   90.39   16.90
  -6  -2  -6  100.39   15.40
  -6   2  -6  125.79   19.30
   6   2   6   77.59   15.20
  -6   2  -6  105.99   19.10
  -6   2  -6   91.49   18.90
   6   2   6  117.49   22.10
  -6   2  -6   76.49   11.70
   6   2   6  105.29   20.80
  -6   2  -6  104.09   15.20
  -7  -2  -6   26.70   11.60
   7  -2   6   16.60   12.50
   7   2   6    4.80   12.30
   7   2   6   28.10   11.00
   7   2   6   10.20   12.00
  -7   2  -6   29.00    8.00
   7   2   6   19.40   15.00
   7   2   6   26.20   12.80
  -7   2  -6   30.00   12.70
  -7   2  -6   20.70   12.40
  -7   2  -6   31.60   11.10
  -8  -2  -6   33.90   12.70
   8  -2   6   43.30   14.90
  -8   2  -6   57.29   13.20
   8   2   6   54.19   17.40
   8   2   6   33.20   14.40
  -8   2  -6   33.90   14.10
   8   2   6   37.20   17.30
   8   2   6   38.70   12.60
  -8   2  -6   58.19   16.40
   8   2   6   39.70   16.20
   9  -2   6   -1.70    9.00
  -9  -2  -6   -2.00   12.20
  -9  -2  -6   -2.30    9.80
  -9   2  -6    1.70    7.80
   9   2   6    4.20   11.20
   9   2   6    0.10   11.00
  -9   2  -6   12.10   11.60
   9   2   6   -2.60   11.50
  -9   2  -6   -6.60   11.00
 -10  -2  -6  344.07   28.40
 -10   2  -6  327.67   28.40
  10   2   6  292.47   27.60
 -10   2  -6  348.17   17.30
  10   2   6  377.76   32.30
  10   2   6  361.76   32.20
 -10   2  -6  314.67   28.00
 -11  -2  -6   86.39   14.00
  11   2   6   63.09   14.90
 -11   2  -6   83.79   15.00
  11   2   6   69.39   13.30
 -11   2  -6   74.99   14.50
  11   2   6   81.59   15.20
  11   2   6   71.89   16.10
  11   2   6   50.89   12.90
  12  -3  -6    7.00    8.20
  12  -3  -6   -3.20    7.20
  12   3  -6   15.70   10.10
  12   3  -6   11.70    3.50
 -12   3   6   10.70   11.40
  12   3  -6   -3.30    3.80
  11  -3  -6    0.80    9.00
  11  -3  -6    4.70    8.90
  11   3  -6   -7.00    5.10
  11   3  -6   14.00   11.00
  11   3  -6    4.00    8.30
  11   3  -6   12.60    8.90
  10  -3  -6   86.59   19.40
  10  -3  -6   82.39   18.30
  10   3  -6   57.49   13.50
  10   3  -6   66.99   14.10
  10   3  -6   86.69   14.30
 -10   3   6   59.49   15.90
  10   3  -6   70.59   19.90
   9  -3  -6  174.58   24.90
   9  -3  -6  187.48   25.00
   9  -3  -6  156.28   23.20
   9   3  -6  192.98   28.40
  -9   3   6  196.48   22.30
   9   3  -6  184.98   13.10
   9   3  -6  211.28   18.30
   9   3  -6  182.58   19.40
   8  -3  -6    2.30   10.70
   8  -3  -6    1.10   11.80
   8  -3  -6    5.60   12.80
   8   3  -6    8.30    6.50
  -8   3   6    5.10    8.40
   8   3  -6    5.30    7.10
   8   3  -6    9.50   12.00
   7  -3  -6    0.30    8.60
   7  -3  -6    5.80   11.50
   7  -3  -6   18.70   13.20
   7  -3  -6    8.60    7.10
   7   3  -6   13.60   12.60
   7   3  -6    0.00    6.50
   7   3  -6   -3.00    6.00
  -7   3   6   -3.60    6.80
   6  -3  -6  553.34   35.10
   6  -3  -6  552.04   40.20
   6  -3  -6  582.04   29.20
  -6   3   6  601.54   32.90
   6   3  -6  542.45   26.20
   6   3  -6  532.95   37.00
   5  -3  -6   12.40    7.50
   5  -3  -6   12.70   10.90
   5  -3  -6   18.20   10.00
  -5   3   6   15.80    8.70
   4  -3  -6  214.68   23.00
   4  -3  -6  210.98   16.70
   4  -3  -6  191.08   19.50
  -4   3   6  185.88   17.60
   3  -3  -6  559.94   29.10
   3  -3  -6  567.04   26.60
   3  -3  -6  511.55   30.30
   3  -3  -6  579.64   29.50
  -3   3   6  568.04   27.60
  -3   3   6  566.14   30.90
   2  -3  -6   96.19   12.50
   2  -3  -6  132.39   13.20
   2  -3  -6   99.69   12.80
   2  -3  -6   91.99   12.90
  -2   3   6   70.69   12.10
  -2   3   6  125.89   13.40
   1  -3  -6  263.67   18.00
   1  -3  -6  285.87   19.40
   1  -3  -6  270.17   18.20
   1  -3  -6  258.77   17.00
  -1   3   6  244.08   17.10
  -1   3   6  274.97   17.90
   1   3  -6  263.27   10.60
  -1   3   6  249.48   18.20
   0  -3  -6 1627.14   51.89
   0  -3  -6 1646.44   53.89
   0  -3  -6 1677.53   53.39
   0   3   6 1686.33   52.49
   0   3   6 1664.73   52.39
   0   3  -6 1648.64   40.20
   0   3  -6 1624.94   44.50
   0   3   6 1637.44   53.59
  -1  -3  -6 1460.75   50.69
  -1  -3  -6 1570.24   49.50
   1   3   6 1571.44   49.30
   1   3   6 1461.15   48.80
  -1   3  -6 1499.95   39.80
   1   3   6 1491.65   50.89
  -1   3  -6 1465.55   44.60
  -2  -3  -6  142.19   15.50
  -2  -3  -6  152.38   14.50
   2   3   6  161.58   16.50
   2   3   6  165.18   14.70
   2   3   6  104.69   13.90
   2   3   6  163.78   14.90
  -3  -3  -6   93.89   13.10
  -3   3  -6  106.19   12.70
   3   3   6  104.19   14.60
   3   3   6   85.29   14.50
  -4  -3  -6   53.59   12.20
   4  -3   6  100.59   16.60
  -4   3  -6   78.79   13.10
   4   3   6  119.19   14.60
   4   3   6   83.79   13.60
   4   3   6   83.49   15.90
   5  -3   6    5.20    9.80
  -5  -3  -6    0.20    6.60
   5   3   6   -1.80   10.60
  -5   3  -6  -10.50    6.40
   5   3   6  -18.20   10.20
   5   3   6    0.80    7.60
  -5   3  -6   -5.00    6.00
   5   3   6    1.40    7.10
  -5   3  -6    9.00    7.00
   5   3   6   -3.10    6.80
  -5   3  -6    7.60    9.30
   5   3   6   -6.50    9.30
  -5   3  -6    0.30    8.80
  -5   3  -6   -0.60   14.00
  -6  -3  -6  716.63   37.50
   6  -3   6  718.93   39.60
   6   3   6  609.64   32.50
  -6   3  -6  643.54   29.00
  -6   3  -6  624.64   36.40
   6   3   6  579.94   35.20
   6   3   6  666.73   33.80
   6   3   6  627.14   41.60
  -6   3  -6  652.13   27.70
   6   3   6  716.53   44.50
  -6   3  -6  676.43   36.30
   6   3   6  588.54   39.30
  -6   3  -6  688.73   37.30
   6   3   6  624.54   39.30
   7  -3   6    8.20   10.00
  -7  -3  -6    2.70    8.70
   7   3   6   12.20   11.70
  -7   3  -6    7.20    6.70
  -7   3  -6   10.60   11.40
   7   3   6   24.60   13.50
  -7   3  -6   -8.30    6.30
  -7   3  -6   13.30   10.80
   7   3   6   -6.10   10.60
   7   3   6   18.00   13.10
   8  -3   6    6.00    9.80
  -8  -3  -6   17.70   10.80
   8   3   6   12.90   12.30
   8   3   6    7.10   12.50
   8   3   6    8.20   10.40
   8   3   6   17.60   12.80
  -8   3  -6   27.20   12.60
  -8   3  -6   21.30   12.20
  -8   3  -6   23.70    6.70
   9   3   6   -0.50    9.70
   9   3   6    3.80   11.00
   9   3   6  -16.10    9.30
  -9   3  -6    4.90    9.90
  -9   3  -6   10.80   10.40
 -10  -3  -6   17.00   12.00
 -10   3  -6    3.40    7.80
  10   3   6   22.90   11.30
 -10   3  -6   32.50   10.80
  10   3   6   15.30   10.90
  10   3   6   19.70   13.20
  10   3   6    9.90   10.40
 -11  -3  -6   10.20    8.30
  11   3   6   -3.60    8.80
  11   3   6    5.80    7.40
 -11   3  -6    8.10    7.20
  11   3   6    4.00    8.10
  11   3   6    1.10    8.00
  11   3   6   -0.10   14.40
 -11   3  -6    6.90    7.20
  11  -4  -6  122.19   17.70
  11  -4  -6  121.29   16.90
 -11   4   6  117.79   18.60
  11   4  -6  116.49   20.30
  11   4  -6  130.79   14.00
  10  -4  -6  152.68   22.10
  10   4  -6  121.29   17.10
  10   4  -6  130.59   11.10
 -10   4   6  103.59   19.00
  10   4  -6  139.69   24.40
  10   4  -6  107.79   16.70
   9  -4  -6  -12.60    9.60
  -9   4   6   -7.70    8.90
   9   4  -6   -2.60    6.20
   9   4  -6   -2.20    7.50
   9   4  -6   -4.30   10.00
   8  -4  -6  163.98   25.10
   8  -4  -6  164.18   27.50
   8   4  -6  140.09   15.10
  -8   4   6  119.19   18.50
   8   4  -6  119.39   24.10
   7  -4  -6  554.74   37.70
   7  -4  -6  619.14   47.20
   7  -4  -6  550.04   39.50
   7  -4  -6  511.15   29.80
   7   4  -6  537.05   27.10
   7   4  -6  546.85   40.10
  -7   4   6  521.65   33.50
   6  -4  -6  107.89   21.20
   6  -4  -6   74.99   21.50
   6  -4  -6   96.39   19.00
   6  -4  -6   90.59   15.70
   6  -4  -6  120.29   23.60
   6   4  -6  104.69   16.20
  -6   4   6   88.39   16.30
   6   4  -6  105.49   21.80
   6   4  -6  108.99   12.90
   5  -4  -6 1107.39   45.50
   5  -4  -6  999.80   49.60
   5  -4  -6 1049.00   56.29
   5  -4  -6 1034.70   49.40
   5   4  -6 1000.50   36.10
   5   4  -6 1021.30   40.40
  -5   4   6 1087.29   45.70
   5   4  -6  942.21   49.10
   5   4  -6 1047.00   55.69
   4  -4  -6  478.45   34.40
   4  -4  -6  437.06   27.80
   4  -4  -6  444.26   30.80
  -4   4   6  449.36   27.60
   4   4  -6  442.36   22.40
   4   4  -6  461.75   21.10
  -4   4   6  443.16   25.80
   3  -4  -6  853.31   39.00
   3  -4  -6  811.02   39.90
  -3   4   6  858.81   37.60
  -3   4   6  817.42   36.00
   2  -4  -6    8.10    7.80
   2  -4  -6    5.30    7.10
   2   4  -6    7.20    3.30
  -2   4   6    1.40    6.70
  -2   4   6   -2.90    5.80
   1  -4  -6 1132.59   45.20
   1  -4  -6 1139.59   44.90
  -1   4   6 1135.59   43.80
   1   4  -6 1151.18   33.20
  -1   4   6 1217.18   44.70
   0  -4  -6  136.29   16.20
   0   4  -6   97.59    8.40
   0   4   6   99.09   13.50
   0   4   6   92.89   15.70
   0   4  -6  110.49   11.70
   0   4   6  122.09   17.10
  -1  -4  -6  866.01   38.30
   1   4   6  834.22   36.90
   1   4   6  930.71   41.40
   1   4   6  834.72   36.10
  -1   4  -6  855.41   34.10
  -1   4  -6  806.12   44.40
  -2  -4  -6  813.62   37.70
   2   4   6  770.52   34.20
   2   4   6  758.62   39.00
  -2   4  -6  797.02   44.20
  -2   4  -6  782.72   34.10
   2   4   6  789.62   36.60
  -3  -4  -6    2.80    7.40
  -3   4  -6   -1.70    7.30
  -3   4  -6    3.30    6.80
   3   4   6    0.50    8.60
  -3   4  -6   -5.20    6.30
   3   4   6   -8.30    8.30
   3   4   6    3.50    7.40
   3   4   6    2.90    6.50
  -3   4  -6    9.20   11.30
  -3   4  -6   11.40   11.50
  -3   4  -6   -3.30    5.80
  -4  -4  -6  145.79   18.70
  -4   4  -6  167.48   20.20
   4   4   6  169.38   20.50
   4   4   6  161.88   18.60
  -4   4  -6  179.68   18.30
   4   4   6  204.38   23.50
   4   4   6  151.68   21.30
  -4   4  -6  154.88   17.80
  -4   4  -6  150.18   16.00
  -4   4  -6  162.38   17.70
  -4   4  -6  160.88   25.00
   4   4   6  145.09   15.80
   4   4   6  163.68   23.30
   5  -4   6  492.25   33.00
  -5  -4  -6  445.16   30.90
  -5   4  -6  434.66   29.10
  -5   4  -6  464.45   30.70
   5   4   6  460.75   32.50
   5   4   6  474.35   33.60
  -5   4  -6  480.75   25.10
  -5   4  -6  469.35   37.50
  -5   4  -6  446.66   29.00
   5   4   6  497.35   33.10
   5   4   6  524.65   31.10
   5   4   6  500.75   38.10
  -5   4  -6  493.45   35.10
  -6  -4  -6   94.79   18.60
   6  -4   6  117.39   21.00
   6   4   6  116.99   19.80
  -6   4  -6  108.69   14.10
   6   4   6   87.29   21.00
   6   4   6  135.59   23.20
  -6   4  -6   86.09   16.60
  -6   4  -6  124.49   23.70
   6   4   6   98.19   19.80
  -6   4  -6  106.59   18.00
  -6   4  -6  101.69   17.90
   6   4   6   63.59   17.00
   6   4   6   83.59   17.80
   7  -4   6   27.40   13.20
  -7  -4  -6   35.20   13.50
   7   4   6   44.30   15.50
  -7   4  -6   37.60    8.70
   7   4   6   25.40   13.90
   7   4   6   38.30   16.50
   7   4   6   40.10   11.90
  -7   4  -6   16.60   10.60
  -7   4  -6   39.00   12.00
   7   4   6   19.20   13.50
   7   4   6   74.19   17.70
   7   4   6    3.20   12.10
   8   4   6   93.09   20.00
  -8   4  -6  102.19   17.10
   8   4   6   73.49   17.30
   8   4   6   65.89   15.80
  -8   4  -6   74.39   14.50
   8   4   6   98.99   22.40
  -9   4  -6   17.70    8.90
   9   4   6   31.90   12.20
   9   4   6   -0.70    9.60
   9   4   6   30.80   12.90
  -9   4  -6   25.80   10.10
   9   4   6   23.20   13.20
 -10  -4  -6   13.30    9.80
  10   4   6   20.50    8.80
  10   4   6   19.90    9.00
  10   4   6    1.10    8.50
 -10   4  -6    3.10    6.50
  10   4   6   13.80    8.80
 -10   4  -6   12.50    7.20
  10  -5  -6   38.50   11.80
 -10   5   6   46.70   11.20
 -10   5   6   42.20   14.90
  10   5  -6   33.40    9.20
  10   5  -6   43.70   13.90
   9  -5  -6   84.89   18.00
   9   5  -6  115.39   14.40
   9   5  -6   56.29   16.00
  -9   5   6   82.79   16.80
  -9   5   6   93.69   20.70
   8  -5  -6  147.49   23.80
  -8   5   6   87.59   19.80
   8   5  -6   74.49    6.90
   8   5  -6   54.29   18.10
  -8   5   6   73.29   17.10
   8   5  -6   73.39   12.10
   7  -5  -6   37.30   14.80
   7  -5  -6    1.40    8.80
   7  -5  -6   -1.80   10.90
   7  -5  -6   70.99   18.90
  -7   5   6   80.69   18.70
   7   5  -6   29.10   13.70
   7   5  -6   66.09    9.50
  -7   5   6   28.00   11.40
  -7   5   6   52.49   16.70
   6  -5  -6   46.80   16.20
   6  -5  -6   74.99   16.70
   6  -5  -6   81.99   23.00
   6  -5  -6   63.69   18.80
  -6   5   6   72.99   19.20
   6   5  -6   66.19   10.40
  -6   5   6   22.90   16.80
  -6   5   6   62.29   18.90
  -6   5   6   39.80   12.50
   5  -5  -6  101.49   20.40
   5  -5  -6  106.09   18.60
  -5   5   6   68.29   18.90
   5   5  -6   84.09   10.90
   5   5  -6   90.69   14.70
  -5   5   6   37.50   17.20
  -5   5   6   67.39   13.90
   4  -5  -6   16.70   10.70
   4  -5  -6    0.50    9.90
  -4   5   6    5.90   11.70
   4   5  -6   18.40    6.60
  -4   5   6    2.60    7.70
   4   5  -6    9.20    7.90
  -4   5   6    9.70   13.90
   3  -5  -6   66.09   15.80
   3  -5  -6   67.39   16.70
   3   5  -6   75.99   18.20
   3   5  -6   63.19   11.70
  -3   5   6   67.39   13.50
  -3   5   6   74.59   18.10
   3   5  -6   51.39    9.20
  -3   5   6   76.09   17.80
  -3   5   6   82.69   16.00
   2  -5  -6    2.70    7.70
  -2   5   6  -14.20   12.20
  -2   5   6   11.80   12.20
   2   5  -6    2.40   10.30
  -2   5   6    0.50    7.60
  -2   5   6   14.00   11.00
   2   5  -6   -1.60    5.40
  -2   5   6    7.20    8.40
   2   5  -6   -1.30    6.30
   1  -5  -6   -2.40    8.10
  -1   5   6    9.60   10.90
   1   5  -6   17.40   12.90
  -1   5   6   -1.80    6.30
   1   5  -6    5.00    7.70
  -1   5   6    5.70   10.00
  -1   5   6   -4.70   12.40
   1   5  -6    5.30    4.00
   1   5  -6    7.20    5.30
   1   5  -6   -0.50   11.60
  -1   5   6   -2.70    9.30
   0  -5  -6   66.99   14.20
   0   5   6   81.39   16.40
   0   5  -6  111.69   22.80
   0   5   6   73.79   14.50
   0   5   6   68.59   16.90
   0   5  -6   69.99   18.70
   0   5   6   60.09   15.80
   0   5   6   75.69   13.00
   0   5  -6   71.89    9.70
   0   5  -6   83.99   12.20
  -1  -5  -6   57.39   14.10
   1   5   6   72.69   18.30
   1   5   6   49.00   14.80
  -1   5  -6   47.80    8.90
  -1   5  -6   28.40   13.40
   1   5   6   48.70   15.60
   1   5   6   56.99   13.70
   1   5   6   44.30   15.60
  -1   5  -6   45.60   10.90
   1   5   6   61.79   15.60
  -1   5  -6   40.50   14.10
  -2  -5  -6   61.69   13.90
   2   5   6  103.19   20.50
   2   5   6  108.79   19.10
   2   5   6  126.59   20.10
  -2   5  -6  104.89   15.40
  -2   5  -6   98.49   13.50
  -2   5  -6   97.29   21.10
  -2   5  -6   89.69   20.30
   2   5   6  122.89   22.00
   2   5   6   79.29   16.10
  -2   5  -6   90.19   13.20
  -3  -5  -6  663.03   38.30
  -3   5  -6  664.73   30.40
   3   5   6  654.33   38.80
  -3   5  -6  631.74   29.70
  -3   5  -6  601.64   32.80
  -3   5  -6  664.73   44.40
  -3   5  -6  631.64   30.80
   3   5   6  639.84   40.50
   3   5   6  618.44   36.40
   3   5   6  629.74   40.30
  -3   5  -6  612.94   42.60
   3   5   6  614.24   36.10
  -4  -5  -6  468.25   32.70
  -4   5  -6  413.86   36.10
  -4   5  -6  435.46   38.40
   4   5   6  476.65   35.50
  -4   5  -6  472.55   27.40
  -4   5  -6  453.15   30.00
  -4   5  -6  480.15   25.40
   4   5   6  458.95   37.00
   4   5   6  473.75   32.30
   4   5   6  465.95   35.40
   4   5   6  461.65   33.20
  -4   5  -6  504.85   27.80
   5  -5   6   15.00   11.30
  -5  -5  -6   11.20    9.60
   5   5   6   12.00   13.70
  -5   5  -6    2.80    7.90
  -5   5  -6    9.80    8.80
  -5   5  -6    8.30    6.60
   5   5   6    9.00   11.10
   5   5   6   -1.40    9.60
  -5   5  -6   -1.50   12.70
   5   5   6   14.90   11.30
   5   5   6   13.80   12.20
  -5   5  -6   16.10    9.70
   5   5   6   10.70   10.90
  -6  -5  -6   24.90   12.30
   6  -5   6   18.70   12.60
   6   5   6   38.70   14.30
   6   5   6   55.79   16.00
   6   5   6   68.89   18.50
  -6   5  -6   50.99   14.20
   6   5   6   39.80    9.80
  -6   5  -6   47.20   11.90
  -6   5  -6   44.60    9.30
  -6   5  -6   61.59   18.30
  -6   5  -6   69.19   14.10
   6   5   6   78.29   17.50
   6   5   6   36.10   14.30
   7   5   6   11.20   10.00
   7   5   6    0.20    9.90
  -7   5  -6    0.90    7.20
  -7   5  -6    6.20    8.40
  -7   5  -6    4.70    7.80
   7   5   6   24.80   12.10
   8   5   6   11.30    9.80
   8   5   6   -3.60    9.60
   8   5   6    6.00    9.00
  -8   5  -6    0.50    6.30
  -8   5  -6   -4.00    8.30
  -8   5  -6    6.80    7.50
   9   5   6   68.09   11.90
  -9   5  -6   55.59    8.90
   9   5   6   46.80   12.50
  -9   5  -6   47.80   10.90
   9   5   6   46.70   10.40
  -9   5  -6   46.90    9.80
   9  -6  -6   76.49   14.10
   9   6  -6   83.19   12.20
  -9   6   6   73.79    9.00
  -9   6   6   80.39   14.80
   8  -6  -6   32.40   13.30
  -8   6   6   26.00   12.10
   8   6  -6   27.30    7.60
  -8   6   6    4.70    7.80
   7  -6  -6    6.90   10.70
  -7   6   6    8.40    9.40
  -7   6   6    4.10   10.80
   7   6  -6    3.80    6.10
  -7   6   6   -0.40    9.50
   6  -6  -6   49.40   18.10
  -6   6   6   68.69   14.80
  -6   6   6   84.19   20.30
  -6   6   6   99.19   20.30
   5  -6  -6  170.58   27.20
   5  -6  -6  216.98   22.70
  -5   6   6  196.98   23.70
  -5   6   6  220.98   26.10
  -5   6   6  212.08   28.20
   4  -6  -6  241.78   24.90
   4   6  -6  251.57   12.70
  -4   6   6  216.88   28.40
  -4   6   6  240.68   24.70
  -4   6   6  249.08   31.10
   3  -6  -6  139.69   21.10
   3   6  -6  134.79   11.50
   3   6  -6  107.59   23.00
  -3   6   6  194.48   31.70
  -3   6   6  201.18   21.80
  -3   6   6  167.48   24.10
   2  -6  -6   46.30   14.70
   2   6  -6   56.39    9.30
   2   6  -6   80.89   20.10
  -2   6   6   68.69   20.10
  -2   6   6   42.90   13.50
  -2   6   6   59.39   16.90
   1  -6  -6  189.98   23.00
   1   6  -6  171.78   28.70
  -1   6   6  157.28   28.50
  -1   6   6  164.98   22.80
  -1   6   6  132.99   20.30
  -1   6   6  212.28   22.10
   1   6  -6  151.18   14.80
   1   6  -6  206.48   26.20
   0  -6  -6   -7.60    8.50
   0   6   6    6.10   11.80
   0   6   6   12.60   14.10
   0   6  -6    0.50   11.60
   0   6   6    8.20   10.70
   0   6   6    0.70   10.50
   0   6   6    7.90   10.70
   0   6  -6    5.80    6.50
   0   6  -6    1.70   11.10
   0   6   6   -1.60   10.50
  -1  -6  -6   22.20   12.40
   1   6   6   24.00   12.20
   1   6   6   52.29   16.00
  -1   6  -6   28.90   14.80
  -1   6  -6   37.80    8.40
  -1   6  -6   36.20    9.80
   1   6   6   44.90   12.70
  -1   6  -6   46.30   17.80
   1   6   6   45.60   14.50
   1   6   6   46.20   14.10
  -1   6  -6    4.80    7.90
  -2  -6  -6   66.69   16.30
  -2   6  -6   56.19   18.40
   2   6   6   84.69   19.80
  -2   6  -6   69.19    9.00
  -2   6  -6  118.99   25.30
   2   6   6  116.09   20.10
   2   6   6  102.59   15.80
  -2   6  -6   64.39   13.10
  -2   6  -6   59.79   12.10
   2   6   6   44.10   14.20
   2   6   6   45.80   14.10
  -3   6  -6  140.09   25.30
   3   6   6  132.69   20.10
  -3   6  -6   89.29   13.40
   3   6   6  137.19   17.30
  -3   6  -6  151.68   13.50
  -3   6  -6  144.59   17.20
   3   6   6  113.79   20.60
  -3   6  -6  152.38   25.00
   3   6   6   88.79   19.40
   3   6   6  161.28   21.90
  -4  -6  -6   14.80   10.90
   4   6   6   20.70   12.10
  -4   6  -6   -2.00    6.90
  -4   6  -6   24.20    8.00
   4   6   6   22.90   11.10
   4   6   6    8.30   10.30
  -4   6  -6   16.60    9.30
  -4   6  -6   23.80   13.40
  -4   6  -6   13.40    7.10
  -4   6  -6   32.20   15.00
   4   6   6    7.30   13.30
  -5   6  -6   16.60    6.90
  -5   6  -6    7.30    6.40
  -5   6  -6   10.20   11.20
  -5   6  -6    2.90    6.90
  -5   6  -6   10.50    8.60
   5   6   6    6.10   10.50
   5   6   6   15.50   11.40
  -6   6  -6   26.00    9.70
  -6   6  -6   20.60   11.80
  -6   6  -6   12.10    6.30
   6   6   6   10.10    9.60
  -6   6  -6   -5.30    5.90
   6   6   6   20.70   10.50
  -7   6  -6    8.70    4.60
   7   6   6   10.50    8.40
   7   6   6   20.00    8.50
  -7   6  -6   19.90    8.10
   8   6   6    5.30    7.00
  -7   7   6   96.29   14.70
   7   7  -6   95.59   10.70
  -7   7   6   50.29   14.80
   6  -7  -6   17.80   10.70
  -6   7   6   29.60   10.60
  -6   7   6   -6.10    8.10
   6   7  -6   10.30    6.00
  -6   7   6   10.30   10.50
   5  -7  -6   32.70   14.80
  -5   7   6   36.00   12.90
   5   7  -6   38.40    8.70
  -5   7   6   49.80   13.50
  -5   7   6   48.50   14.30
   4  -7  -6   43.70   16.60
  -4   7   6   53.19   14.20
   4   7  -6   92.79   13.50
  -4   7   6   83.79   16.80
  -4   7   6   43.60   14.40
  -3   7   6  573.84   39.90
   3   7  -6  571.54   26.90
   3   7  -6  534.15   37.20
  -3   7   6  581.24   35.10
  -3   7   6  537.45   19.60
  -3   7   6  570.74   35.20
   2   7  -6   41.30   14.30
   2   7  -6   14.20    7.80
  -2   7   6    6.00   10.80
  -2   7   6   15.50   12.50
  -2   7   6    9.50   11.30
  -2   7   6   16.10    4.90
   1   7  -6   60.29   10.90
   1   7  -6   55.29   18.30
  -1   7   6   36.20   12.00
   1   7  -6   48.00   10.30
  -1   7   6   41.50   13.90
  -1   7   6   41.20   12.80
   0   7   6    1.20    9.90
   0   7   6    3.20    8.30
   0   7  -6   -0.20    6.40
   0   7   6  -12.60    7.60
   0   7  -6   -7.70    9.70
   0   7  -6   -1.40    3.90
  -1   7  -6   66.39   12.00
   1   7   6  101.59   18.40
   1   7   6   97.29   16.70
  -1   7  -6   76.89   19.30
  -1   7  -6   71.89   10.60
  -2   7  -6   48.10   16.20
   2   7   6   24.00   11.30
  -2   7  -6   20.40    7.80
  -2   7  -6   25.40    7.30
   2   7   6   19.90   10.10
   3   7   6  196.38   20.40
   3   7   6  204.28   20.60
  -3   7  -6  206.08   27.90
  -3   7  -6  180.98   14.20
  -3   7  -6  165.08   14.00
  -4   7  -6  171.68   12.50
  -4   7  -6  171.98   21.20
   4   7   6  175.48   19.60
   4   7   6  202.28   20.10
  -4   7  -6  171.88   14.30
   5   7   6    9.90    8.20
  -5   7  -6   12.30    6.40
   5   7   6   10.60    7.10
   6   7   6   -2.60    7.30
  -6   7  -6   -7.90    4.70
  -4   8   6   -0.90   10.80
   3  -8  -6   -3.50    9.10
  -3   8   6   10.00    7.60
  -3   8   6    9.80    7.10
   3   8  -6   15.80    6.50
  -2   8   6  144.19   22.70
  -2   8   6  149.69   17.00
  -2   8   6  161.28   16.80
   2   8  -6  146.79   12.60
   1  -8  -6  320.27   28.60
   1   8  -6  350.36   27.60
  -1   8   6  363.26   23.10
   1   8  -6  341.57   17.10
  -1   8   6  328.77   21.20
   0  -8  -6   56.49   15.30
   0   8   6   86.69   13.40
   0   8  -6   51.99   15.40
   0   8   6   74.99   12.10
   0   8  -6   93.49   10.80
   1   8   6   -1.00    6.40
   1   8   6    9.90    6.90
  -1   8  -6    4.90   10.00
  -1   8  -6    6.70    4.90
   2   8   6   44.70    9.90
   2   8   6   51.89    9.10
  13   0  -7   -3.00    6.00
  12   0  -7    4.60    8.20
  12   0  -7   -4.90    7.70
  12   0  -7   -8.00    6.20
  11   0  -7    0.70    8.20
  11   0  -7    1.40    8.40
  11   0  -7    1.60    8.50
  11   0  -7    9.50    9.10
  11   0  -7   -0.20    7.30
 -11   0   7   10.90   11.00
 -10   0   7    4.40    9.80
  10   0  -7    8.40    8.20
  10   0  -7   12.30    9.10
  10   0  -7    7.30    8.60
  10   0  -7    2.20   10.50
  10   0  -7   -9.10    8.70
   9   0  -7   11.00    8.50
   9   0  -7   -7.70    6.40
   9   0  -7    0.30    9.80
  -9   0   7   -4.20    8.50
   9   0  -7   -8.00    7.70
   9   0  -7    0.70    8.30
   8   0  -7   -2.20    8.30
   8   0  -7    2.70    6.20
   8   0  -7    1.10    8.20
   8   0  -7   -2.60    8.20
   8   0  -7   -6.90    9.50
   8   0  -7    9.60    9.10
   8   0  -7   -8.40    7.20
   7   0  -7   -3.40    5.70
   7   0  -7    1.90    8.30
   6   0  -7    0.60    6.30
   5   0  -7   -0.70    6.30
   5   0  -7    9.20    5.50
   4   0  -7   -7.60    4.80
   4   0  -7    8.70    5.20
   4   0  -7    3.50    4.20
  -3   0   7    2.10    2.90
   3   0  -7   -1.40    2.90
   3   0  -7   -1.80    4.90
   3   0  -7    3.00    3.20
   2   0  -7   -0.40    2.40
   2   0  -7    3.50    4.90
   2   0  -7    1.00    2.90
  -2   0   7   -2.20    2.60
  -2   0   7   -1.10    2.50
   1   0  -7   -2.10    2.50
  -1   0   7    0.90    2.70
   1   0  -7    2.40    5.70
   1   0  -7   -3.10    2.70
  -1   0   7   -2.90    2.20
   0   0  -7   -0.50    6.10
   0   0   7   -2.00    2.70
   0   0  -7   -2.90    5.60
   0   0  -7    3.80    3.60
   0   0  -7   -2.40    1.90
   0   0  -7    2.70    2.40
   0   0   7   -1.60    3.30
  -1   0  -7    7.10    6.30
  -1   0  -7   -1.90    6.10
  -1   0  -7   -0.40    3.60
  -1   0  -7    5.40    3.90
  -1   0  -7    0.40    3.20
  -1   0  -7    0.40    3.00
   1   0   7   -3.50    3.90
   1   0   7    3.90    3.50
  -2   0  -7   -7.50    5.00
  -2   0  -7    5.30    4.30
  -2   0  -7   -3.50    3.90
  -2   0  -7    7.20    8.00
  -3   0  -7    0.90    4.80
   3   0   7   -3.50    4.10
  -3   0  -7    7.40    7.50
   3   0   7   -6.00    4.90
  -3   0  -7   -4.40    3.60
  -3   0  -7   -2.30    4.30
  -4   0  -7   -3.60    4.60
   4   0   7   10.30    7.50
  -4   0  -7   -4.50    5.30
  -4   0  -7    0.50    7.30
  -5   0  -7   -0.90    8.20
  -5   0  -7    8.10    5.80
  -5   0  -7   10.60    7.30
   5   0   7   -0.90    6.30
   6   0   7   -3.30    6.90
  -6   0  -7    8.40   10.30
  -6   0  -7    0.90    5.90
  -6   0  -7    2.50    9.00
  -7   0  -7    1.80   10.30
   7   0   7    2.10    9.60
   7   0   7    5.80    9.90
  -7   0  -7    0.00    7.30
  -7   0  -7    6.20    9.40
  -8   0  -7    7.80   11.80
   8   0   7  -16.10    8.00
   8   0   7   -5.00    9.60
   8   0   7  -23.70    9.80
  -8   0  -7    0.10   10.40
   9   0   7    4.20   11.00
   9   0   7    9.60   10.50
  -9   0  -7  -10.50   10.30
   9   0   7   12.40   12.00
  -9   0  -7    7.30    9.70
  10   0   7   -1.70    9.70
  10   0   7   -8.40    8.40
 -10   0  -7   -4.50    7.90
 -10   0  -7  -11.30    9.00
  11   0   7    0.60    8.20
  11   0   7    1.30    9.80
 -11   0  -7   -1.90    5.60
 -11   0  -7   -6.30    8.70
  13  -1  -7   -3.70    5.80
  13  -1  -7   -2.20    3.90
  13  -1  -7    4.50    6.60
  13   1  -7    4.30    4.90
  12  -1  -7   78.69   14.10
  12  -1  -7   69.09   12.90
  12  -1  -7  111.69   16.30
  12   1  -7  108.29   14.20
  12   1  -7   60.09    7.80
  12   1  -7   74.19   13.10
  11  -1  -7   77.09   16.10
  11  -1  -7   47.90   13.20
 -11  -1   7   65.69   16.50
  11   1  -7   50.79   11.10
  11   1  -7   70.59   14.70
 -11   1   7   76.69   17.90
  11   1  -7   88.49   20.70
  11   1  -7   43.40   13.00
  11   1  -7   62.29   11.80
  11   1  -7   72.39   11.80
  10  -1  -7  471.15   23.70
  10  -1  -7  474.65   31.80
  10  -1  -7  488.15   31.50
  10   1  -7  434.96   26.20
 -10   1   7  391.06   31.60
  10   1  -7  452.05   27.30
  10   1  -7  443.06   29.90
  10   1  -7  477.75   26.70
  10   1  -7  483.85   30.70
  10   1  -7  436.96   36.20
   9  -1  -7   -0.70    8.30
   9  -1  -7    1.20   12.20
   9  -1  -7   -8.70    8.40
   9  -1  -7    6.80    8.40
   9  -1  -7    5.40    9.50
   9   1  -7   -5.00    6.80
   9   1  -7   -4.70    7.60
   9   1  -7   13.80    9.00
  -9   1   7    8.90    9.20
   9   1  -7    8.70   12.10
   9   1  -7   -1.90    7.10
   9   1  -7    8.90    8.70
   9   1  -7  -20.90    9.50
   8  -1  -7   90.19   15.00
   8  -1  -7   80.19   12.20
   8  -1  -7   81.09   20.30
   8  -1  -7   97.49   17.60
   8  -1  -7   82.89   14.50
   8   1  -7   89.19   13.00
   8   1  -7   89.49   14.60
   8   1  -7   86.29   18.90
   8   1  -7   97.29   13.90
  -8   1   7   65.29   15.10
   8   1  -7   77.99   14.90
   8   1  -7   87.79   19.80
   7  -1  -7   -1.10    8.40
   7  -1  -7   -2.60    6.20
  -7   1   7   -2.10    7.20
   6  -1  -7  212.68   22.40
  -6   1   7  198.28   17.60
   5  -1  -7   -0.10    5.20
   5  -1  -7  -11.60    5.40
  -5   1   7   12.00    6.70
   5   1  -7    5.60    5.30
   5   1  -7    0.50    3.50
   4  -1  -7  929.81   33.30
   4  -1  -7  957.70   40.50
   4  -1  -7  886.21   34.80
   4   1  -7  936.81   25.50
   4   1  -7  890.71   35.10
   3  -1  -7   11.20    3.70
  -3  -1   7   12.30    3.00
   3  -1  -7   15.60    5.70
   3  -1  -7   20.70    8.10
   3  -1  -7   14.40    6.40
   3   1  -7   18.40    6.60
   2  -1  -7  720.33   25.10
   2  -1  -7  708.73   25.50
  -2  -1   7  749.42   17.80
   2  -1  -7  727.63   22.60
   2  -1  -7  765.32   31.00
   2  -1  -7  737.53   28.20
  -2  -1   7  725.53   17.50
   2   1  -7  743.53   29.10
  -2   1   7  792.52   24.70
  -2   1   7  753.72   25.90
  -1  -1   7 1240.08   29.50
   1  -1  -7 1244.08   34.10
   1  -1  -7 1216.78   39.20
   1  -1  -7 1221.38   36.60
   1  -1  -7 1258.77   43.30
   1  -1  -7 1284.77   37.20
   1  -1  -7 1253.67   42.70
  -1   1   7 1313.87   37.50
  -1   1   7 1282.97   35.80
   1   1  -7 1241.88   41.60
   0  -1  -7  874.21   29.10
   0  -1   7  914.41   24.50
   0  -1  -7  934.11   29.60
   0  -1  -7  878.31   33.50
   0  -1  -7  871.31   35.60
   0  -1   7  894.31   24.60
   0  -1  -7  873.41   26.70
   0   1  -7  895.21   24.20
   0   1  -7  914.01   35.10
   0   1   7  957.40   28.70
   0   1  -7  916.91   23.70
   0   1   7  893.71   29.40
  -1  -1  -7 1520.75   46.10
   1  -1   7 1603.24   42.40
  -1  -1  -7 1555.54   49.90
   1  -1   7 1544.85   41.70
  -1   1  -7 1564.44   41.90
   1   1   7 1655.13   46.70
  -1   1  -7 1591.54   52.99
  -1   1  -7 1565.54   54.19
  -2  -1  -7  420.56   18.90
   2  -1   7  454.15   20.60
  -2  -1  -7  473.65   24.50
  -2  -1  -7  449.06   21.10
   2   1   7  426.96   21.10
   2   1   7  441.56   21.40
  -2   1  -7  421.86   19.20
  -2   1  -7  462.05   26.50
   3  -1   7  193.88   15.50
  -3  -1  -7  233.18   15.90
  -3  -1  -7  251.47   15.60
  -3   1  -7  269.37   21.30
  -3   1  -7  208.98   15.50
   3   1   7  234.88   15.60
  -4  -1  -7   38.80    9.40
  -4  -1  -7   25.00    7.80
   4  -1   7   23.40    8.60
  -4   1  -7   36.80   11.60
   4   1   7   33.70    9.30
  -5  -1  -7 1052.29   44.40
  -5  -1  -7 1053.09   40.50
   5  -1   7 1124.99   45.90
  -5   1  -7 1097.99   43.80
   5   1   7 1078.79   45.20
  -6  -1  -7  392.86   30.50
  -6  -1  -7  371.06   24.30
   6  -1   7  363.86   27.90
  -6   1  -7  352.46   37.50
   6   1   7  435.16   29.20
  -6   1  -7  410.06   29.00
  -6   1  -7  395.36   20.70
  -7  -1  -7 1381.66   60.79
   7  -1   7 1486.35   59.89
  -7  -1  -7 1395.36   59.29
  -7  -1  -7 1423.36   53.49
  -7   1  -7 1448.26   53.69
   7   1   7 1392.16   64.49
  -7   1  -7 1410.06   58.99
  -7   1  -7 1389.76   59.69
   7   1   7 1394.16   58.29
   8  -1   7  857.31   46.20
  -8  -1  -7  973.60   50.09
  -8  -1  -7  920.81   47.60
  -8  -1  -7  969.90   42.60
   8   1   7  958.80   45.60
   8   1   7  984.80   53.89
  -8   1  -7  904.81   48.70
  -8   1  -7  930.21   42.30
   8   1   7  999.80   54.29
  -9  -1  -7   48.00   17.70
   9  -1   7   39.10   13.60
  -9  -1  -7   26.30   12.10
   9   1   7   46.00   16.10
   9   1   7   50.79   17.20
   9   1   7   56.59   13.80
  -9   1  -7   42.60   11.80
  -9   1  -7   71.89   16.90
   9   1   7   45.80   15.70
 -10  -1  -7   -8.10   10.30
 -10  -1  -7   23.40   11.20
  10   1   7   34.80   14.50
 -10   1  -7   22.50   12.20
 -10   1  -7   13.00    8.00
  10   1   7   36.10   15.30
  10   1   7   15.80   13.40
  10   1   7   25.60   11.50
 -11  -1  -7  231.58   22.20
 -11  -1  -7  233.68   17.80
  11   1   7  225.08   22.20
  11   1   7  239.98   22.70
 -11   1  -7  179.48   20.90
 -11   1  -7  172.78   19.50
  11   1   7  210.28   22.40
  13  -2  -7    1.10    6.30
  12  -2  -7  450.85   26.50
  12  -2  -7  434.56   26.40
  12   2  -7  399.66   19.90
  12   2  -7  418.86   20.80
  12   2  -7  459.75   32.50
  12   2  -7  400.36   20.70
  11  -2  -7  309.47   27.50
  11  -2  -7  298.87   25.90
  11   2  -7  292.27   20.70
  11   2  -7  258.47   23.30
  11   2  -7  291.47   30.40
  11   2  -7  328.97   22.60
  10  -2  -7   -4.20    9.60
  10  -2  -7   10.40    9.90
  10  -2  -7   -4.50   11.90
  10   2  -7    0.60    5.50
  10   2  -7   12.20    9.50
  10   2  -7   13.30    9.30
  10   2  -7   -1.80    7.40
  10   2  -7    9.50   12.90
 -10   2   7   -5.40    8.70
   9  -2  -7   34.00   15.30
   9  -2  -7   34.40   13.90
   9  -2  -7   36.20    8.90
   9  -2  -7   40.00   14.10
   9   2  -7   37.50   12.70
   9   2  -7   11.40    7.30
   9   2  -7   31.00   10.10
   9   2  -7   40.40   11.70
   9   2  -7   23.50   14.60
   9   2  -7   29.10   10.60
  -9   2   7   35.90   13.40
   8  -2  -7    6.10   12.90
   8  -2  -7   20.00   12.30
   8  -2  -7   11.80   12.50
   8  -2  -7   13.00    8.00
   8   2  -7   17.40   12.50
  -8   2   7   17.40   11.00
   8   2  -7   13.90    7.10
   8   2  -7   30.00   16.40
   8   2  -7    2.40    7.80
   7  -2  -7   32.70    9.90
   7  -2  -7   53.59   10.20
   7  -2  -7   43.40   15.20
   7  -2  -7   31.00   13.00
   7   2  -7   35.40   15.60
   7   2  -7   49.80   11.30
   7   2  -7   52.09    9.00
  -7   2   7   57.79   13.90
   6  -2  -7  675.23   32.40
   6  -2  -7  720.33   43.40
  -6   2   7  714.23   34.60
   5  -2  -7  928.11   40.80
   5  -2  -7  775.52   29.50
   5  -2  -7  886.71   45.30
  -5   2   7  819.62   35.60
   4  -2  -7  597.44   34.20
   4  -2  -7  604.94   30.50
   4  -2  -7  611.74   28.80
   4  -2  -7  544.65   22.40
  -4   2   7  548.95   27.50
   3  -2  -7  644.54   27.60
   3  -2  -7  647.84   27.60
   3  -2  -7  620.54   23.60
   3  -2  -7  620.94   29.10
   3  -2  -7  659.93   32.30
  -3   2   7  602.64   26.90
   2  -2  -7 1553.84   52.09
   2  -2  -7 1539.55   44.70
   2  -2  -7 1696.23   53.99
   2  -2  -7 1575.34   49.60
   2  -2  -7 1561.44   50.89
  -2   2   7 1620.94   49.70
  -2   2   7 1549.14   48.50
   2   2  -7 1569.24   48.90
   1  -2  -7    6.10    6.20
   1  -2  -7    9.30    5.20
   1  -2  -7    8.00    5.40
   1  -2  -7    6.30    5.70
   1  -2  -7    3.00    5.70
  -1   2   7    6.40    6.20
   1   2  -7   -1.40    4.30
  -1   2   7    4.70    5.30
   0  -2  -7 1861.41   55.69
   0  -2  -7 1968.10   53.49
   0  -2  -7 1838.72   57.49
   0  -2   7 1867.21   47.90
   0   2  -7 1889.31   44.70
   0   2   7 1857.81   55.09
   0   2   7 2008.50   56.59
  -1  -2  -7 1810.92   55.39
  -1  -2  -7 1810.82   53.19
  -1  -2  -7 1893.21   57.29
   1   2   7 1881.11   53.99
   1   2   7 1824.12   54.99
   1   2   7 1835.52   55.59
  -1   2  -7 1857.21   48.90
  -2  -2  -7  455.75   24.10
  -2  -2  -7  439.36   21.90
  -2  -2  -7  457.75   23.50
  -2   2  -7  433.66   20.40
   2   2   7  439.26   21.40
   2   2   7  459.25   23.90
   2   2   7  459.35   23.40
  -3  -2  -7  169.78   15.00
   3   2   7  183.58   15.80
   3   2   7  179.78   15.90
   3   2   7  188.08   14.40
   3   2   7  184.48   25.00
  -4  -2  -7   22.80    8.30
   4  -2   7   15.50   10.00
  -4   2  -7   20.10    8.30
   4   2   7   15.40    8.10
   4   2   7   13.40    8.30
   4   2   7   29.00    9.10
  -5  -2  -7  954.00   40.80
   5  -2   7  943.61   43.20
  -5   2  -7  969.80   42.00
   5   2   7 1064.89   43.80
   6  -2   7   53.39   15.00
  -6  -2  -7   28.50   14.20
  -6  -2  -7   56.39   12.40
   6   2   7   21.70   13.30
  -6   2  -7   49.70   10.70
  -6   2  -7   46.50    9.90
  -6   2  -7   19.90   10.00
   6   2   7   49.50   20.30
  -6   2  -7   32.70   12.90
   6   2   7   36.80   12.80
  -6   2  -7   60.79   14.10
   7  -2   7  211.68   23.80
  -7  -2  -7  192.58   20.60
  -7  -2  -7  174.98   25.90
   7   2   7  195.98   28.20
   7   2   7  152.58   24.50
   7   2   7  184.68   26.70
  -7   2  -7  175.78   18.00
   7   2   7  164.68   24.60
  -7   2  -7  190.18   15.10
  -7   2  -7  166.38   22.00
  -7   2  -7  184.88   22.10
   7   2   7  180.18   21.20
   8  -2   7   40.40   14.70
  -8  -2  -7   26.30   14.50
  -8  -2  -7   54.99   13.50
  -8  -2  -7   66.79   18.00
   8   2   7   55.59   17.40
   8   2   7   39.70   15.80
  -8   2  -7   57.19   16.10
   8   2   7   37.70   15.60
   8   2   7   39.20   11.90
   8   2   7   64.49   18.30
  -8   2  -7   55.89   15.50
  -8   2  -7   55.09   11.70
   9  -2   7   45.30   13.80
  -9  -2  -7   19.80   11.50
  -9  -2  -7   93.29   19.00
  -9  -2  -7   69.09   28.80
   9   2   7   81.19   18.10
  -9   2  -7   86.09   18.40
  -9   2  -7   74.19   16.30
   9   2   7   53.29   17.30
   9   2   7   62.99   17.70
  -9   2  -7   78.09   10.80
 -10  -2  -7   72.79   14.60
  10   2   7   36.80   12.40
 -10   2  -7   70.79   15.90
  10   2   7   60.59   15.90
 -10   2  -7   65.39   14.90
  10   2   7   80.49   18.30
 -11  -2  -7  133.59   14.70
  11   2   7  117.69   16.80
  11   2   7   80.19   15.60
 -11   2  -7  123.09   15.50
  11   2   7   91.09   15.20
  11   2   7  135.49   18.10
 -11   2  -7   75.89   12.60
  12  -3  -7  263.67   19.10
  12  -3  -7  285.17   20.60
  12   3  -7  245.88   14.60
  12   3  -7  261.87   23.90
  11  -3  -7   12.50   10.10
  11  -3  -7   -7.10    8.20
  11   3  -7   -1.40    8.40
  11   3  -7    6.40    8.20
  11   3  -7   -2.00    4.70
  11   3  -7    2.40    9.50
  10  -3  -7   36.80   13.00
  10  -3  -7   34.40   13.90
  10   3  -7   54.09   10.30
  10   3  -7   59.79   12.70
 -10   3   7   40.00   13.90
  10   3  -7   27.10   10.90
  10   3  -7   39.70   16.90
   9  -3  -7   83.69   19.20
   9  -3  -7   82.89   18.80
   9  -3  -7   89.39   20.10
   9   3  -7   94.29   23.20
  -9   3   7   64.79   15.70
   9   3  -7   96.09   13.40
   8  -3  -7  270.27   32.70
   8  -3  -7  269.27   27.80
   8  -3  -7  299.47   30.40
   8  -3  -7  307.17   30.30
   8   3  -7  361.76   34.80
   8   3  -7  298.57   20.70
  -8   3   7  312.47   26.60
   7  -3  -7   -3.20   10.70
   7  -3  -7    1.00    7.80
   7  -3  -7   14.80   11.30
   7  -3  -7   14.90   12.60
   7   3  -7    0.70    6.00
  -7   3   7   -1.90    8.00
   7   3  -7   -5.60   10.30
   7   3  -7    0.90    7.00
   6  -3  -7   40.30   15.10
   6  -3  -7   64.49   11.60
   6  -3  -7   47.30   13.50
   6  -3  -7   36.70   17.90
   6  -3  -7   24.20   14.10
   6  -3  -7   85.79   11.20
   6   3  -7   65.39   11.00
  -6   3   7   54.99   12.70
   6   3  -7   67.19   18.40
   6   3  -7   57.49    9.70
   5  -3  -7  345.57   31.50
   5  -3  -7  357.56   27.20
   5  -3  -7  370.36   21.80
   5   3  -7  329.37   19.50
  -5   3   7  324.37   24.20
   4  -3  -7  595.14   36.40
   4  -3  -7  591.74   32.30
   4  -3  -7  556.74   27.20
  -4   3   7  595.04   30.60
   3  -3  -7 2163.98   71.09
   3  -3  -7 2257.37   75.29
   3  -3  -7 2257.47   65.89
  -3   3   7 2221.08   68.79
   2  -3  -7 1109.49   38.80
   2  -3  -7 1096.99   42.50
   2  -3  -7 1094.79   42.70
   2  -3  -7 1046.70   43.10
  -2   3   7 1041.40   39.90
   1  -3  -7 1714.33   56.19
   1  -3  -7 1700.03   52.89
   1  -3  -7 1680.43   55.69
   1  -3  -7 1766.72   56.69
  -1   3   7 1680.13   56.19
  -1   3   7 1636.74   53.39
  -1   3   7 1686.43   54.39
   0  -3  -7  774.82   31.70
   0  -3  -7  782.72   33.90
   0   3   7  704.03   30.90
   0   3   7  805.82   33.00
   0   3   7  743.53   33.50
   0   3  -7  788.52   20.40
   0   3  -7  740.23   22.50
  -1  -3  -7   30.60    9.00
  -1  -3  -7   26.80    8.60
   1   3   7   35.30    9.10
   1   3   7   10.20    8.00
  -1   3  -7   38.70    6.90
  -1   3  -7   27.20    4.80
   1   3   7   31.00    9.20
  -2  -3  -7  190.98   16.80
   2   3   7  172.78   16.30
   2   3   7  163.68   15.30
   2   3   7  187.18   17.80
  -2   3  -7  150.38   11.00
  -3  -3  -7  546.75   28.80
   3   3   7  536.05   30.40
   3   3   7  560.14   28.00
  -3   3  -7  499.75   26.40
  -4  -3  -7  680.93   34.30
   4   3   7  688.33   32.80
   4   3   7  682.43   35.50
   4   3   7  700.23   34.10
  -4   3  -7  691.93   33.30
   5  -3   7   -5.90    8.60
  -5  -3  -7   -6.10    6.00
  -5   3  -7   -7.00   13.00
  -5   3  -7   16.60    9.40
  -5   3  -7    7.90    9.20
  -5   3  -7    7.00    9.00
   5   3   7    4.30   11.20
   5   3   7   -2.40   11.40
   5   3   7    6.00    8.90
   5   3   7    1.80    7.50
   5   3   7   -0.30    7.50
  -5   3  -7   -1.40    6.60
  -6  -3  -7   20.30   10.50
   6  -3   7   16.40   11.40
   6   3   7    8.60   11.70
  -6   3  -7   27.40   11.90
  -6   3  -7   30.30   12.70
   6   3   7   15.00   10.10
   6   3   7   26.30   14.50
   6   3   7   24.70   13.50
  -6   3  -7   31.50    9.40
   6   3   7   32.10   12.60
  -6   3  -7   18.60   10.00
   6   3   7   20.80   13.80
   6   3   7  -11.70   15.20
  -7  -3  -7   97.79   17.90
   7  -3   7   92.69   17.80
   7   3   7  135.29   25.50
  -7   3  -7  144.89   20.50
  -7   3  -7   95.09   13.00
   7   3   7  131.19   22.20
   7   3   7  103.39   22.90
  -7   3  -7  121.29   19.70
   7   3   7  127.29   22.40
   8  -3   7   -3.60   10.00
  -8  -3  -7   -3.70    8.50
   8   3   7    1.70    9.70
   8   3   7    2.90   11.00
   8   3   7   13.70   12.60
   8   3   7    4.70   12.00
  -8   3  -7   -4.40    9.30
  -8   3  -7  -10.70    8.70
  -9  -3  -7   31.50   14.60
   9   3   7   37.30   15.10
   9   3   7   39.80   14.70
   9   3   7   53.19   16.60
  -9   3  -7   56.99   14.00
  -9   3  -7   63.09   14.30
 -10  -3  -7   15.50    9.40
  10   3   7   10.20   10.30
  10   3   7    0.10    8.70
  10   3   7   -1.00    9.70
 -10   3  -7   -4.30    6.90
 -10   3  -7  -10.90    5.90
  10   3   7   -4.20    8.10
 -11  -3  -7    0.40    8.70
  11   3   7   13.10    8.50
  11  -4  -7   17.70    9.20
  11  -4  -7   16.10    9.50
 -11   4   7    1.30    9.50
  11   4  -7   -2.30    6.80
  11   4  -7    9.50    9.40
  11   4  -7   -9.10    8.30
  10  -4  -7   40.90   12.50
  10  -4  -7   41.00   13.20
  10   4  -7   50.69   12.10
  10   4  -7   62.79   18.10
  10   4  -7   54.29   12.00
   9  -4  -7   39.80   14.20
   9   4  -7   20.00    6.10
   9   4  -7   22.30   13.20
   9   4  -7   18.80    8.50
  -9   4   7   22.00   11.90
   8  -4  -7   42.70   15.80
   8  -4  -7   40.70   15.90
   8   4  -7   26.60   15.20
  -8   4   7   41.90   14.20
   8   4  -7   44.70    9.20
   7  -4  -7  142.29   23.50
   7  -4  -7  163.08   23.30
   7  -4  -7  174.48   25.60
   7   4  -7  223.18   28.20
  -7   4   7  195.28   21.90
   7   4  -7  177.88   14.10
   7   4  -7  171.08   25.20
   6  -4  -7  488.95   28.90
   6  -4  -7  549.54   37.40
   6  -4  -7  487.35   39.10
   6  -4  -7  436.16   38.80
   6  -4  -7  503.05   35.40
   6   4  -7  507.65   22.40
   6   4  -7  459.75   38.80
   6   4  -7  494.05   37.30
   6   4  -7  513.75   28.10
  -6   4   7  561.54   34.30
   5  -4  -7  118.69   21.00
   5  -4  -7  138.39   23.60
   5  -4  -7  154.68   27.70
   5  -4  -7   88.29   19.60
   5  -4  -7  119.09   16.70
   5   4  -7  101.89    9.90
   5   4  -7  110.09   13.00
  -5   4   7  132.69   17.80
   5   4  -7  127.89   24.30
   5   4  -7   73.99   18.20
   4  -4  -7  294.07   28.10
   4  -4  -7  331.77   27.10
   4  -4  -7  290.57   22.90
   4   4  -7  318.27   21.70
   4   4  -7  254.87   16.70
   4   4  -7  323.77   30.50
   4   4  -7  312.47   14.60
  -4   4   7  318.97   24.20
   3  -4  -7 1317.67   50.09
   3  -4  -7 1377.96   54.39
   3   4  -7 1220.68   42.70
  -3   4   7 1286.17   48.40
   3   4  -7 1281.57   46.70
  -3   4   7 1268.87   49.60
   3   4  -7 1199.78   53.39
   2  -4  -7  337.17   24.40
   2  -4  -7  347.97   23.20
   2   4  -7  320.97   18.90
  -2   4   7  310.37   22.10
  -2   4   7  319.57   22.70
   2   4  -7  308.37   18.60
   2   4  -7  322.97   13.10
   2   4  -7  316.37   27.40
   1  -4  -7  304.87   22.90
   1  -4  -7  302.97   22.00
   1   4  -7  314.57   27.50
   1   4  -7  301.37   13.00
  -1   4   7  291.97   21.20
   1   4  -7  275.27   17.80
  -1   4   7  275.67   21.30
   1   4  -7  281.67   16.70
   0  -4  -7   33.40   10.10
   0   4   7   60.29   13.20
   0   4  -7   37.10    5.70
   0   4   7   33.80   10.20
   0   4  -7   36.10    8.20
   0   4  -7   37.50   14.10
  -1  -4  -7    5.90    7.60
  -1   4  -7    5.50    4.00
  -1   4  -7    7.30    5.90
   1   4   7   13.00    8.60
  -1   4  -7    5.50   10.10
   1   4   7    9.50    7.20
   1   4   7    7.50    9.40
  -2  -4  -7  251.27   21.40
  -2   4  -7  184.88   25.70
  -2   4  -7  218.68   18.20
   2   4   7  231.08   19.50
   2   4   7  221.38   22.00
  -2   4  -7  261.87   25.10
  -2   4  -7  291.37   28.30
   2   4   7  259.57   20.80
  -2   4  -7  228.28   15.90
  -3  -4  -7  702.63   36.50
  -3   4  -7  629.24   40.60
  -3   4  -7  648.94   33.00
  -3   4  -7  684.03   33.80
   3   4   7  769.42   36.60
  -3   4  -7  725.93   45.60
   3   4   7  723.53   39.20
  -3   4  -7  671.53   31.20
   3   4   7  731.93   34.70
  -3   4  -7  669.53   30.60
   3   4   7  718.03   39.20
   3   4   7  653.33   40.80
  -4  -4  -7    4.80    8.40
   4   4   7    4.90    9.50
   4   4   7   -4.80    9.30
  -4   4  -7    6.40    7.80
  -4   4  -7    1.20    7.20
  -4   4  -7    7.50    7.90
   4   4   7   -1.10    7.50
  -4   4  -7   10.00    8.40
   4   4   7    5.10   10.20
   4   4   7    2.10    9.10
  -4   4  -7    0.50    8.40
   4   4   7   -2.20   12.90
  -4   4  -7   18.80   12.90
  -5  -4  -7   91.89   17.40
   5  -4   7  105.69   18.90
  -5   4  -7   71.69   13.70
   5   4   7   97.39   19.90
  -5   4  -7  108.19   16.80
   5   4   7   71.49   19.80
   5   4   7  111.09   21.00
  -5   4  -7   80.19   15.20
   5   4   7   69.39   17.20
  -5   4  -7   70.89   18.40
  -5   4  -7   80.39   12.80
  -5   4  -7   61.79   14.70
   5   4   7  119.09   18.90
  -6  -4  -7   11.40    9.70
   6  -4   7    6.50   10.10
  -6   4  -7    2.30    8.20
  -6   4  -7   -2.30    7.30
   6   4   7   -4.70    9.40
   6   4   7   -2.90    9.50
   6   4   7  -17.20    9.90
   6   4   7   -5.10   11.30
   6   4   7   -2.70    9.60
   6   4   7   -4.10    9.90
  -6   4  -7   -3.10    6.50
  -6   4  -7   -4.10    8.70
  -6   4  -7    6.90   12.00
  -6   4  -7    5.50    9.00
  -7  -4  -7   19.50   11.60
   7  -4   7   13.90   11.10
   7   4   7   16.90   14.20
  -7   4  -7   30.20    7.80
  -7   4  -7   15.00    9.70
   7   4   7   22.70   13.20
   7   4   7   26.40   14.40
  -7   4  -7   21.00   10.70
   7   4   7   16.20   10.60
   8   4   7    9.40   11.60
   8   4   7    5.10   10.90
  -8   4  -7    2.00    8.10
  -8   4  -7    3.00    8.40
   8   4   7   18.60   12.40
   8   4   7    9.80   10.60
  -9  -4  -7   20.30   12.00
  -9   4  -7    6.60    7.10
   9   4   7   -5.90    8.40
   9   4   7   11.20   10.60
  -9   4  -7    4.30    7.40
   9   4   7   -1.10    9.10
   9   4   7   -8.20    9.80
 -10  -4  -7    7.10    8.00
 -10   4  -7    0.50    5.70
 -10   4  -7    0.80    5.80
  10   4   7    0.70    7.80
  10   4   7   -4.10    7.50
  10   4   7    0.80   11.70
  10   4   7   -6.80    8.30
  10  -5  -7  178.18   20.00
  10   5  -7  208.58   17.00
 -10   5   7  223.58   20.50
  10   5  -7  175.78   21.30
   9  -5  -7  155.98   21.60
   9   5  -7  119.39   14.90
  -9   5   7  147.49   21.90
   9   5  -7  137.49   21.90
   8  -5  -7   56.99   15.80
  -8   5   7   50.19   16.80
   8   5  -7   43.80   15.70
   7  -5  -7  269.37   28.10
   7  -5  -7  264.27   28.90
   7  -5  -7  213.08   26.80
  -7   5   7  193.48   28.80
  -7   5   7  243.28   22.20
   7   5  -7  184.18   25.20
   6  -5  -7  485.55   35.30
   6  -5  -7  430.56   35.00
   6  -5  -7  451.25   39.50
   6  -5  -7  427.36   28.60
  -6   5   7  410.46   35.70
  -6   5   7  477.15   30.40
  -6   5   7  449.76   36.40
  -6   5   7  542.35   38.90
   6   5  -7  457.65   28.10
   5  -5  -7   13.80   10.50
   5  -5  -7   24.10   13.10
   5  -5  -7   21.50   13.40
   5  -5  -7   39.00   19.10
   5   5  -7   29.30    5.30
  -5   5   7   13.60   16.10
  -5   5   7   38.20   15.10
  -5   5   7   10.00    8.70
   5   5  -7   33.90   10.10
   4  -5  -7   27.90   15.30
   4  -5  -7   54.79   15.20
   4  -5  -7   55.09   14.10
  -4   5   7   62.39   17.30
   4   5  -7   40.30    6.40
  -4   5   7   49.00   18.30
  -4   5   7   37.60   11.70
   4   5  -7   34.10    9.80
   3  -5  -7  171.08   20.70
   3  -5  -7  162.38   20.40
  -3   5   7  206.28   24.80
   3   5  -7  181.98   16.80
  -3   5   7  188.68   19.90
   3   5  -7  174.58   25.30
   3   5  -7  180.28   13.00
  -3   5   7  195.68   19.70
  -3   5   7  187.58   25.30
   3   5  -7  180.88   11.50
   2  -5  -7  404.66   29.70
   2  -5  -7  450.35   30.60
  -2   5   7  390.66   26.50
  -2   5   7  318.67   30.80
   2   5  -7  383.16   23.20
  -2   5   7  385.96   27.40
   2   5  -7  408.46   19.50
  -2   5   7  387.36   29.10
  -2   5   7  409.36   31.30
   2   5  -7  421.96   33.80
   2   5  -7  396.26   18.60
   1  -5  -7   -0.80    8.10
   1   5  -7    4.80    6.80
   1   5  -7   -2.00    4.60
   1   5  -7   -1.50   10.60
  -1   5   7   -1.00   11.40
  -1   5   7    5.10   12.70
  -1   5   7    5.40    7.80
   1   5  -7  -20.50    9.50
  -1   5   7    1.20    9.10
  -1   5   7    6.30    8.10
   0  -5  -7  235.68   23.10
   0   5   7  224.18   24.60
   0   5  -7  230.48   29.00
   0   5  -7  198.08   19.10
   0   5   7  199.58   25.40
   0   5  -7  231.28   16.20
   0   5  -7  220.88   27.40
   0   5   7  197.98   19.30
   0   5   7  237.68   21.70
   0   5   7  209.38   23.90
  -1  -5  -7   57.59   14.00
   1   5   7   72.89   13.20
   1   5   7   86.69   17.50
  -1   5  -7   80.79   12.30
  -1   5  -7   61.89    8.70
  -1   5  -7   78.69   20.40
   1   5   7   61.39   14.40
   1   5   7   59.09   16.60
  -1   5  -7   51.19   17.10
   1   5   7   45.40   14.70
   1   5   7   84.19   18.80
  -2  -5  -7   78.59   15.70
   2   5   7   54.29   15.80
  -2   5  -7   76.89   10.60
  -2   5  -7  118.19   24.00
   2   5   7   71.29   16.40
   2   5   7   73.99   18.10
  -2   5  -7   78.39   12.90
   2   5   7   86.39   18.00
  -2   5  -7  108.59   23.80
   2   5   7   98.79   21.80
   2   5   7   63.79   17.10
  -3  -5  -7    9.40    9.20
  -3   5  -7    7.50   12.90
   3   5   7    6.10   10.10
  -3   5  -7   -1.40    7.20
  -3   5  -7    8.90    7.60
  -3   5  -7    9.00    7.80
   3   5   7    0.30    8.90
   3   5   7   -9.90    8.60
  -3   5  -7    9.40   12.40
   3   5   7    7.50   10.00
  -3   5  -7   -4.00    6.00
   3   5   7   10.30   11.60
  -4  -5  -7  103.29   18.60
  -4   5  -7   96.69   22.30
  -4   5  -7  134.59   15.60
   4   5   7  135.49   23.90
  -4   5  -7  142.89   23.70
  -4   5  -7   80.99   13.10
  -4   5  -7   88.39   14.60
   4   5   7   62.59   15.30
   4   5   7   94.49   19.00
   4   5   7  136.99   25.20
   4   5   7   77.89   17.30
  -4   5  -7   78.39   14.60
  -5  -5  -7  253.07   24.70
   5   5   7  195.08   24.80
   5   5   7  244.68   24.20
   5   5   7  243.48   27.10
  -5   5  -7  260.17   19.10
   5   5   7  244.18   27.60
   5   5   7  226.78   24.50
  -5   5  -7  203.98   21.70
  -5   5  -7  248.98   20.60
  -5   5  -7  250.47   29.20
  -5   5  -7  241.88   19.90
   5   5   7  184.98   27.50
   6  -5   7  188.58   23.50
  -6  -5  -7  177.08   21.80
  -6   5  -7  227.08   16.30
  -6   5  -7  206.88   18.90
   6   5   7  261.07   24.60
   6   5   7  213.68   25.70
  -6   5  -7  247.08   28.30
   6   5   7  229.88   19.20
  -6   5  -7  243.28   22.40
   6   5   7  265.17   29.90
  -6   5  -7  217.88   19.70
   6   5   7  216.48   26.50
   7   5   7   23.00   10.90
  -7   5  -7   41.00   11.70
   7   5   7   57.19   16.30
   7   5   7   34.50   12.70
  -7   5  -7   31.30    9.30
  -7   5  -7   32.00    9.80
  -8   5  -7   35.80    8.80
  -8   5  -7   47.10    9.10
  -8   5  -7   67.19   13.10
   8   5   7   57.99   13.00
   8   5   7   53.99   14.40
   8   5   7   47.10   12.50
  -9  -5  -7   25.30   11.40
   9   5   7   32.20   10.10
   9   5   7   19.10   10.40
   9   5   7   27.80    9.40
   9  -6  -7  482.05   29.10
  -9   6   7  494.25   20.70
   9   6  -7  533.45   22.30
  -9   6   7  558.14   31.10
   8  -6  -7  306.07   26.00
   8   6  -7  288.57   17.80
  -8   6   7  263.07   25.40
  -8   6   7  271.27   20.70
   7  -6  -7   42.70   14.40
   7  -6  -7   -8.60    9.40
   7   6  -7   11.70    6.80
  -7   6   7   -6.10    9.80
  -7   6   7   45.10   12.70
  -7   6   7   36.60   14.20
   6  -6  -7   65.09   20.00
   6  -6  -7   54.19   16.30
  -6   6   7   51.69   17.40
  -6   6   7   68.29   18.10
  -6   6   7   37.00   13.40
   5  -6  -7   53.39   18.80
   5  -6  -7   66.19   15.90
  -5   6   7  115.29   22.50
  -5   6   7   72.79   19.40
  -5   6   7   73.09   17.40
   4  -6  -7   26.10   12.30
   4   6  -7   42.60   11.40
  -4   6   7   29.70   14.80
  -4   6   7   52.09   17.30
  -4   6   7   32.40   16.00
   3  -6  -7  294.67   27.70
  -3   6   7  301.87   29.10
   3   6  -7  288.07   21.90
   3   6  -7  281.67   30.10
  -3   6   7  305.67   26.50
  -3   6   7  316.57   34.40
   2  -6  -7  688.43   40.80
   2   6  -7  744.13   48.30
  -2   6   7  715.03   38.60
  -2   6   7  792.12   41.10
   2   6  -7  751.32   22.80
  -2   6   7  719.43   41.90
   2   6  -7  735.43   37.10
  -2   6   7  766.62   50.39
   1  -6  -7   92.29   18.60
   1   6  -7  144.59   25.00
  -1   6   7  106.09   20.90
   1   6  -7  122.59   10.90
  -1   6   7  111.99   18.80
  -1   6   7   61.99   15.80
  -1   6   7   60.49   19.30
   1   6  -7  105.59   22.30
   0  -6  -7   11.10    9.20
   0   6  -7   11.10    6.50
   0   6  -7    8.10   11.40
   0   6   7   10.30   12.20
   0   6   7   -4.30    9.00
   0   6   7   -3.50   11.30
   0   6   7   14.10   10.80
   0   6  -7    7.40   13.30
   0   6   7   18.50   11.30
  -1  -6  -7   97.39   18.80
  -1   6  -7   56.39   18.10
   1   6   7   73.09   15.40
  -1   6  -7   82.49   20.20
   1   6   7   45.20   16.10
   1   6   7  103.29   19.30
   1   6   7   91.19   18.60
  -1   6  -7   70.19   11.50
  -2  -6  -7   17.30   12.00
   2   6   7    5.00    9.90
  -2   6  -7   33.90   16.20
   2   6   7   16.00   12.90
   2   6   7   33.30   13.90
  -2   6  -7   40.80   16.00
  -2   6  -7   36.60   10.30
   2   6   7   17.20   11.90
  -2   6  -7   32.30    9.30
   2   6   7   55.79   14.00
   2   6   7   11.70   11.30
  -3  -6  -7  222.88   23.90
   3   6   7  245.28   25.50
   3   6   7  233.38   25.90
  -3   6  -7  234.58   28.80
   3   6   7  259.37   21.80
   3   6   7  233.08   24.00
  -3   6  -7  261.67   20.00
   3   6   7  213.08   26.10
  -3   6  -7  241.98   19.50
  -3   6  -7  281.57   31.60
  -4  -6  -7  237.98   24.10
  -4   6  -7  277.47   21.30
   4   6   7  223.38   16.10
   4   6   7  290.37   26.40
   4   6   7  248.08   24.90
  -4   6  -7  236.98   18.00
   4   6   7  243.18   25.10
  -4   6  -7  260.07   30.30
  -5   6  -7    0.80    4.20
  -5   6  -7   18.20    8.50
  -5   6  -7   20.80    7.20
  -5   6  -7   24.30   12.40
   5   6   7   11.60   10.90
   5   6   7   16.80   11.70
   5   6   7   15.20   10.80
   6   6   7   19.90   10.30
   6   6   7   25.60   10.90
  -6   6  -7   34.00   12.60
  -6   6  -7   24.60    8.90
   6   6   7    7.70    9.70
   7   6   7  189.88   18.30
  -7   6  -7  177.28   14.90
   7   6   7  166.68   16.80
   7   7  -7   49.10    8.00
  -7   7   7   50.69   11.70
   6  -7  -7   99.79   18.10
  -6   7   7   96.69   16.40
   6   7  -7   78.99   11.50
  -6   7   7   70.59   15.10
   5  -7  -7    1.00   10.30
   5   7  -7   20.30    7.60
  -5   7   7   15.00    9.70
  -5   7   7   23.70   10.80
  -5   7   7   19.20    5.90
   4  -7  -7   31.40   15.60
  -4   7   7  119.49   19.10
  -4   7   7   70.59   18.50
   4   7  -7   65.39   11.30
  -4   7   7   80.99   16.60
  -4   7   7  101.39   11.90
   3  -7  -7  126.89   25.20
  -3   7   7  123.29   19.80
  -3   7   7  142.89   24.50
  -3   7   7  126.69   13.90
   3   7  -7  122.89   21.20
  -3   7   7  141.39   21.90
   2   7  -7   41.40   15.70
  -2   7   7   11.10   12.30
  -2   7   7   46.10    8.60
  -2   7   7   60.89   16.60
  -2   7   7   45.20   14.60
  -1   7   7   -0.70    9.90
   1   7  -7    8.30   10.90
  -1   7   7   -4.90    7.90
  -1   7   7   -6.50    5.80
   1   7  -7   -0.70    6.50
  -1   7   7    8.60   10.20
   0   7  -7    8.80    7.40
   0   7   7   -3.10    9.20
   0   7  -7    3.20   11.30
   0   7   7    9.80   11.10
   0   7   7  -13.50    8.60
   1   7   7   41.70   12.90
  -1   7  -7   26.20   15.40
  -1   7  -7   26.30    8.40
   1   7   7   16.30   10.10
  -1   7  -7   18.80   12.20
   2   7   7  199.58   22.50
  -2   7  -7  162.98   23.50
  -2   7  -7  173.88   25.90
  -2   7  -7  190.98   15.60
  -2   7  -7  182.58    9.20
   2   7   7  173.08   20.50
   3   7   7  228.48   21.60
  -3   7  -7  225.98   11.80
  -3   7  -7  240.28   15.80
  -3   7  -7  225.18   24.90
  -3   7  -7  164.38   22.70
   3   7   7  214.28   20.60
  -4   7  -7   -5.20    8.40
   4   7   7    1.80    8.00
  -4   7  -7    5.40    4.00
  -4   7  -7    2.20    4.70
  -4   7  -7   -1.70    4.70
   4   7   7   -2.10    7.60
   5   7   7    6.80    7.20
   5   7   7   11.90    8.20
  -3   8   7  135.49   15.80
  -3   8   7  139.19   16.10
   2  -8  -7   19.50   11.10
   2   8  -7    4.00    5.40
  -2   8   7  -10.20    7.10
  -2   8   7   -1.80    6.70
   1  -8  -7    1.50    9.40
  -1   8   7    9.10    7.80
   1   8  -7    7.20    5.40
  -1   8   7   15.00    8.60
   0  -8  -7    3.30   11.00
   0   8   7   16.30    7.50
   0   8   7    5.40    7.50
   0   8  -7    0.00    5.40
  -1   8  -7    6.10    5.20
   1   8   7    7.40    6.70
   1   8   7    9.00    7.10
  13   0  -8  121.29   12.60
  12   0  -8   59.79    9.30
  12   0  -8   53.19   11.10
  11   0  -8  115.19   18.70
 -11   0   8   76.29   18.20
  11   0  -8  107.69   14.80
  11   0  -8   94.89   17.00
  11   0  -8   94.29   13.00
  11   0  -8   99.79   15.40
  11   0  -8   82.79   16.10
  10   0  -8   20.80   10.70
  10   0  -8   27.50   11.60
  10   0  -8   30.20   11.10
  10   0  -8   26.40   11.70
 -10   0   8   37.10   13.70
  10   0  -8   32.40   11.30
  10   0  -8   22.90   10.00
   9   0  -8  465.75   26.20
   9   0  -8  498.25   31.80
   9   0  -8  510.75   30.50
   9   0  -8  501.45   29.40
   9   0  -8  449.06   27.80
   8   0  -8   30.80    9.80
   8   0  -8   45.70   14.70
   8   0  -8   52.19   11.70
   8   0  -8   52.09   12.80
   8   0  -8   37.60   11.40
   7   0  -8 1016.00   40.10
   7   0  -8 1101.29   50.89
   6   0  -8 3976.30  105.29
   6   0  -8 3796.22  113.29
   6   0  -8 3737.03   99.99
   5   0  -8 2374.96   68.59
   5   0  -8 2343.37   64.29
   5   0  -8 2366.66   75.49
   4   0  -8   62.49    7.90
   4   0  -8   87.29    9.50
   4   0  -8   85.69   12.40
   3   0  -8  519.35   26.50
   3   0  -8  517.55   18.00
   3   0  -8  491.75   21.40
  -3   0   8  525.65   17.90
   2   0  -8  480.55   25.20
   2   0  -8  500.15   16.70
   2   0  -8  472.45   15.80
   2   0  -8  530.35   24.90
  -2   0   8  499.05   16.50
  -1   0   8    0.90    2.70
   1   0  -8    6.00    6.00
   1   0  -8   -0.20    2.60
   1   0  -8    1.30    2.90
   0   0   8 1112.19   30.90
   0   0  -8 1097.69   28.30
   0   0  -8 1060.99   31.10
   0   0  -8 1025.50   39.30
   0   0  -8 1048.00   25.20
   0   0  -8 1085.99   42.50
  -1   0  -8 3045.50   74.39
  -1   0  -8 2919.91   71.59
  -1   0  -8 2992.80   89.79
  -1   0  -8 2990.20   86.19
  -1   0  -8 3071.79   76.19
  -2   0  -8 1897.21   55.39
  -2   0  -8 1972.00   67.69
  -2   0  -8 1896.41   64.09
  -2   0  -8 1938.21   54.39
   3   0   8 1253.17   43.70
  -3   0  -8 1330.57   54.79
  -3   0  -8 1317.77   43.40
  -3   0  -8 1270.07   44.00
  -4   0  -8   -2.50    5.40
  -4   0  -8    4.20    8.20
   4   0   8    3.80    6.80
  -5   0  -8  211.48   19.70
  -5   0  -8  210.88   24.40
   5   0   8  204.28   20.10
  -6   0  -8 1084.39   56.29
  -6   0  -8 1055.49   48.90
  -6   0  -8 1023.70   35.60
   6   0   8 1147.39   49.60
  -6   0  -8 1047.80   44.40
   7   0   8  761.42   44.40
  -7   0  -8  765.52   38.30
   7   0   8  714.63   41.10
  -7   0  -8  734.93   42.70
  -8   0  -8  682.53   42.20
   8   0   8  718.53   40.90
   8   0   8  697.83   44.80
  -8   0  -8  653.13   37.90
   8   0   8  851.51   47.60
   9   0   8  281.97   25.50
   9   0   8  221.78   27.00
   9   0   8  269.27   27.70
  -9   0  -8  229.78   22.30
  -9   0  -8  277.97   28.40
 -10   0  -8 1119.29   39.70
  10   0   8 1048.70   49.99
 -10   0  -8 1076.59   48.90
  10   0   8 1047.20   50.09
  11   0   8  164.38   18.50
 -11   0  -8  146.69   18.80
  13  -1  -8   -3.60    6.50
  13  -1  -8   -1.00    5.90
  13   1  -8   -1.00    4.20
  12  -1  -8  209.28   17.50
  12  -1  -8  220.58   18.50
  12  -1  -8  185.58   19.90
  12   1  -8  223.38   17.00
  12   1  -8  197.48   15.40
  11  -1  -8   62.79   14.20
  11  -1  -8   69.29   15.30
  11  -1  -8   83.89   16.80
 -11   1   8   28.80   13.60
  11   1  -8  103.49   15.60
  11   1  -8  113.99   21.70
  11   1  -8   38.10   12.50
  11   1  -8   77.59   11.10
  11   1  -8   70.49   12.80
  11   1  -8   71.29   13.30
  10  -1  -8  189.68   21.80
  10  -1  -8  201.88   23.20
  10  -1  -8  181.18   23.50
  10  -1  -8  192.98   18.20
  10   1  -8  219.48   21.20
  10   1  -8  224.58   20.00
  10   1  -8  189.38   20.80
  10   1  -8  234.98   18.80
  10   1  -8  223.58   18.40
 -10   1   8  220.38   24.10
  10   1  -8  260.47   29.80
   9  -1  -8   48.00   13.30
   9  -1  -8    5.10    9.70
   9  -1  -8   18.80    9.90
   9  -1  -8   26.80   10.30
   9  -1  -8   17.70   11.40
   9  -1  -8   14.60   13.00
  -9   1   8   41.90   14.50
   9   1  -8   29.90   10.90
   9   1  -8   32.10   15.60
   9   1  -8   44.90   10.00
   9   1  -8   29.40   10.10
   9   1  -8   35.40   10.10
   9   1  -8   42.00   11.70
   8  -1  -8  997.40   55.59
   8  -1  -8  999.90   42.80
   8  -1  -8  973.40   48.00
   8  -1  -8  969.80   43.60
   8  -1  -8  951.60   42.60
   8  -1  -8  974.10   36.20
  -8   1   8  966.40   45.00
   8   1  -8 1011.00   37.00
   8   1  -8  966.40   41.30
   8   1  -8  949.11   39.80
   8   1  -8  959.60   37.60
   8   1  -8  909.91   50.19
   7  -1  -8 1363.86   62.39
   7  -1  -8 1298.07   47.30
   7  -1  -8 1303.17   54.19
  -7   1   8 1204.28   49.60
   6  -1  -8  230.08   17.20
   6  -1  -8  213.08   23.50
   6  -1  -8  206.38   19.00
   5  -1  -8  659.33   36.10
   5  -1  -8  602.34   30.20
   5   1  -8  607.54   20.70
   5   1  -8  602.94   30.30
   4  -1  -8  375.66   21.50
   4  -1  -8  401.36   25.60
   4  -1  -8  398.56   20.10
   4   1  -8  365.46   21.30
   4   1  -8  377.36   10.90
   3  -1  -8 2025.00   59.49
   3  -1  -8 1821.92   62.69
   3  -1  -8 2083.89   56.39
   3  -1  -8 1999.10   50.49
  -3  -1   8 1936.81   47.80
   3   1  -8 2108.89   61.69
   2  -1  -8  381.06   17.70
   2  -1  -8  394.06   14.40
  -2  -1   8  375.36   10.60
   2  -1  -8  368.66   19.80
   2  -1  -8  434.16   23.90
   2   1  -8  383.76   21.10
   1  -1  -8  397.06   20.20
   1  -1  -8  406.66   23.40
   1  -1  -8  421.86   18.50
   1  -1  -8  423.16   15.50
   1  -1  -8  417.96   23.10
  -1  -1   8  422.16   12.40
   1   1  -8  450.05   23.50
   0  -1  -8  400.16   24.90
   0  -1  -8  418.36   22.70
   0  -1   8  411.36   14.60
   0  -1  -8  402.76   16.00
   0  -1  -8  424.96   18.60
   0   1  -8  399.56   13.10
   0   1  -8  419.56   23.50
  -1  -1  -8    4.10    5.70
  -1  -1  -8    3.60    4.70
  -1  -1  -8   -0.10    6.80
  -1   1  -8   -0.60    5.70
  -1   1  -8    0.50    3.30
  -2  -1  -8  951.90   35.10
  -2  -1  -8  960.50   39.20
  -2  -1  -8  927.21   30.80
  -2   1  -8  972.60   42.40
   2   1   8  988.60   35.30
  -2   1  -8  950.50   32.10
  -3  -1  -8  580.64   24.30
  -3  -1  -8  600.84   27.10
   3   1   8  617.74   26.10
  -3   1  -8  600.74   34.00
  -4  -1  -8  292.07   20.90
   4  -1   8  272.87   21.10
  -4  -1  -8  336.17   19.30
   4   1   8  310.67   22.00
  -4   1  -8  333.97   21.00
  -4   1  -8  314.97   25.80
   5  -1   8  227.88   21.00
  -5  -1  -8  229.78   18.10
   5   1   8  255.67   21.90
  -5   1  -8  230.28   19.80
  -6  -1  -8  519.75   27.30
   6  -1   8  549.45   33.80
  -6  -1  -8  498.55   33.50
  -6  -1  -8  506.75   32.60
  -6   1  -8  469.65   26.60
  -6   1  -8  489.55   32.10
  -6   1  -8  479.25   32.60
  -6   1  -8  508.95   24.30
   6   1   8  456.85   34.80
   6   1   8  523.25   33.30
  -7  -1  -8   60.29   13.10
  -7  -1  -8   58.49   15.90
  -7  -1  -8   35.70   16.60
  -7  -1  -8   59.19   15.90
   7  -1   8   76.69   18.00
   7   1   8   98.19   20.80
  -7   1  -8   55.39    9.60
  -7   1  -8   60.29   17.50
   7   1   8   49.00   14.60
  -7   1  -8   69.79   13.10
  -7   1  -8   65.29   17.00
  -8  -1  -8  847.12   47.40
  -8  -1  -8  948.31   45.50
   8  -1   8  964.50   48.30
  -8   1  -8  917.31   47.90
  -8   1  -8  956.70   39.70
   8   1   8  935.11   53.59
   8   1   8  913.21   51.79
  -8   1  -8  895.31   47.90
   8   1   8  863.61   44.70
   9  -1   8  279.47   26.00
  -9  -1  -8  270.67   28.10
  -9  -1  -8  236.88   24.30
  -9   1  -8  269.67   18.80
   9   1   8  320.77   30.20
  -9   1  -8  259.37   25.90
   9   1   8  248.58   23.20
   9   1   8  236.78   27.20
  -9   1  -8  239.48   25.40
 -10  -1  -8   21.00    9.30
 -10  -1  -8   26.40   12.10
  10   1   8   17.50   13.30
  10   1   8   23.00   13.20
 -10   1  -8   -0.10    9.50
 -10   1  -8   12.50   10.60
  10   1   8    4.30   11.70
  10   1   8   24.50   11.50
 -11  -1  -8  145.89   18.90
 -11  -1  -8  151.98   10.50
  11   1   8   87.79   16.50
 -11   1  -8  158.28   18.50
 -11   1  -8  159.08   17.40
  11   1   8  121.39   17.00
  12  -2  -8   71.99   12.30
  12  -2  -8  107.89   15.70
  12   2  -8   69.59   12.70
  12   2  -8   93.49   17.60
  12   2  -8   78.79   11.10
  12   2  -8   90.79    8.70
  11  -2  -8  199.28   21.40
  11  -2  -8  221.28   22.40
  11   2  -8  163.38   15.20
  11   2  -8  189.78   19.00
  11   2  -8  206.58   20.40
  11   2  -8  179.58   15.90
  11   2  -8  218.08   27.30
  10  -2  -8   21.30   13.40
  10  -2  -8   48.30   15.20
  10  -2  -8   16.90   11.00
  10   2  -8   34.30   11.00
 -10   2   8   50.39   16.00
  10   2  -8   22.10   13.50
  10   2  -8   38.00   10.40
  10   2  -8   56.49   13.40
   9  -2  -8  360.06   20.50
   9  -2  -8  313.87   29.80
   9  -2  -8  347.07   28.90
   9  -2  -8  289.87   28.00
   9   2  -8  334.77   34.60
   9   2  -8  294.67   15.30
   9   2  -8  356.36   23.50
  -9   2   8  371.56   28.60
   9   2  -8  327.47   24.50
   8  -2  -8  610.24   36.00
   8  -2  -8  633.64   33.90
   8  -2  -8  577.14   35.60
   8  -2  -8  610.54   39.50
   8  -2  -8  609.14   27.30
   8  -2  -8  598.04   45.90
   8   2  -8  551.54   41.00
   8   2  -8  570.04   21.90
  -8   2   8  625.64   36.10
   8   2  -8  629.14   30.30
   7  -2  -8    7.30   13.80
   7  -2  -8    1.50    8.30
   7  -2  -8    7.00    7.50
   7  -2  -8    9.20    9.80
   7  -2  -8   10.30    8.70
   7  -2  -8   18.50   11.10
   7  -2  -8   21.70   12.50
   7   2  -8    8.60    7.30
  -7   2   8    7.10    8.90
   7   2  -8    7.90    4.90
   7   2  -8   10.30    6.90
   7   2  -8    9.20   13.00
   6  -2  -8   45.30   11.10
   6  -2  -8   51.69   13.60
   6  -2  -8   59.19   16.90
  -6   2   8   30.90   11.10
   5  -2  -8  268.27   22.70
   5  -2  -8  240.28   23.80
  -5   2   8  276.37   20.70
   4  -2  -8    1.00    7.40
   4  -2  -8   16.30    7.30
  -4   2   8   13.30    7.00
   3  -2  -8  506.75   20.10
   3  -2  -8  508.05   24.90
   3  -2  -8  501.55   24.70
   3  -2  -8  560.64   30.00
   3  -2  -8  527.25   26.70
  -3   2   8  517.75   25.10
   2  -2  -8 2007.50   61.69
   2  -2  -8 2129.59   67.19
   2  -2  -8 2115.09   64.19
   2  -2  -8 2215.98   62.69
   2  -2  -8 2047.30   55.39
   2   2  -8 2091.39   63.19
  -2   2   8 2093.09   61.19
   1  -2  -8  149.09   14.90
   1  -2  -8  153.08   14.50
   1  -2  -8  180.78   14.10
   1  -2  -8  143.19   11.10
  -1  -2   8  151.08    7.30
   1  -2  -8  179.18   16.40
  -1   2   8  140.19   13.60
   1   2  -8  166.08   14.50
   0  -2  -8  113.49   10.90
   0  -2  -8  110.79   12.20
   0  -2  -8  118.89   13.60
   0   2   8  101.39   11.90
  -1  -2  -8  616.04   25.30
  -1  -2  -8  643.84   28.10
  -1  -2  -8  712.03   30.70
   1   2   8  632.04   27.90
  -1   2  -8  636.44   21.30
  -1   2  -8  618.24   18.10
   1   2   8  629.44   26.70
  -2  -2  -8  187.38   16.70
  -2  -2  -8  190.98   14.50
  -2   2  -8  190.88   13.50
   2   2   8  194.88   16.40
   2   2   8  181.58   14.60
  -3  -2  -8   84.39   11.90
   3   2   8   79.09   13.60
  -3   2  -8   76.69   11.30
   3   2   8   66.99   11.90
   3   2   8   88.09   12.50
  -4  -2  -8   19.70    8.10
  -4  -2  -8    7.70    7.70
   4   2   8   17.60    9.10
   4   2   8   20.40    9.00
  -4   2  -8   15.20    7.60
   4   2   8   10.30    7.50
   5  -2   8   46.20   13.80
  -5  -2  -8   51.79   12.30
  -5  -2  -8   33.40   12.30
   5   2   8   29.20   10.00
   5   2   8   44.40   18.80
  -5   2  -8   37.00   11.80
  -5   2  -8   18.70    9.50
  -5   2  -8   16.30   10.90
  -5   2  -8   30.20    9.40
   6  -2   8  525.45   33.90
  -6  -2  -8  465.25   28.50
  -6  -2  -8  428.56   32.60
  -6  -2  -8  470.65   33.40
  -6   2  -8  483.25   30.40
  -6   2  -8  478.25   22.40
   6   2   8  483.15   31.90
  -6   2  -8  434.46   30.00
  -6   2  -8  503.15   24.70
   6   2   8  460.75   36.90
  -6   2  -8  402.16   29.10
  -7  -2  -8   53.69   15.70
  -7  -2  -8   48.30   13.00
   7  -2   8   72.99   18.90
  -7  -2  -8   38.10   14.30
   7   2   8   14.60   11.30
   7   2   8   52.29   13.80
  -7   2  -8   29.20   12.60
  -7   2  -8   56.09   10.30
  -7   2  -8   48.40   14.40
   7   2   8   35.30   16.70
  -7   2  -8   47.30    9.10
  -8  -2  -8  -19.90   10.00
  -8  -2  -8    6.10   11.50
   8  -2   8    1.60   10.90
  -8  -2  -8    1.10    9.70
  -8   2  -8    1.60   10.00
   8   2   8    6.80   12.10
  -8   2  -8   -0.70   10.70
   8   2   8    5.90   12.20
   8   2   8    6.30   12.50
   8   2   8    5.60   10.40
  -8   2  -8    1.70    5.00
   8   2   8  -14.20   11.70
  -9  -2  -8   -1.80   12.10
  -9  -2  -8    5.20   10.30
   9   2   8   18.60   12.00
   9   2   8   17.50   12.00
  -9   2  -8   -5.90    9.70
   9   2   8    7.90   10.60
  -9   2  -8   11.80   10.90
 -10  -2  -8    5.20   10.40
 -10  -2  -8    6.70    8.70
 -10   2  -8    7.90    8.80
  10   2   8   15.00   11.10
  10   2   8    3.10    9.70
 -10   2  -8    4.70    8.70
  10   2   8   -0.30    9.60
 -11  -2  -8    0.30    5.60
 -11   2  -8    8.60    7.70
  11   2   8   10.00   10.20
  11   2   8    5.30    8.50
  12  -3  -8    7.60    7.30
  12  -3  -8   12.30    7.90
  12   3  -8    3.00    9.10
  12   3  -8    5.70    6.40
  11  -3  -8  176.98   20.40
  11  -3  -8  190.48   20.30
  11   3  -8  212.78   25.60
  11   3  -8  163.68   18.30
  11   3  -8  164.88   17.30
  10  -3  -8   80.59   15.40
  10  -3  -8  100.69   18.00
 -10   3   8   44.70   14.10
  10   3  -8   53.69    8.80
  10   3  -8   67.19   12.90
  10   3  -8  105.39   22.50
  10   3  -8   86.79   15.50
   9  -3  -8  200.28   25.00
   9  -3  -8  150.08   26.20
   9  -3  -8  209.98   24.90
   9   3  -8  246.98   30.10
   9   3  -8  196.38   15.60
  -9   3   8  224.88   24.30
   8  -3  -8   33.30   14.20
   8  -3  -8   25.60   12.80
   8  -3  -8   69.29   19.10
   8   3  -8   57.79   10.20
   8   3  -8   35.30   15.90
  -8   3   8   47.00   14.50
   7  -3  -8  248.28   30.50
   7  -3  -8  277.37   29.50
   7  -3  -8  312.27   28.20
   7  -3  -8  307.97   29.80
   7  -3  -8  278.67   17.30
   7  -3  -8  324.67   29.30
   7   3  -8  298.57   31.50
   7   3  -8  324.47   22.10
  -7   3   8  272.97   25.20
   7   3  -8  300.67   17.70
   6  -3  -8   13.00   10.00
   6  -3  -8   23.60    7.10
   6  -3  -8   43.90   15.00
   6  -3  -8   26.10   13.30
   6  -3  -8   23.90   12.30
   6  -3  -8   10.50   11.10
   6   3  -8   24.60    6.40
   6   3  -8    4.00   13.40
   6   3  -8   24.20   14.30
  -6   3   8   46.00   13.00
   6   3  -8   32.80    8.20
   5  -3  -8   37.60   13.90
   5  -3  -8   47.60   10.10
   5  -3  -8   35.20   12.00
  -5   3   8   37.90   12.50
   5   3  -8   35.50    8.20
   4  -3  -8  178.58   18.90
   4  -3  -8  201.28   15.70
   4  -3  -8  209.58   22.30
   4   3  -8  178.28   12.80
  -4   3   8  188.78   18.00
   4   3  -8  191.98   12.50
   3  -3  -8    8.00    8.90
   3  -3  -8   -0.40    6.80
   3  -3  -8    5.60    6.00
  -3   3   8    8.10    7.70
   2  -3  -8  357.66   20.50
   2  -3  -8  356.26   23.00
   2  -3  -8  378.06   25.00
  -2   3   8  355.46   22.30
   1  -3  -8 2853.91   85.49
   1  -3  -8 2722.93   78.79
   1  -3  -8 2970.70   85.89
  -1   3   8 2921.11   82.69
  -1   3   8 2908.21   82.19
   0  -3  -8  541.85   26.10
   0   3   8  527.95   27.40
   0   3   8  548.65   27.20
   0   3  -8  559.84   15.70
  -1  -3  -8  256.97   18.60
  -1   3  -8  271.67   11.70
   1   3   8  239.38   18.30
   1   3   8  247.48   19.10
  -2  -3  -8    4.70    6.80
  -2   3  -8   11.00    4.40
   2   3   8    4.00    7.10
   2   3   8   -1.10    6.10
   2   3   8   17.40    8.40
  -2   3  -8    6.70    5.40
  -3  -3  -8  119.59   14.70
   3   3   8  127.69   14.50
   3   3   8  133.19   17.40
  -3   3  -8  132.89   14.70
  -4  -3  -8  191.68   38.10
  -4  -3  -8  172.48   18.40
  -4   3  -8  162.38   18.90
  -4   3  -8  177.58   19.00
  -4   3  -8  152.48   16.80
  -4   3  -8  173.48   17.30
   4   3   8  155.98   18.90
   4   3   8  188.78   23.40
   4   3   8  134.29   17.70
  -4   3  -8  173.58   24.90
   4   3   8  164.88   17.80
  -5  -3  -8 1036.50   45.00
   5  -3   8 1109.79   49.20
  -5  -3  -8  963.00   49.40
  -5   3  -8  977.30   37.70
   5   3   8 1100.09   44.00
  -5   3  -8  966.60   44.20
  -5   3  -8  987.70   43.70
   5   3   8  994.20   49.20
   5   3   8 1075.99   46.60
  -5   3  -8  947.71   42.20
  -5   3  -8  988.00   45.20
   5   3   8  964.30   45.30
   5   3   8  962.70   53.19
  -5   3  -8 1029.60   53.69
  -6  -3  -8  558.94   33.60
   6  -3   8  612.54   37.70
  -6  -3  -8  604.34   41.10
  -6   3  -8  598.54   34.90
  -6   3  -8  653.63   35.00
  -6   3  -8  599.94   28.20
  -6   3  -8  578.74   35.30
   6   3   8  599.44   42.90
   6   3   8  592.74   42.70
   6   3   8  594.34   41.50
   6   3   8  646.04   40.60
   6   3   8  595.54   34.90
  -7  -3  -8   14.80   10.30
   7  -3   8   16.90   11.60
  -7  -3  -8   19.70   13.70
   7   3   8   32.00   16.10
   7   3   8   19.30   14.30
   7   3   8   10.50   11.50
  -7   3  -8   18.90    7.90
   7   3   8    1.00   11.00
  -7   3  -8   22.80   11.00
   7   3   8    4.70   12.70
  -7   3  -8   -0.30    9.80
  -8  -3  -8  130.99   18.10
   8  -3   8  159.58   23.90
  -8  -3  -8  123.89   22.00
   8   3   8   99.39   20.90
  -8   3  -8  153.58   20.90
  -8   3  -8  136.69   19.60
   8   3   8  132.99   20.80
   8   3   8  128.39   25.80
  -9  -3  -8   17.70   10.30
   9   3   8   14.40   11.90
  -9   3  -8   -7.20    7.40
   9   3   8    3.40   10.10
   9   3   8    5.70   11.10
  -9   3  -8    1.00    7.10
 -10  -3  -8   16.10    8.60
 -10   3  -8   24.30    8.20
  10   3   8   26.60   12.00
 -10   3  -8   24.10    8.60
  10   3   8   18.90   10.30
  10   3   8   29.80   10.80
  11  -4  -8   -3.00    7.30
  11  -4  -8    3.60    7.80
 -11   4   8   -2.90    9.60
  11   4  -8   -8.70    8.00
  11   4  -8    2.50    7.00
  10  -4  -8    4.00    9.70
  10  -4  -8   24.60   12.10
  10   4  -8   11.60    9.00
  10   4  -8   24.10   13.10
  10   4  -8   25.00    9.60
   9  -4  -8  280.77   27.30
   9  -4  -8  280.17   27.10
   9   4  -8  290.87   31.40
  -9   4   8  254.97   24.50
   8  -4  -8  494.35   38.60
   8  -4  -8  526.65   36.60
   8   4  -8  492.05   39.50
  -8   4   8  445.26   32.30
   7  -4  -8    1.00   12.30
   7  -4  -8    1.90   11.00
   7  -4  -8  -12.10    9.70
  -7   4   8    1.80    9.70
   7   4  -8    1.80    6.40
   7   4  -8    0.30    3.10
   7   4  -8    1.20    3.00
   7   4  -8    3.80   11.10
   6  -4  -8  199.98   30.10
   6  -4  -8  231.78   30.30
   6  -4  -8  261.67   27.40
   6  -4  -8  225.68   26.20
   6   4  -8  250.27   29.60
   6   4  -8  231.68    8.90
  -6   4   8  237.88   23.90
   6   4  -8  262.57   29.20
   6   4  -8  274.97   19.80
   6   4  -8  235.78    9.10
   5  -4  -8   51.09   12.20
   5  -4  -8   61.79   17.40
   5  -4  -8   33.80   15.60
   5  -4  -8   99.19   19.70
   5  -4  -8  102.49   22.90
   5   4  -8   83.69   11.20
   5   4  -8   93.29   12.70
   5   4  -8   86.49   19.50
   5   4  -8   77.89   18.60
  -5   4   8   94.39   17.50
   4  -4  -8   28.70   12.90
   4  -4  -8   20.10   11.30
   4  -4  -8   19.80   11.00
   4  -4  -8   17.90   14.10
   4  -4  -8   21.40    9.40
  -4   4   8   39.40   11.90
   4   4  -8   24.20   13.30
   4   4  -8   24.50   14.20
   4   4  -8   32.20   13.70
   4   4  -8   29.70    7.50
   4   4  -8   32.20    7.30
   3  -4  -8  662.63   32.80
   3  -4  -8  715.53   38.20
   3   4  -8  643.54   38.20
  -3   4   8  647.04   34.40
   3   4  -8  613.44   27.40
   3   4  -8  632.44   27.10
   3   4  -8  653.33   41.70
  -3   4   8  678.63   33.50
   3   4  -8  654.83   25.60
   2  -4  -8  628.34   31.40
   2  -4  -8  631.64   34.30
   2   4  -8  536.75   25.80
   2   4  -8  542.45   24.70
   2   4  -8  572.44   18.50
  -2   4   8  602.74   31.90
   2   4  -8  561.34   23.90
   2   4  -8  571.44   18.50
   2   4  -8  547.25   35.70
  -2   4   8  586.44   31.20
   1  -4  -8    4.50    7.10
   1  -4  -8   -0.50    7.20
  -1   4   8    2.10    7.60
  -1   4   8   12.80    9.20
   1   4  -8   -1.60   11.00
   1   4  -8    3.00    5.30
   1   4  -8    9.00    3.50
   1   4  -8   11.60    5.70
   0  -4  -8  742.83   35.00
   0   4  -8  735.83   24.60
   0   4   8  739.23   35.30
   0   4   8  752.02   35.90
   0   4  -8  753.02   42.60
   0   4  -8  714.73   29.60
  -1  -4  -8  102.99   14.60
  -1   4  -8   88.39   11.60
  -1   4  -8   80.69    8.70
  -1   4  -8   82.79   19.40
  -1   4  -8   87.59   10.60
   1   4   8   78.49   14.50
   1   4   8   65.39   13.90
  -1   4  -8   86.19   15.40
  -1   4  -8  107.19   23.10
   1   4   8   49.40   13.00
  -2  -4  -8   12.60    7.90
  -2   4  -8   -8.30   12.50
   2   4   8    9.50    8.30
   2   4   8    1.80    6.60
   2   4   8    1.30   10.10
  -2   4  -8    2.70   11.30
   2   4   8   -4.80    6.30
   2   4   8    2.50   10.60
  -2   4  -8    8.00    6.50
  -2   4  -8    9.10    5.70
  -2   4  -8    1.40    6.80
  -3  -4  -8  145.19   18.60
   3   4   8  114.69   17.70
  -3   4  -8  121.89   13.70
  -3   4  -8  146.39   23.50
   3   4   8   86.89   16.80
  -3   4  -8  128.09   15.70
  -3   4  -8  135.29   14.60
  -3   4  -8  156.58   17.10
   3   4   8  128.09   16.60
   3   4   8  132.89   18.70
  -3   4  -8  147.19   26.40
   3   4   8  136.39   23.50
  -4  -4  -8  873.41   42.50
   4   4   8  876.01   45.80
   4   4   8  878.11   46.20
  -4   4  -8  879.31   41.30
  -4   4  -8  873.11   41.40
  -4   4  -8  944.31   37.80
   4   4   8  878.01   41.70
   4   4   8  905.11   41.00
  -4   4  -8  812.82   49.90
  -4   4  -8  858.41   34.70
   4   4   8  947.01   51.09
   4   4   8  836.52   45.50
  -4   4  -8  851.91   37.40
  -5  -4  -8   27.90   10.60
  -5   4  -8   22.50    9.40
  -5   4  -8   43.80   16.90
  -5   4  -8   34.40   10.20
   5   4   8   32.80   11.50
  -5   4  -8   37.70   12.60
   5   4   8   48.10   15.70
   5   4   8   30.20   12.70
  -5   4  -8   43.80   11.70
   5   4   8   40.90   13.30
   5   4   8   43.00   15.40
  -5   4  -8   41.50   11.50
   5   4   8   70.69   20.40
   6  -4   8  358.16   29.90
  -6  -4  -8  359.26   27.80
   6   4   8  424.36   34.60
   6   4   8  269.87   27.90
   6   4   8  317.07   33.00
   6   4   8  320.77   30.30
  -6   4  -8  350.56   21.50
   6   4   8  323.47   31.30
  -6   4  -8  374.76   26.00
  -6   4  -8  298.27   26.90
  -6   4  -8  369.66   28.20
  -6   4  -8  323.47   32.50
   6   4   8  309.77   26.30
  -6   4  -8  326.07   24.90
  -7  -4  -8  165.68   21.10
   7  -4   8  217.78   24.90
  -7   4  -8  225.08   21.30
   7   4   8  211.58   25.80
  -7   4  -8  168.28   22.10
  -7   4  -8  226.98   21.10
   7   4   8  244.78   29.90
   7   4   8  227.58   27.40
  -7   4  -8  209.08   15.30
   7   4   8  219.38   22.20
  -8  -4  -8   15.70   11.20
   8   4   8    4.10   11.40
   8   4   8    8.20   11.20
   8   4   8   29.80   14.20
  -8   4  -8   22.60    9.50
  -8   4  -8   27.80   11.40
  -8   4  -8   21.30    9.30
  -9  -4  -8   23.90   10.70
   9   4   8   19.60   11.50
  -9   4  -8   22.40    9.70
   9   4   8   15.10   11.70
  -9   4  -8    4.40    6.20
  -9   4  -8   10.40    7.70
   9   4   8   17.60   10.30
   9   4   8    9.80    9.80
  10  -5  -8    8.90    9.60
  10  -5  -8    8.30    8.40
  10   5  -8   19.60    8.40
  10   5  -8    5.40    8.70
 -10   5   8   10.40    9.00
   9  -5  -8   27.20   11.50
   9   5  -8   25.50   13.20
   9   5  -8   37.20    9.10
  -9   5   8   61.69   15.70
   8  -5  -8  632.34   38.50
  -8   5   8  611.04   40.20
   8   5  -8  670.23   42.10
   7  -5  -8  287.07   31.50
   7  -5  -8  317.67   30.40
   7  -5  -8  332.67   30.30
   7   5  -8  287.17   30.00
  -7   5   8  310.77   32.10
  -7   5   8  318.27   25.60
   7   5  -8  319.97   23.10
   6  -5  -8   10.10   12.30
   6  -5  -8    4.50   11.10
   6  -5  -8   -5.60   11.60
  -6   5   8   -4.90    7.90
   6   5  -8   -2.50   11.90
   6   5  -8    5.50    7.00
   5  -5  -8   20.90   14.00
   5  -5  -8    1.70   11.90
   5  -5  -8    7.20   14.50
   5  -5  -8   25.70   11.00
   5   5  -8   16.20    7.80
  -5   5   8    2.20    8.40
   4  -5  -8  643.74   40.10
   4  -5  -8  570.24   34.60
   4  -5  -8  652.23   46.80
   4  -5  -8  597.54   40.50
  -4   5   8  615.24   35.50
   4   5  -8  669.33   30.40
  -4   5   8  576.54   33.90
   4   5  -8  595.74   39.30
   4   5  -8  666.13   26.70
   3  -5  -8   16.10   10.30
   3  -5  -8    3.60   12.60
   3  -5  -8    8.10    9.50
   3   5  -8    9.20    5.20
  -3   5   8    4.40    9.60
  -3   5   8    8.90    8.80
   3   5  -8   23.20   13.00
  -3   5   8   -2.30   13.10
   3   5  -8   12.20    6.80
   2  -5  -8  132.59   18.80
   2  -5  -8  148.69   23.80
   2  -5  -8  173.88   21.40
  -2   5   8  188.78   24.00
  -2   5   8  146.99   18.80
   2   5  -8  170.08   15.40
  -2   5   8  146.39   19.30
   2   5  -8  146.99   11.90
   2   5  -8  137.89    6.50
   2   5  -8  161.38   26.00
  -2   5   8  140.79   19.50
   1  -5  -8   52.69   14.30
  -1   5   8   42.60   13.20
   1   5  -8   46.70   10.70
  -1   5   8   47.90   13.10
  -1   5   8   39.10   14.50
   1   5  -8   49.20    8.10
  -1   5   8   67.09   16.70
  -1   5   8   41.40   13.90
   1   5  -8   59.89    7.90
   1   5  -8   28.40   14.50
   1   5  -8   36.00   14.90
   0  -5  -8   21.20   10.20
   0   5  -8   16.10   12.40
   0   5  -8   31.30   15.50
   0   5   8   15.50   11.00
   0   5   8   25.20   11.80
   0   5  -8   12.70    6.40
   0   5   8    9.10    9.30
   0   5   8   -9.50   10.10
   0   5   8  -11.40   11.70
   0   5  -8    3.40    6.70
  -1  -5  -8   83.49   15.70
  -1   5  -8   76.59   19.40
  -1   5  -8   84.99   11.80
   1   5   8   93.39   18.90
   1   5   8   85.59   16.30
   1   5   8   95.19   18.50
   1   5   8   96.59   18.40
   1   5   8   90.79   20.90
   1   5   8   82.59   15.10
  -1   5  -8   87.99   21.80
  -2  -5  -8  830.02   42.40
  -2   5  -8  775.52   49.60
  -2   5  -8  853.81   49.20
   2   5   8  810.22   37.50
   2   5   8  791.72   40.80
   2   5   8  872.51   45.50
   2   5   8  782.22   44.70
  -2   5  -8  782.32   33.70
   2   5   8  829.12   47.20
   2   5   8  777.62   42.50
  -2   5  -8  764.22   24.90
  -3  -5  -8   91.09   17.00
  -3   5  -8   84.19   15.70
   3   5   8  131.59   21.70
  -3   5  -8  156.18   25.30
   3   5   8  122.79   19.60
   3   5   8  125.09   21.40
  -3   5  -8  174.58   17.50
  -3   5  -8  174.68   26.00
   3   5   8  126.09   23.20
   3   5   8  127.99   22.70
  -3   5  -8  138.69   12.60
  -4  -5  -8    4.30    9.20
  -4   5  -8    0.90    6.70
   4   5   8   -3.60   11.30
   4   5   8   -5.60   10.80
   4   5   8    2.70    9.30
  -4   5  -8    7.80    7.60
  -4   5  -8   -2.00    6.10
  -4   5  -8    4.30   15.90
  -4   5  -8   12.40   12.10
   4   5   8   -1.80   10.70
  -4   5  -8    9.60    8.20
   4   5   8    4.50   10.10
  -5  -5  -8   63.59   15.80
   5   5   8   64.69   18.60
   5   5   8   67.79   17.50
   5   5   8   83.09   17.50
  -5   5  -8   68.79   13.20
   5   5   8  108.39   23.20
  -5   5  -8   75.29   12.50
  -5   5  -8   90.69   15.60
   5   5   8   78.19   17.30
  -5   5  -8   60.19   11.00
  -5   5  -8   75.79   21.00
  -6   5  -8   25.30    8.50
   6   5   8   36.40   15.20
   6   5   8   26.90   10.70
  -6   5  -8   54.89   16.90
   6   5   8   24.60   11.70
   6   5   8   38.00   13.50
   6   5   8   24.50   12.60
  -6   5  -8   25.40    7.60
  -6   5  -8   38.50   11.80
  -6   5  -8   14.70    7.90
  -7  -5  -8   15.30   11.70
  -7   5  -8    1.40    5.50
   7   5   8   19.40   10.10
   7   5   8   14.50   11.20
  -7   5  -8    2.30    6.70
   7   5   8   -1.70    8.90
  -7   5  -8   -4.50    6.60
  -8  -5  -8  370.06   26.60
   8   5   8  363.36   28.60
   8   5   8  402.06   26.80
   8   5   8  391.16   26.80
  -8   5  -8  377.56   22.40
  -8   5  -8  367.26   15.80
   9  -6  -8   67.19   12.90
   9   6  -8   52.69    8.30
  -9   6   8   66.39    9.50
   8  -6  -8   18.00   10.90
   8   6  -8   58.19   11.20
   8   6  -8   59.49    9.70
  -8   6   8   62.19   12.10
  -8   6   8   65.29   15.50
   7  -6  -8   10.60   12.30
   7  -6  -8   37.50   13.50
  -7   6   8   11.80   11.20
   7   6  -8   16.70    8.30
   7   6  -8    2.10    5.80
  -7   6   8  -11.40    8.80
  -7   6   8   40.10   14.00
   6  -6  -8   76.79   19.00
   6  -6  -8  141.79   22.20
  -6   6   8  108.09   22.00
  -6   6   8  123.89   22.40
  -6   6   8   85.59   16.80
   6   6  -8  125.99   15.20
   5  -6  -8    3.50   13.10
   5  -6  -8   17.90   14.70
  -5   6   8   -4.20   10.60
  -5   6   8   -3.40   11.50
   5   6  -8    1.50    6.80
  -5   6   8  -13.50   10.80
   4  -6  -8  140.49   28.50
   4  -6  -8   87.99   17.00
  -4   6   8   98.99   23.10
  -4   6   8  160.68   23.40
   4   6  -8  120.09   15.90
  -4   6   8   80.39   18.30
   3  -6  -8   37.40   13.70
  -3   6   8   31.40   14.90
   3   6  -8   33.70    9.50
  -3   6   8   77.19   17.40
  -3   6   8   28.10   14.40
   3   6  -8   52.89   17.40
   2  -6  -8   -0.50    9.70
  -2   6   8   32.90   14.00
  -2   6   8   17.40   10.70
  -2   6   8   21.20   13.30
   2   6  -8   28.20   14.70
   2   6  -8   18.40    8.50
  -2   6   8   19.70   12.20
   1  -6  -8  130.99   19.90
  -1   6   8  108.89   20.80
  -1   6   8  139.19   21.00
   1   6  -8  139.79   16.90
  -1   6   8  181.58   29.60
  -1   6   8  133.79   20.20
   1   6  -8  157.98   26.80
  -1   6   8  145.49   23.20
   0  -6  -8  102.49   19.90
   0   6   8   94.59   19.10
   0   6   8   87.49   17.10
   0   6  -8  107.09    8.80
   0   6  -8   84.99   19.80
   0   6   8  113.59   23.00
   0   6   8  124.49   23.80
   0   6  -8  117.09   24.00
   0   6   8   99.99   18.90
   0   6   8  126.09   22.10
  -1  -6  -8   21.40   12.80
  -1   6  -8    7.90   10.80
  -1   6  -8   35.10    7.30
   1   6   8   27.70   12.80
   1   6   8   28.80   12.20
   1   6   8   21.40   12.10
   1   6   8   37.80   14.70
   1   6   8   14.80   13.60
  -1   6  -8    3.70   12.60
  -2  -6  -8   38.40   14.10
   2   6   8   23.80   11.30
   2   6   8   36.00   13.00
   2   6   8   25.20   12.50
  -2   6  -8   23.10   15.90
   2   6   8   14.00   13.60
   2   6   8   24.90   12.20
  -2   6  -8   52.09   17.50
  -2   6  -8   32.20    8.20
  -2   6  -8   17.30    8.30
  -3  -6  -8   16.40    9.60
   3   6   8   10.80   12.60
   3   6   8   35.50   11.80
   3   6   8   11.40   11.10
  -3   6  -8   25.30    8.40
  -3   6  -8   15.00    7.90
  -3   6  -8    8.70   10.80
   3   6   8   21.10   11.50
   3   6   8   12.70   10.50
  -3   6  -8   21.40   14.70
   3   6   8   14.00   13.30
   4   6   8   22.20   12.00
   4   6   8   11.20   11.10
  -4   6  -8   -5.90   10.30
  -4   6  -8   34.90   14.40
  -4   6  -8   35.60    8.90
   4   6   8   24.30   10.60
   4   6   8    4.90   11.70
  -4   6  -8   30.50    8.90
   4   6   8   31.40    9.80
  -5   6  -8   41.90    8.00
   5   6   8   -1.90    8.50
   5   6   8   52.09   14.70
  -5   6  -8   31.40   13.00
   5   6   8   38.10   12.00
  -5   6  -8   61.19   10.90
  -6  -6  -8  -15.30   16.70
   6   6   8   -1.30    8.20
   6   6   8    2.70    7.60
   6   6   8   -7.50    7.90
  -6   6  -8    7.00    6.30
  -6   6  -8   -1.70    8.50
  -7  -6  -8   50.09   12.40
   7   6   8   36.40   10.20
   7   6   8   75.39   13.00
  -7   6  -8   59.09    8.50
   7   7  -8   18.10    6.40
   6  -7  -8   -8.90    8.40
   6   7  -8    4.60    5.70
   6   7  -8   -1.40    6.10
  -6   7   8    9.30    7.90
  -6   7   8    0.90    7.90
   5  -7  -8   11.10   10.60
  -5   7   8    2.60    8.40
  -5   7   8   42.40   11.50
   5   7  -8   21.00    7.70
  -5   7   8   38.60    7.20
   5   7  -8   23.10    7.30
   4  -7  -8   26.70   14.10
   4   7  -8   20.90    8.20
  -4   7   8    9.20    6.80
  -4   7   8   15.90   10.40
  -4   7   8    6.60   11.20
   4   7  -8    6.80    6.40
   3  -7  -8   95.29   21.00
   3   7  -8   97.59   18.40
   3   7  -8  114.49   15.70
  -3   7   8   95.19   21.00
  -3   7   8   99.09   18.90
  -3   7   8  106.69   14.50
   2  -7  -8  370.96   36.50
  -2   7   8  324.57   34.00
  -2   7   8  380.66   21.70
   2   7  -8  393.76   32.50
  -2   7   8  301.67   31.40
  -2   7   8  364.66   30.30
   2   7  -8  346.87   23.90
   1  -7  -8  118.79   23.80
  -1   7   8  131.59   13.90
  -1   7   8  108.19   20.40
  -1   7   8   82.29   16.30
   1   7  -8   89.49   20.50
  -1   7   8   97.09   17.20
   0  -7  -8   -7.70   13.50
   0   7   8   -5.40   10.30
   0   7   8   11.80   10.20
   0   7   8   -3.50    9.40
   0   7   8    1.90    5.30
   0   7  -8   -3.20   11.50
   0   7  -8    3.10    6.40
  -1   7  -8   60.49   16.50
   1   7   8   88.99   16.70
  -1   7  -8   89.99   19.00
   1   7   8  105.09   18.10
  -1   7  -8   74.99   12.20
  -2   7  -8  302.87   18.70
  -2   7  -8  309.57   28.90
   2   7   8  301.77   26.50
   2   7   8  297.17   25.20
  -2   7  -8  335.07   29.50
  -3   7  -8  176.98   14.70
   3   7   8  189.38   21.30
   3   7   8  183.88   20.50
  -3   7  -8  179.58   22.80
  -3   7  -8  180.88   22.50
   4   7   8   36.70   10.50
  -4   7  -8   30.80    6.20
  -4   7  -8   31.10    6.60
   4   7   8   15.80    9.70
  -5  -7  -8   17.20   10.30
   5   7   8    1.80    7.20
   5   7   8   26.80    9.20
   2  -8  -8    2.10    9.90
   2   8  -8   23.60    6.70
  -2   8   8   16.40    9.40
  -1   8   8   -0.40    7.80
  -1   8   8   -6.90    7.00
   1   8  -8    0.00    5.50
   0   8   8  128.59   16.50
   0   8   8  150.88   15.80
  13   0  -9    1.40    4.80
  12   0  -9   -0.90    3.60
  12   0  -9    4.40    6.50
  11   0  -9   -2.00    6.10
  11   0  -9   -3.20    7.10
  11   0  -9  -10.80    7.40
 -11   0   9  -10.20   10.40
  11   0  -9    8.90    7.30
  11   0  -9   -9.60    7.60
  10   0  -9    6.00    7.80
  10   0  -9   -2.30    8.50
  10   0  -9    3.50    6.90
  10   0  -9    1.80    9.10
  10   0  -9    7.90    9.20
  10   0  -9    1.60    8.70
   9   0  -9    6.10    9.30
   9   0  -9   -7.70    8.60
   9   0  -9    9.10    8.50
   9   0  -9    5.20    7.90
   9   0  -9    3.90    7.60
   9   0  -9   -8.00    8.90
   8   0  -9    8.30   10.20
   8   0  -9    8.20    7.50
   8   0  -9   -0.80    7.50
   8   0  -9   -0.90    7.30
   8   0  -9  -12.60    6.80
   8   0  -9    5.50    6.10
   7   0  -9   -1.20    7.60
   7   0  -9   -9.50    4.50
   6   0  -9   -6.60    4.20
   6   0  -9   -6.00    6.30
   5   0  -9   -0.80    4.50
   5   0  -9    9.40    5.70
   5   0  -9   -3.70    6.00
   4   0  -9   -3.50    4.80
   4   0  -9   -0.20    4.50
   4   0  -9   -0.40    3.50
   3   0  -9   -0.70    4.60
   3   0  -9   -1.20    5.80
   3   0  -9   -2.30    2.80
   2   0  -9    5.00    5.00
  -2   0   9   -3.40    2.50
   2   0  -9    8.50    6.70
   2   0  -9   -0.40    2.80
   1   0  -9   -2.20    5.50
   1   0  -9    1.70    2.90
  -1   0   9   -0.30    2.90
   0   0  -9   -2.70    5.20
   0   0  -9   -9.50    5.40
   0   0  -9   -0.50    3.30
  -1   0  -9    3.00    8.10
  -1   0  -9    3.40    4.10
  -1   0  -9   -6.00    5.60
  -2   0  -9   -5.30    3.70
  -2   0  -9    2.20    4.60
  -2   0  -9    7.50    7.90
  -2   0  -9    3.10    7.60
  -3   0  -9   -1.80    4.80
  -3   0  -9   -7.50    7.50
   3   0   9    4.40    6.30
  -4   0  -9    2.60    6.80
  -4   0  -9    3.90    7.00
   4   0   9   -5.90    5.90
  -4   0  -9    2.60    9.10
  -5   0  -9    5.60    6.60
  -5   0  -9    4.50   10.30
   5   0   9   -4.20    6.70
  -5   0  -9   -1.30    8.50
  -5   0  -9   -3.00    8.20
  -6   0  -9    3.90    6.20
  -6   0  -9    7.30   11.40
   6   0   9    2.50    8.40
  -6   0  -9   -5.00    8.40
  -6   0  -9    1.30    8.50
  -6   0  -9   -9.50    9.90
   7   0   9  -12.70    8.80
   7   0   9   -4.40   11.20
  -7   0  -9    3.00   12.70
  -7   0  -9    1.70   10.10
  -7   0  -9   -5.20    9.10
  -8   0  -9   -5.70   10.60
  -8   0  -9   -1.90    8.20
  -8   0  -9    2.10   10.70
   8   0   9    1.50   10.20
   8   0   9   -6.80    9.90
  -9   0  -9    1.30    9.30
   9   0   9    1.40   10.10
  -9   0  -9   -9.90   11.40
  -9   0  -9    2.10    7.20
   9   0   9    4.40    9.60
  10   0   9   -1.70   10.70
 -10   0  -9    1.70    9.40
  10   0   9    5.50    9.40
 -10   0  -9   -3.00    3.40
 -10   0  -9   -5.30    9.30
 -11   0  -9   -4.10    7.40
  13  -1  -9    9.30    6.00
  12  -1  -9  152.88   15.70
  12  -1  -9  180.38   18.40
  12  -1  -9  152.08   13.40
  12   1  -9  188.58   19.10
  12   1  -9  184.88   14.80
  12   1  -9  194.58   14.90
  11  -1  -9  573.34   24.50
  11  -1  -9  575.64   30.60
  11  -1  -9  510.45   32.60
  11  -1  -9  579.94   31.30
  11   1  -9  563.74   38.70
  11   1  -9  565.44   33.30
  11   1  -9  616.44   30.30
 -11   1   9  573.64   55.39
  11   1  -9  571.04   27.90
  10  -1  -9   18.00    9.60
  10  -1  -9   12.60   10.50
  10  -1  -9   20.00    9.80
  10  -1  -9    4.00   10.10
  10  -1  -9    3.20    7.70
  10   1  -9    6.60    6.50
  10   1  -9    7.80   12.80
  10   1  -9   38.80   11.70
  10   1  -9   13.10    8.20
 -10   1   9   12.60   11.10
  10   1  -9    8.80    8.40
  10   1  -9    3.00    7.50
   9  -1  -9  414.06   33.30
   9  -1  -9  498.75   32.40
   9  -1  -9  451.25   40.10
   9  -1  -9  448.26   26.20
   9  -1  -9  501.65   30.00
   9  -1  -9  472.55   30.40
   9  -1  -9  503.25   31.20
   9   1  -9  476.95   37.50
  -9   1   9  525.95   34.20
   9   1  -9  478.05   30.00
   9   1  -9  479.25   22.80
   9   1  -9  491.25   28.50
   8  -1  -9  154.78   17.70
   8  -1  -9  198.78   22.30
   8  -1  -9  160.48   20.10
   8  -1  -9  153.88   21.10
   8  -1  -9  140.19   18.00
   8  -1  -9  150.68   16.30
   8  -1  -9  164.28   25.20
   8   1  -9  161.58   24.20
   8   1  -9  142.29   13.70
   8   1  -9  136.09   16.00
  -8   1   9  152.48   19.50
   8   1  -9  149.99   15.50
   7  -1  -9  400.86   24.90
   7  -1  -9  411.66   33.80
   7  -1  -9  388.36   28.60
   7  -1  -9  387.56   24.00
   7  -1  -9  406.66   26.90
   7   1  -9  354.26   22.10
   6  -1  -9    6.60    5.10
   6  -1  -9   -3.50    8.60
   6  -1  -9    6.00    8.60
   5  -1  -9  751.12   35.00
   5  -1  -9  807.82   40.70
   5   1  -9  812.12   36.60
   4  -1  -9  970.70   38.40
   4  -1  -9  949.40   35.10
   4  -1  -9  983.20   43.30
   4   1  -9 1024.80   40.90
  -3  -1   9 5416.36  125.39
   3  -1  -9 5335.37  135.29
   3  -1  -9 5237.78  130.19
   3  -1  -9 5560.64  142.89
   3   1  -9 5260.97  137.69
   2  -1  -9 1665.03   47.50
  -2  -1   9 1572.54   38.70
   2  -1  -9 1698.83   57.59
   2  -1  -9 1574.24   41.70
   2  -1  -9 1672.63   51.49
   2   1  -9 1688.43   54.99
   1  -1  -9  771.72   34.60
   1  -1  -9  925.41   27.10
   1  -1  -9  783.62   28.40
  -1  -1   9  806.22   22.20
   1  -1  -9  837.02   36.70
   1   1  -9  754.72   34.00
   0  -1  -9   49.80    8.20
   0  -1   9   50.69    6.70
   0  -1  -9   48.60   12.50
   0  -1  -9   52.79   11.10
   0   1  -9   49.30    5.10
   0   1  -9   59.19   12.30
  -1  -1  -9  307.77   24.90
  -1  -1  -9  313.97   18.10
  -1  -1  -9  347.57   22.90
   1   1   9  303.87   16.50
  -1   1  -9  351.16   23.90
  -1   1  -9  328.37   14.80
   1   1   9  338.07   18.70
  -2  -1  -9   -1.30    7.20
  -2  -1  -9    5.30    5.00
  -2  -1  -9   -4.80    5.00
  -2   1  -9    5.60    4.70
   2   1   9   -3.40    5.50
  -2   1  -9    1.30    6.30
  -3  -1  -9   65.19   10.70
  -3  -1  -9   69.69   16.90
  -3  -1  -9   70.89    9.90
  -3   1  -9   84.89   16.70
  -4  -1  -9  585.64   30.40
  -4  -1  -9  630.54   42.00
  -4  -1  -9  654.73   32.30
  -4  -1  -9  614.04   26.50
   4  -1   9  606.74   31.90
  -4   1  -9  653.63   38.50
  -4   1  -9  649.54   30.70
   4   1   9  631.64   32.70
  -5  -1  -9  677.73   45.10
  -5  -1  -9  529.95   33.20
   5  -1   9  583.34   33.40
  -5  -1  -9  591.24   26.90
  -5  -1  -9  598.84   24.80
   5   1   9  516.05   32.30
  -5   1  -9  595.44   27.00
  -5   1  -9  514.75   31.80
  -5   1  -9  590.54   32.30
  -5   1  -9  553.04   31.30
  -6  -1  -9   79.69   17.20
  -6  -1  -9   72.69   16.90
  -6  -1  -9   78.29   21.50
   6  -1   9  111.79   20.60
  -6   1  -9   76.69   16.20
  -6   1  -9   98.19   20.40
  -6   1  -9  101.69   17.90
  -6   1  -9   92.89   13.80
   6   1   9   97.99   19.10
   6   1   9   95.59   21.10
  -6   1  -9   71.59   14.10
  -6   1  -9   95.69   13.10
  -7  -1  -9   -0.70   10.80
  -7  -1  -9   11.10   21.50
   7  -1   9   -0.20    9.50
  -7  -1  -9    2.50    9.40
  -7   1  -9    5.50    9.20
   7   1   9    3.30   10.30
  -7   1  -9    6.70    8.00
  -7   1  -9   11.60   11.20
  -7   1  -9   16.40    6.90
  -7   1  -9    1.10   10.20
   7   1   9   27.80   14.10
  -8  -1  -9    4.20    9.50
  -8  -1  -9   13.10   11.90
   8  -1   9   18.70   12.20
   8   1   9    8.10   11.90
  -8   1  -9    1.40   11.70
  -8   1  -9   20.80   12.80
  -8   1  -9    7.80   11.00
  -8   1  -9    5.30    6.60
   8   1   9   18.30   12.10
   8   1   9    4.90   13.30
  -9  -1  -9   70.89   14.10
  -9  -1  -9   75.69   16.60
   9   1   9   79.99   18.50
  -9   1  -9   74.09   15.90
   9   1   9   50.19   16.30
  -9   1  -9   31.10   12.60
 -10  -1  -9   57.29    9.60
 -10  -1  -9   17.90   11.00
  10   1   9   43.80   12.10
 -10   1  -9   46.10   13.00
  10   1   9   23.00   12.60
 -10   1  -9   37.10   11.70
  11   1   9   -5.50   10.00
 -11   1  -9    6.00    8.20
  12  -2  -9  427.26   23.80
  12  -2  -9  436.86   23.00
  12  -2  -9  392.06   26.70
  12   2  -9  449.26   21.60
  12   2  -9  457.75   26.80
  12   2  -9  416.76   30.60
  11  -2  -9   34.40   10.10
  11  -2  -9   71.69   13.90
  11   2  -9   60.59   13.60
  11   2  -9   70.59   17.70
  11   2  -9   50.59    8.20
  11   2  -9   58.59   12.70
  10  -2  -9  117.99   19.00
  10  -2  -9  131.69   15.60
  10  -2  -9  116.99   21.80
  10  -2  -9  142.59   20.60
  10   2  -9  156.68   14.50
  10   2  -9  165.78   19.30
  10   2  -9  128.09   18.10
  10   2  -9  115.99   23.10
  10   2  -9  138.59   14.30
 -10   2   9  139.89   23.30
   9  -2  -9  265.27   28.40
   9  -2  -9  316.07   27.40
   9  -2  -9  295.57   19.60
   9  -2  -9  312.77   27.70
   9   2  -9  293.97   20.20
  -9   2   9  376.86   29.80
   9   2  -9  290.67   22.70
   9   2  -9  298.87   32.90
   8  -2  -9  354.16   25.80
   8  -2  -9  343.97   21.20
   8  -2  -9  354.66   31.20
   8  -2  -9  318.97   35.20
   8  -2  -9  367.76   29.30
   8  -2  -9  315.27   28.30
   8   2  -9  319.17   32.40
  -8   2   9  339.07   27.30
   8   2  -9  363.86   21.00
   7  -2  -9  751.52   40.00
   7  -2  -9  741.23   45.80
   7  -2  -9  738.73   39.60
   7  -2  -9  828.82   38.10
   7  -2  -9  836.32   51.49
   7  -2  -9  773.72   44.00
   7   2  -9  757.22   48.90
   7   2  -9  778.22   29.90
   7   2  -9  795.12   46.50
   7   2  -9  770.22   33.30
  -7   2   9  826.82   40.00
   6  -2  -9  523.45   37.50
   6  -2  -9  521.75   33.80
   6  -2  -9  487.75   27.40
  -6   2   9  487.05   29.60
   6   2  -9  494.95   25.70
   5  -2  -9  104.79   13.90
   5  -2  -9  115.49   15.50
   5  -2  -9  103.49   17.40
  -5   2   9   79.29   13.90
   5   2  -9   90.49   10.80
   4  -2  -9   65.09   15.00
   4  -2  -9   67.39   12.60
  -4   2   9   57.49   11.70
   3  -2  -9  236.78   20.40
   3  -2  -9  216.78   17.80
  -3   2   9  214.28   17.60
   2  -2  -9  551.74   26.10
   2  -2  -9  585.24   31.10
   2  -2  -9  543.65   27.20
   2  -2  -9  565.54   27.80
  -2   2   9  560.54   26.30
   2   2  -9  543.45   27.90
   1  -2  -9 2863.51   82.79
   1  -2  -9 2910.51   86.19
   1  -2  -9 2848.52   84.89
   1  -2  -9 2715.33   71.69
   1  -2  -9 2846.12   79.09
   1   2  -9 2860.01   83.69
  -1   2   9 2857.31   78.49
   0  -2  -9 1627.44   52.89
   0  -2  -9 1780.92   62.59
   0  -2  -9 1680.93   57.39
   0  -2  -9 1624.34   47.60
   0   2   9 1668.83   52.69
  -1  -2  -9  200.58   17.60
  -1  -2  -9  183.28   13.30
   1   2   9  181.88   14.70
   1   2   9  170.58   15.30
  -1   2  -9  205.38    8.80
  -1   2  -9  176.48   10.10
  -2  -2  -9 2478.95   77.19
  -2  -2  -9 2461.65   69.59
   2   2   9 2542.05   71.09
   2   2   9 2467.45   74.39
  -3  -2  -9 2670.83   74.39
   3   2   9 2455.65   72.89
   3   2   9 2580.04   77.59
  -3   2  -9 2537.45   74.69
   3   2   9 2685.23   78.89
  -4  -2  -9  370.26   22.80
   4   2   9  310.87   24.40
  -4   2  -9  362.06   23.60
   4   2   9  393.26   23.90
  -5  -2  -9   13.10    9.10
  -5  -2  -9   -0.20    9.40
  -5  -2  -9    6.20    9.60
   5  -2   9   -2.60    8.80
  -5   2  -9   15.10    8.30
  -5   2  -9    5.10    8.70
  -5   2  -9   18.40   13.60
   5   2   9    5.40    7.40
  -5   2  -9   12.80    8.30
  -5   2  -9   23.70   10.20
   5   2   9   10.10   11.70
  -6  -2  -9  195.98   19.40
  -6  -2  -9  154.28   23.60
   6  -2   9  176.28   22.50
  -6  -2  -9  147.79   22.00
  -6   2  -9  177.78   21.00
   6   2   9  201.78   26.40
  -6   2  -9  203.58   21.10
  -6   2  -9  230.38   22.80
  -6   2  -9  197.78   17.10
   6   2   9  198.38   21.90
  -7  -2  -9   28.40   13.20
  -7  -2  -9   21.60   12.00
   7  -2   9   78.09   19.00
   7   2   9   79.09   20.70
   7   2   9   44.90   14.20
   7   2   9   35.70   14.90
  -7   2  -9   61.79   14.80
  -7   2  -9   41.90    9.70
  -7   2  -9   37.30   13.40
   8  -2   9  331.97   29.70
  -8  -2  -9  344.77   31.30
  -8  -2  -9  349.47   29.00
  -8   2  -9  365.86   28.80
   8   2   9  349.67   31.90
   8   2   9  336.17   33.50
  -8   2  -9  397.96   29.70
   8   2   9  393.96   35.90
   8   2   9  342.87   27.50
  -9  -2  -9  279.97   28.40
  -9  -2  -9  196.18   20.70
  -9   2  -9  196.98   21.30
   9   2   9  241.68   28.20
   9   2   9  193.88   25.60
   9   2   9  188.48   24.10
  -9   2  -9  136.19   20.10
 -10  -2  -9   18.80    7.70
 -10  -2  -9   17.80   11.60
  10   2   9    6.50    9.30
 -10   2  -9   19.00    9.40
  10   2   9   19.20   10.90
 -10   2  -9   23.20    9.40
  10   2   9   10.70    9.60
  12  -3  -9   66.49   10.90
  12  -3  -9   36.30    8.90
  12   3  -9   60.99   13.90
  12   3  -9   56.19    8.90
  11  -3  -9   62.09   12.60
  11  -3  -9   96.99   15.70
  11   3  -9   97.19   20.10
  11   3  -9   91.49   12.80
  11   3  -9   93.89   15.60
  10  -3  -9  117.39   18.70
  10  -3  -9   86.09   17.00
 -10   3   9   86.89   18.70
  10   3  -9  107.09   22.00
  10   3  -9   96.49   14.70
  10   3  -9  112.49   15.70
   9  -3  -9   24.50   12.90
   9  -3  -9   27.70   11.30
   9  -3  -9   18.30   12.50
   9   3  -9   37.00    6.00
   9   3  -9   34.30   16.40
  -9   3   9   28.10   12.70
   8  -3  -9    5.80   11.80
   8  -3  -9   14.00   11.40
   8  -3  -9    3.90    5.80
   8  -3  -9    8.00   10.60
   8   3  -9   31.70   15.50
  -8   3   9   32.40   13.30
   8   3  -9   13.60    8.80
   8   3  -9   15.30    5.10
   7  -3  -9   14.30   11.80
   7  -3  -9    3.70   10.40
   7  -3  -9   -0.20    7.40
   7  -3  -9    8.30    6.90
   7  -3  -9    0.40    9.90
   7  -3  -9   -9.40   11.30
   7   3  -9   20.00   14.10
  -7   3   9    1.60    8.20
   7   3  -9    1.90    3.50
   7   3  -9   -1.70    6.30
   7   3  -9    5.00   12.30
   6  -3  -9   35.50   13.30
   6  -3  -9   32.50    8.50
   6  -3  -9   41.70   14.30
   6  -3  -9   30.00   15.20
   6  -3  -9   44.20   16.00
   6  -3  -9   37.40   14.00
   6   3  -9   42.70    9.80
   6   3  -9   37.50   16.50
   6   3  -9   20.20   12.30
  -6   3   9   36.40   12.50
   6   3  -9   25.20    7.60
   5  -3  -9   52.49   23.20
   5  -3  -9   69.39   15.30
   5  -3  -9   85.39   24.30
   5  -3  -9  111.89   12.70
   5  -3  -9   50.89   15.60
   5   3  -9   77.19    9.00
   5   3  -9   77.29   10.70
  -5   3   9   77.69   15.20
   5   3  -9   68.89   10.00
   4  -3  -9   10.50    8.70
   4  -3  -9    9.10    9.30
   4  -3  -9   16.50    9.90
   4   3  -9   23.90    5.60
   4   3  -9   11.80    4.40
  -4   3   9   22.00    9.50
   3  -3  -9  269.37   17.00
   3  -3  -9  263.77   21.70
   3  -3  -9  304.87   25.10
   3   3  -9  264.67   11.60
  -3   3   9  275.57   21.00
   3   3  -9  251.37   12.20
   2  -3  -9  168.68   16.70
   2  -3  -9  183.98   18.60
   2  -3  -9  179.28   14.20
  -2   3   9  175.88   17.10
   2   3  -9  166.98    8.70
   1  -3  -9    4.70    6.10
   1  -3  -9   -3.10    6.30
   1  -3  -9    0.70    6.80
  -1   3   9    2.30    6.70
  -1   3   9    1.50    5.80
   0  -3  -9 1232.38   52.69
   0  -3  -9 1199.28   42.60
   0   3  -9 1222.08   30.60
   0   3   9 1232.48   46.30
   0   3   9 1265.37   45.90
  -1  -3  -9 1323.17   45.90
   1   3   9 1328.47   47.70
  -1   3  -9 1225.78   40.20
  -1   3  -9 1275.57   36.00
   1   3   9 1346.97   48.50
  -2  -3  -9  338.47   21.50
  -2   3  -9  294.57   19.00
   2   3   9  334.97   23.20
   2   3   9  355.66   22.80
   2   3   9  340.07   25.20
  -3  -3  -9  340.57   22.80
   3   3   9  342.57   25.50
  -3   3  -9  330.77   20.30
   3   3   9  374.96   23.40
  -3   3  -9  306.67   32.10
  -3   3  -9  337.07   22.30
  -3   3  -9  324.47   26.20
  -4  -3  -9  274.67   22.10
  -4  -3  -9  278.77   26.40
  -4  -3  -9  253.97   26.40
   4   3   9  297.37   24.10
  -4   3  -9  306.97   31.00
  -4   3  -9  277.97   22.20
  -4   3  -9  277.37   20.90
   4   3   9  321.17   25.20
  -4   3  -9  281.07   21.70
   4   3   9  284.57   22.50
  -4   3  -9  299.27   22.60
   4   3   9  281.87   28.30
  -5  -3  -9  854.41   45.50
  -5  -3  -9  883.21   46.70
  -5  -3  -9  929.31   41.80
  -5   3  -9  859.81   41.60
  -5   3  -9  887.91   35.80
  -5   3  -9  885.91   40.80
  -5   3  -9  868.51   49.60
   5   3   9  898.51   43.40
   5   3   9  893.31   43.50
  -5   3  -9  909.01   39.40
  -5   3  -9  917.01   42.90
   5   3   9  864.11   51.29
  -6  -3  -9   97.89   20.30
  -6  -3  -9   96.09   16.40
  -6  -3  -9   79.89   18.10
   6  -3   9   78.59   17.90
   6   3   9   70.29   19.10
   6   3   9   75.39   18.10
  -6   3  -9   94.89   25.30
  -6   3  -9  126.29   20.40
  -6   3  -9   98.69   14.10
   6   3   9   73.49   16.30
   6   3   9  107.89   22.80
  -6   3  -9  113.89   17.50
  -6   3  -9   74.99   15.40
   6   3   9   90.09   23.00
  -6   3  -9   97.39   17.90
   7  -3   9  593.34   38.20
  -7  -3  -9  625.54   34.00
  -7  -3  -9  660.13   42.10
  -7  -3  -9  631.24   39.10
   7   3   9  708.03   45.30
   7   3   9  657.33   46.60
   7   3   9  633.44   35.10
   7   3   9  615.34   40.90
   7   3   9  659.53   41.10
  -7   3  -9  632.34   27.30
  -7   3  -9  691.73   36.30
  -7   3  -9  662.33   36.20
  -8  -3  -9   -3.20   10.20
  -8  -3  -9   10.50   10.70
   8   3   9   14.00   12.90
  -8   3  -9   17.50    9.70
   8   3   9   24.00   12.10
   8   3   9   11.00   11.80
  -8   3  -9   16.40    9.30
   8   3   9   21.60   12.60
  -9  -3  -9   17.20    9.60
  -9  -3  -9   15.60   12.00
   9   3   9   -2.80    8.00
  -9   3  -9    5.20    7.20
   9   3   9   -1.20   10.20
  -9   3  -9   -5.20    6.50
   9   3   9   28.50   12.60
 -10  -3  -9   34.00    8.90
 -10   3  -9   28.90    8.10
  10   3   9   30.40   10.10
  10   3   9   29.60   10.70
 -10   3  -9   24.40    7.80
  10   3   9   26.30   11.20
  11  -4  -9  -10.70    6.90
  11  -4  -9   12.70    8.20
 -11   4   9   -6.80   15.80
  11   4  -9    5.90    7.20
  11   4  -9   -6.70    7.40
  10  -4  -9   78.39   15.50
  10  -4  -9   61.99   14.60
  10   4  -9   31.30   14.10
  10   4  -9   67.09   12.40
  10   4  -9   77.79   12.50
   9  -4  -9   50.19   14.60
   9  -4  -9   60.59   16.40
  -9   4   9   51.19   14.10
   9   4  -9   40.60   15.90
   8  -4  -9    0.00   10.30
   8  -4  -9    9.20   11.40
   8  -4  -9    4.10   10.60
   8  -4  -9  -10.60   10.20
  -8   4   9   -2.00    8.90
   8   4  -9   -1.10    7.20
   8   4  -9   -1.70   10.60
   7  -4  -9  721.73   44.40
   7  -4  -9  733.83   47.00
   7  -4  -9  841.32   45.60
   7  -4  -9  795.62   49.70
  -7   4   9  752.62   42.40
   7   4  -9  839.02   49.90
   7   4  -9  779.02   50.69
   7   4  -9  806.42   35.90
   6  -4  -9  344.07   30.30
   6  -4  -9  374.96   34.10
   6  -4  -9  327.07   35.50
   6  -4  -9  323.57   31.40
  -6   4   9  364.66   28.60
   6   4  -9  322.17   31.80
   6   4  -9  347.17   34.90
   6   4  -9  345.07   21.50
   5  -4  -9  146.79   26.90
   5  -4  -9  136.19   20.10
   5  -4  -9  129.09   23.10
   5  -4  -9  158.28   22.80
   5   4  -9  126.79   23.30
   5   4  -9  146.39   13.40
   5   4  -9   91.19   19.60
  -5   4   9  137.09   18.80
   5   4  -9  113.29   13.30
   4  -4  -9   35.10   12.10
   4  -4  -9   45.80   15.50
   4  -4  -9   35.20   14.90
   4  -4  -9   28.20    9.80
   4  -4  -9   53.59   19.50
   4   4  -9   59.89   16.50
   4   4  -9   44.60   15.20
   4   4  -9   28.30    6.40
  -4   4   9   26.50   10.90
   4   4  -9   29.20   15.00
   4   4  -9   40.80    8.70
   4   4  -9   36.10    7.70
   3  -4  -9   18.60   12.60
   3  -4  -9   13.40    8.30
   3  -4  -9   13.80   10.00
   3  -4  -9   19.20   14.40
  -3   4   9   11.50    9.20
   3   4  -9    3.10    4.30
  -3   4   9    9.80    7.70
   3   4  -9   13.40    6.50
   3   4  -9   12.90   12.10
   3   4  -9   12.80    5.40
   3   4  -9    2.20   11.50
   2  -4  -9   54.89   12.50
   2  -4  -9   51.29   13.40
  -2   4   9   49.80   12.40
   2   4  -9   69.59   17.00
   2   4  -9   51.39    8.20
   2   4  -9   61.79    5.40
  -2   4   9   51.09   12.20
   2   4  -9   59.39    9.40
   2   4  -9   55.89    9.90
   2   4  -9   74.49   18.90
   1  -4  -9   21.40    9.10
  -1   4   9   34.50   11.30
   1   4  -9   35.60    8.80
   1   4  -9   37.80    5.40
   1   4  -9   37.20    8.30
   1   4  -9   16.10   12.60
  -1   4   9   31.40   11.40
   1   4  -9   31.20    7.60
   1   4  -9   40.00    8.30
   1   4  -9   29.60   13.90
   0  -4  -9   55.99   12.00
   0   4  -9   70.99   10.30
   0   4  -9   38.90   14.80
   0   4  -9   73.09   10.70
   0   4   9   53.99   12.90
   0   4  -9   63.69    8.00
   0   4   9   51.49   12.30
   0   4  -9   54.49    6.90
   0   4  -9   70.19   11.70
   0   4  -9   62.09   19.20
  -1  -4  -9    4.70   10.70
  -1  -4  -9    1.00    7.40
  -1   4  -9    2.50    4.50
  -1   4  -9    1.70   12.60
   1   4   9    3.80    8.10
  -1   4  -9    2.20    5.90
  -1   4  -9    5.30    7.00
   1   4   9    2.40    7.00
  -1   4  -9    3.20    5.10
   1   4   9    3.90    8.10
  -1   4  -9   10.70   12.30
  -2  -4  -9   31.00   10.90
  -2  -4  -9   20.90   11.80
  -2   4  -9   30.40    6.60
   2   4   9   29.90   11.30
  -2   4  -9   24.20   15.50
   2   4   9   12.50    8.70
  -2   4  -9   54.19   17.70
  -2   4  -9   26.30    8.30
   2   4   9   16.40   11.30
   2   4   9   28.40   12.60
  -2   4  -9   23.60    8.30
  -3  -4  -9   89.19   19.70
  -3  -4  -9   75.09   15.10
   3   4   9   87.29   19.40
  -3   4  -9   90.69   13.80
   3   4   9   87.99   15.90
   3   4   9   82.39   19.80
   3   4   9   83.49   16.90
  -3   4  -9  106.89   23.90
  -3   4  -9   80.49   11.50
  -3   4  -9  107.89   21.50
   3   4   9   90.99   16.90
  -3   4  -9   74.29   14.60
  -4  -4  -9  121.79   18.60
  -4  -4  -9  114.09   21.50
  -4   4  -9   92.29   13.70
  -4   4  -9  109.39   14.70
  -4   4  -9  121.39   24.30
   4   4   9  125.39   21.00
  -4   4  -9  116.99   17.10
  -4   4  -9  108.89   14.10
   4   4   9  142.49   23.60
   4   4   9  119.99   22.70
  -4   4  -9  146.09   17.60
   4   4   9  141.69   18.80
   4   4   9  100.29   17.80
   4   4   9  134.49   22.90
  -5  -4  -9   -4.90    8.30
   5   4   9    3.00    8.60
  -5   4  -9   -8.00    7.20
  -5   4  -9   -1.90    7.00
  -5   4  -9    1.70    7.00
   5   4   9   -3.90   11.20
  -5   4  -9    0.20    7.00
   5   4   9   -0.40   13.80
   5   4   9    1.20   10.50
   5   4   9   12.80   13.70
   5   4   9    9.50    9.40
  -5   4  -9    1.30    7.80
  -5   4  -9   -6.80   11.50
  -6  -4  -9   -8.90   10.50
  -6  -4  -9    6.90    9.60
   6  -4   9   -1.40   11.30
   6   4   9  -12.70    8.50
   6   4   9   -5.80   11.00
   6   4   9  -15.60   11.20
  -6   4  -9   -2.90   10.80
  -6   4  -9    8.00    9.30
   6   4   9   -8.50    9.70
  -6   4  -9    4.60    7.80
  -6   4  -9    6.10    7.10
  -6   4  -9    7.20    8.30
  -6   4  -9   -6.70    6.20
   6   4   9   -5.20   12.30
  -7  -4  -9  246.88   26.80
   7   4   9  284.77   30.40
   7   4   9  270.27   24.40
  -7   4  -9  217.88   19.50
  -7   4  -9  223.68   15.80
   7   4   9  250.67   27.40
  -7   4  -9  214.98   22.80
   7   4   9  251.67   27.00
  -7   4  -9  216.28   19.90
  -8  -4  -9  223.68   24.60
   8   4   9  220.48   26.00
  -8   4  -9  291.47   23.20
  -8   4  -9  207.58   18.20
   8   4   9  241.58   27.00
   8   4   9  289.87   26.60
  -8   4  -9  242.98   17.90
  -9  -4  -9  165.08   17.70
   9   4   9  184.18   22.00
   9   4   9  167.28   20.40
  -9   4  -9  172.78   12.50
  -9   4  -9  190.88   17.30
   9   4   9  179.68   21.00
   9   4   9  190.08   19.70
  10  -5  -9   14.50    9.00
  10  -5  -9    3.40    8.00
  10   5  -9   18.20    7.90
  10   5  -9    9.20    9.50
 -10   5   9   18.50    9.60
   9  -5  -9  205.58   22.70
   9  -5  -9  194.88   22.80
   9   5  -9  161.78   22.90
  -9   5   9  177.18   24.20
   9   5  -9  152.98   16.20
   8  -5  -9  421.66   32.20
   8   5  -9  364.16   32.20
  -8   5   9  344.87   31.90
   7  -5  -9   26.70   14.70
   7  -5  -9   35.60   14.40
   7   5  -9   18.00    8.40
   7   5  -9   17.30   13.30
  -7   5   9   14.80   10.00
  -7   5   9    9.60   12.40
   6  -5  -9  177.08   24.60
   6  -5  -9  199.08   26.50
   6  -5  -9  166.68   28.50
  -6   5   9  179.98   21.20
   6   5  -9  177.08   17.00
   5  -5  -9  125.49   23.30
   5  -5  -9  134.49   27.50
   5  -5  -9  113.09   22.50
   5   5  -9  116.89   11.60
  -5   5   9  135.39   19.30
   5   5  -9   90.39   13.30
   4  -5  -9  293.37   33.50
   4  -5  -9  295.37   23.90
   4  -5  -9  277.27   27.80
   4  -5  -9  269.57   28.70
  -4   5   9  306.67   26.00
   4   5  -9  305.07   29.40
   4   5  -9  287.87   19.40
   4   5  -9  296.07   17.10
  -4   5   9  301.87   25.90
   3  -5  -9   60.59   18.60
   3  -5  -9   34.40   15.80
   3  -5  -9   61.59   16.50
   3  -5  -9   52.89   13.90
   3   5  -9   71.69   12.90
   3   5  -9   59.49   19.40
   3   5  -9   52.89    8.10
   3   5  -9   44.40    9.30
  -3   5   9   60.59   14.50
  -3   5   9   37.00   13.30
   2  -5  -9  252.07   29.40
   2  -5  -9  280.47   23.70
   2   5  -9  274.37   18.70
  -2   5   9  258.47   25.10
   2   5  -9  299.47   31.60
   2   5  -9  298.37   30.70
  -2   5   9  249.78   23.60
   2   5  -9  229.08   14.50
  -2   5   9  285.77   24.40
   1  -5  -9  195.58   28.00
   1  -5  -9  130.59   18.50
  -1   5   9  213.98   22.50
   1   5  -9  164.48   25.60
  -1   5   9  199.78   20.70
  -1   5   9  157.18   22.90
   1   5  -9  147.19   25.40
   1   5  -9  175.08   16.30
   1   5  -9  161.38   12.50
  -1   5   9  190.48   22.80
   0  -5  -9    3.80   11.50
   0  -5  -9    6.20    8.20
   0   5   9   -3.50    9.50
   0   5  -9   -5.20   12.20
   0   5  -9    3.10    3.90
   0   5   9    9.20   13.20
   0   5   9   -4.70    7.80
   0   5   9   -8.90    7.50
   0   5  -9    5.70   12.90
   0   5   9  -22.00   11.20
   0   5  -9   -3.40    6.60
  -1  -5  -9    6.60    8.40
  -1   5  -9    4.90    7.00
   1   5   9   -1.80    9.60
   1   5   9    6.00   11.50
  -1   5  -9    1.20    5.00
   1   5   9    0.70    8.20
  -1   5  -9    2.50   11.90
   1   5   9    5.10   11.30
  -1   5  -9    8.70   13.80
   1   5   9   13.10   11.30
   1   5   9   -0.90    7.50
  -2  -5  -9    8.90    9.00
   2   5   9    4.10   11.70
  -2   5  -9    6.80    6.50
  -2   5  -9   -2.20    5.60
   2   5   9   13.20   10.10
  -2   5  -9   -4.20   12.70
  -2   5  -9    1.70   11.90
   2   5   9   -2.50   12.30
   2   5   9    2.60   11.10
   2   5   9    8.30    7.40
   2   5   9   -1.90    8.20
  -3  -5  -9   45.00   12.90
   3   5   9   74.59   19.30
  -3   5  -9   62.89   11.80
   3   5   9   53.29   16.70
  -3   5  -9   64.89   14.00
   3   5   9   52.79   16.20
   3   5   9   70.09   17.40
  -3   5  -9   76.89   19.60
  -3   5  -9   51.39   17.40
   3   5   9   66.49   16.00
  -4  -5  -9  299.57   26.60
   4   5   9  334.87   27.90
   4   5   9  256.47   30.50
  -4   5  -9  314.67   21.60
  -4   5  -9  326.97   32.90
  -4   5  -9  330.57   22.90
  -4   5  -9  297.87   14.90
   4   5   9  309.47   29.40
   4   5   9  312.07   28.80
   4   5   9  315.87   29.90
  -5  -5  -9   -1.20    9.20
  -5   5  -9   -6.60   11.00
  -5   5  -9  -16.40    5.40
  -5   5  -9    0.90    5.40
   5   5   9    4.90   12.30
   5   5   9   18.40   12.90
   5   5   9   23.40   12.30
  -5   5  -9    1.00    7.40
   5   5   9    7.90   12.70
   5   5   9    9.20   10.80
  -6  -5  -9  483.35   34.10
  -6   5  -9  479.95   23.00
   6   5   9  465.05   34.30
  -6   5  -9  492.05   20.30
  -6   5  -9  558.84   38.40
   6   5   9  502.75   28.40
   6   5   9  468.15   37.10
  -6   5  -9  540.35   28.80
  -7  -5  -9   41.10   13.00
   7   5   9   48.90   13.80
  -7   5  -9   55.99   10.90
   7   5   9   45.60   12.80
   7   5   9   46.50   14.10
  -8  -5  -9    7.30    8.90
  -8   5  -9   13.00    6.50
   8   5   9   12.50    9.30
   8   5   9    6.80    9.10
   8   5   9   -2.40    7.60
   9  -6  -9   24.80   14.10
  -9   6   9   19.80    8.10
   9   6  -9   26.70    7.20
   8  -6  -9  -11.20    7.90
   8  -6  -9   -3.40    8.10
   8   6  -9    0.40    5.90
  -8   6   9    8.60    9.50
   8   6  -9   -2.00    5.60
   7  -6  -9  534.05   37.60
   7  -6  -9  592.44   35.80
  -7   6   9  535.15   37.10
  -7   6   9  618.24   34.10
   7   6  -9  579.84   28.90
   6  -6  -9  203.58   27.60
   6  -6  -9  175.38   24.80
   6   6  -9  198.68   17.70
  -6   6   9  181.98   26.10
  -6   6   9  188.68   25.90
  -6   6   9  201.58   24.80
   5  -6  -9   95.89   20.40
   5  -6  -9   33.80   16.30
  -5   6   9   43.70   17.50
  -5   6   9   77.39   17.20
   5   6  -9   52.29   11.30
  -5   6   9   73.89   18.50
   4  -6  -9  329.97   32.30
   4  -6  -9  325.57   35.20
   4   6  -9  309.17   22.50
  -4   6   9  325.07   30.40
   4   6  -9  315.47   30.20
  -4   6   9  337.87   30.70
  -4   6   9  344.77   34.00
   3  -6  -9  305.27   30.40
   3  -6  -9  203.28   23.00
   3  -6  -9  237.08   31.50
   3   6  -9  278.37   19.90
  -3   6   9  292.77   27.90
  -3   6   9  236.88   30.30
  -3   6   9  230.38   26.50
   3   6  -9  291.77   30.30
   2  -6  -9  113.39   20.10
   2  -6  -9  129.79   27.60
  -2   6   9  179.98   24.20
  -2   6   9  115.89   24.20
   2   6  -9   84.89   20.60
   2   6  -9  123.89   15.30
  -2   6   9  120.79   21.30
  -2   6   9   96.69   18.10
   1  -6  -9    0.40    8.90
  -1   6   9    8.30   13.00
  -1   6   9    4.60   11.50
  -1   6   9    7.70   11.20
   1   6  -9   11.90    7.40
  -1   6   9    9.00   13.30
   1   6  -9   10.70   13.20
  -1   6   9    5.10   10.10
  -1   6   9   14.50   12.90
   1   6  -9   -0.30   10.80
   0  -6  -9  205.08   23.30
   0   6   9  206.88   26.10
   0   6  -9  198.48   19.30
   0   6  -9  194.18   27.30
   0   6  -9  188.08   27.30
   0   6   9  231.18   23.90
   0   6   9  202.08   26.40
   0   6   9  205.58   25.60
   0   6   9  167.08   23.90
   0   6   9  195.88   28.00
  -1  -6  -9   40.20   12.70
   1   6   9   25.20   13.80
  -1   6  -9   68.09   20.00
  -1   6  -9   52.49   18.10
   1   6   9   91.99   19.40
   1   6   9   46.10   15.60
   1   6   9   78.69   17.60
  -2  -6  -9   17.30   10.80
  -2   6  -9   -6.30    5.90
  -2   6  -9   56.59   16.80
   2   6   9   21.20   12.60
   2   6   9   28.20   13.30
  -2   6  -9   26.70    5.50
  -2   6  -9   30.60   14.40
   2   6   9   33.60   13.00
   2   6   9   17.10   12.30
   2   6   9   37.30   15.60
  -3   6  -9  118.49   22.80
   3   6   9   74.79   16.30
  -3   6  -9   97.79   20.80
  -3   6  -9  112.99   11.10
  -3   6  -9  114.49   14.00
   3   6   9  139.19   20.00
   3   6   9   82.59   17.50
   3   6   9   96.39   21.20
  -4  -6  -9   58.99   15.70
  -4   6  -9   25.20   13.50
   4   6   9   46.80   11.10
   4   6   9   23.20   13.20
  -4   6  -9   29.40    8.20
  -4   6  -9    4.20   15.20
  -4   6  -9   44.70    8.60
   4   6   9   23.50   12.90
   4   6   9   46.70   14.00
  -5  -6  -9   32.10   12.20
   5   6   9   52.79   14.10
  -5   6  -9   70.49   10.20
  -5   6  -9   54.29   15.00
  -5   6  -9   83.79   10.90
   5   6   9   60.29   14.60
   5   6   9   57.19   15.10
  -6  -6  -9  162.28   19.20
   6   6   9  181.68   19.20
  -6   6  -9  166.58   20.10
  -6   6  -9  180.78   11.90
   6   6   9  150.48   20.00
  -7  -6  -9   97.29   14.90
   6  -7  -9   20.60   10.40
   6  -7  -9   23.70   12.40
  -6   7   9   21.60    9.00
  -6   7   9   16.70    5.10
  -6   7   9   10.70    9.30
   6   7  -9   15.80    6.20
   6   7  -9   12.40    6.10
   5  -7  -9  155.88   21.60
   5  -7  -9  200.08   22.90
  -5   7   9  245.28   22.10
  -5   7   9  211.98   23.70
  -5   7   9  206.18   14.80
   5   7  -9  206.68   16.20
   4  -7  -9   32.00   14.00
  -4   7   9   22.80   11.90
   4   7  -9   19.60    8.00
   4   7  -9    4.90    6.60
  -4   7   9   23.30    8.20
  -4   7   9   25.20   11.70
   3  -7  -9   15.40   12.80
  -3   7   9   11.40   12.00
   3   7  -9   11.10   11.90
  -3   7   9   28.90    9.80
  -3   7   9   26.80   12.60
   3   7  -9   20.50    8.10
   2  -7  -9   13.20   13.80
   2   7  -9  -20.50    8.40
  -2   7   9  -10.30    7.20
  -2   7   9    3.50   11.10
   2   7  -9   -4.90    5.80
  -2   7   9   -2.90    8.60
   1  -7  -9   18.20   14.90
  -1   7   9   12.90   10.40
   1   7  -9   -1.90    5.70
   1   7  -9   19.80    8.60
   1   7  -9   22.70   12.50
  -1   7   9    4.30    7.50
  -1   7   9    4.10   11.80
   0  -7  -9   -1.60   12.70
   0   7  -9   -7.20    8.80
   0   7   9    8.20    7.00
   0   7   9   23.00   12.20
   0   7  -9   -3.60   10.40
   0   7  -9    5.10    6.20
   0   7   9    8.50   10.50
  -1   7  -9  223.58   26.20
   1   7   9  214.18   23.50
  -1   7  -9  226.88   25.50
   1   7   9  235.58   25.10
  -1   7  -9  229.08   17.00
  -2  -7  -9  187.28   23.90
   2   7   9  146.39   20.80
  -2   7  -9  152.68   13.80
  -2   7  -9  128.09   20.90
   2   7   9  134.59   19.10
  -2   7  -9  185.58   23.00
  -3  -7  -9   16.30   10.40
  -3   7  -9   16.40   10.00
   3   7   9   29.30   11.30
  -3   7  -9   23.20   11.20
  -3   7  -9   23.70    6.90
   3   7   9   13.20    9.70
  -4  -7  -9    4.00    8.00
  -4   7  -9   16.10    5.20
  -4   7  -9   16.70    5.60
   4   7   9   35.80   10.80
   4   7   9   24.90   10.20
   1  -8  -9    2.70    6.80
  13   0 -10  120.99    8.20
  12   0 -10    1.10    6.00
  12   0 -10   17.20    7.00
  11   0 -10   11.30    9.40
  11   0 -10   22.80    9.40
  11   0 -10   20.40    9.00
  11   0 -10   22.80    6.00
  10   0 -10   21.20    8.40
  10   0 -10   26.80    8.50
  10   0 -10   38.90   11.90
  10   0 -10   22.10   10.60
  10   0 -10   32.00   10.40
   9   0 -10 1732.13   56.39
   9   0 -10 1715.63   61.79
   9   0 -10 1708.53   55.69
   9   0 -10 1735.73   63.29
   9   0 -10 1740.33   57.29
   8   0 -10 2159.38   69.19
   8   0 -10 2130.29   68.99
   8   0 -10 2035.90   81.49
   8   0 -10 2086.59   63.59
   8   0 -10 2070.99   64.79
   7   0 -10 2437.06   73.89
   7   0 -10 2342.77   73.39
   7   0 -10 2485.35   69.59
   7   0 -10 2579.14   89.09
   6   0 -10  330.17   26.30
   6   0 -10  325.17   19.30
   5   0 -10  278.77   23.00
   4   0 -10 1358.16   39.40
   4   0 -10 1436.06   46.80
   4   0 -10 1572.24   56.29
   3   0 -10  142.39    8.70
   3   0 -10  124.19   15.30
   3   0 -10  134.39   12.40
   2   0 -10  756.52   34.80
   2   0 -10  714.73   22.40
   1   0 -10  477.45   27.40
   1   0 -10  467.15   17.10
   0   0 -10 5638.24  146.29
   0   0 -10 5608.04  131.09
   0   0 -10 5445.56  150.68
  -1   0 -10 1188.48   51.89
  -1   0 -10 1200.08   48.80
  -1   0 -10 1168.98   37.70
  -2   0 -10    8.50    9.30
  -2   0 -10    1.00    7.80
  -3   0 -10  898.81   48.30
  -3   0 -10  867.71   35.40
   3   0  10  865.11   36.30
  -4   0 -10   -1.00    7.90
   4   0  10    1.50    8.10
  -4   0 -10    4.00    7.00
  -5   0 -10   -0.70    7.50
  -5   0 -10   -2.70    7.20
  -5   0 -10    8.90    6.90
  -5   0 -10    3.80    9.60
  -5   0 -10   -7.00    9.70
   5   0  10    0.80    7.60
  -5   0 -10  -14.40    7.40
  -6   0 -10   24.20   11.70
  -6   0 -10   58.39   19.60
   6   0  10   63.09   15.20
  -6   0 -10   50.69   12.10
  -6   0 -10   50.49    9.70
  -6   0 -10   31.30   12.10
  -6   0 -10   28.10   13.80
  -7   0 -10  120.09   17.50
  -7   0 -10  145.49   17.40
   7   0  10  149.19   22.70
  -7   0 -10  129.99   21.80
  -7   0 -10  169.58   22.80
  -8   0 -10  638.64   39.30
  -8   0 -10  660.73   38.70
  -8   0 -10  564.14   27.90
  -8   0 -10  515.05   33.30
   8   0  10  535.45   35.70
  -9   0 -10  205.78   11.90
  -9   0 -10  168.78   22.00
   9   0  10  216.08   25.70
  -9   0 -10  190.38   21.20
  -9   0 -10  199.38   23.60
 -10   0 -10   49.20   12.30
  10   0  10   59.09   14.40
 -10   0 -10   62.29   12.60
  13  -1 -10    7.80    5.20
  12  -1 -10    2.40    4.80
  12  -1 -10   -0.80    6.60
  12   1 -10    4.40    7.30
  12   1 -10    1.30    7.90
  12   1 -10   -5.20    3.90
  11  -1 -10   20.90    8.40
  11  -1 -10   23.80    8.90
  11  -1 -10   21.10   10.10
  11  -1 -10   36.90   11.40
  11   1 -10   43.30   11.10
  11   1 -10   37.40   14.70
  11   1 -10   29.60    8.10
  11   1 -10   12.30    9.00
  10  -1 -10   65.39   12.30
  10  -1 -10   81.89   14.00
  10  -1 -10   85.99   16.60
  10  -1 -10   90.69   16.90
  10  -1 -10   78.19   13.90
  10   1 -10   95.39   13.70
 -10   1  10   69.09   16.70
  10   1 -10   74.09   19.10
  10   1 -10   78.89   14.00
  10   1 -10  102.09   16.90
   9  -1 -10    7.80    8.40
   9  -1 -10   11.50   10.00
   9  -1 -10    7.80    8.90
   9  -1 -10   14.10    9.60
   9  -1 -10   10.20    9.70
   9   1 -10    7.40    6.90
   9   1 -10   11.10    4.50
   9   1 -10   21.40    8.20
   9   1 -10   24.40   13.80
   9   1 -10    1.90    7.40
  -9   1  10   25.80   18.90
   8  -1 -10  126.89   17.50
   8  -1 -10  152.38   21.40
   8  -1 -10  139.19   24.70
   8  -1 -10  148.59   18.20
   8  -1 -10  144.29   17.20
   8  -1 -10  118.09   16.50
   8  -1 -10  126.59   18.30
   8   1 -10  148.09   15.20
   8   1 -10  164.88   25.40
   8   1 -10  131.09   14.60
   8   1 -10  116.29    9.70
   8   1 -10  170.58   16.40
   7  -1 -10  715.73   33.70
   7  -1 -10  747.43   39.30
   7  -1 -10  644.64   32.90
   7  -1 -10  657.83   33.30
   7  -1 -10  611.74   41.80
   7  -1 -10  683.43   35.60
   7  -1 -10  651.13   41.60
   7   1 -10  703.53   43.00
   7   1 -10  682.63   30.50
   7   1 -10  718.43   28.90
   7   1 -10  739.43   45.00
   7   1 -10  722.03   22.70
   7   1 -10  694.13   31.80
   7   1 -10  697.63   29.00
   6  -1 -10 2029.20   68.19
   6  -1 -10 1861.11   60.69
   6  -1 -10 1951.30   75.39
   5  -1 -10   23.10    7.20
   5  -1 -10   32.60   11.40
   5  -1 -10   23.50    8.40
   5   1 -10   15.10    8.10
   4  -1 -10    3.70    7.30
   4  -1 -10   -0.20    5.70
   4   1 -10   -0.90    5.90
   3  -1 -10   70.19    9.80
   3  -1 -10   76.09   12.20
   3  -1 -10   63.09   13.60
   3   1 -10   70.19   12.50
   2  -1 -10  979.10   38.30
   2  -1 -10 1096.79   44.90
   2  -1 -10 1017.80   34.30
   2   1 -10 1047.70   42.80
   1  -1 -10 1009.80   42.00
   1  -1 -10 1015.10   33.90
   1  -1 -10 1035.60   43.50
  -1  -1  10  967.40   27.20
   1   1 -10  960.50   40.60
   0  -1 -10   -2.40    5.90
   0  -1 -10   -0.30    4.90
   0  -1 -10   -4.90    8.10
   0   1 -10    5.10    2.70
   0   1 -10    9.10    7.30
  -1  -1 -10    2.60    7.70
  -1  -1 -10   -4.70    7.70
  -1   1 -10   10.20    8.20
   1   1  10    0.70    5.80
   1   1  10   -3.00    5.70
  -1   1 -10    2.70    3.70
  -2  -1 -10    1.10    9.80
  -2  -1 -10   16.00    8.60
   2   1  10   10.00    7.80
  -2   1 -10    9.30    9.00
  -3  -1 -10  162.48   15.40
  -3  -1 -10  173.98   22.50
  -3   1 -10  169.68   15.20
  -3   1 -10  147.19   20.10
  -4  -1 -10  647.44   33.50
   4  -1  10  670.13   34.80
  -4  -1 -10  725.83   46.90
  -4   1 -10  648.64   32.40
  -4   1 -10  764.22   43.80
   4   1  10  676.73   35.00
  -5  -1 -10  190.58   20.40
  -5  -1 -10  136.39   21.00
  -5  -1 -10  129.69   13.50
  -5  -1 -10  192.08   27.40
   5  -1  10  115.29   17.90
  -5  -1 -10  146.59   21.30
  -5   1 -10  148.49   19.10
  -5   1 -10  126.89   11.50
  -5   1 -10  166.08   19.30
   5   1  10  167.78   20.20
  -5   1 -10  122.29   17.10
  -5   1 -10  137.39   15.30
  -5   1 -10  138.79   17.80
   5   1  10  149.88   22.80
  -6  -1 -10   21.50   10.30
  -6  -1 -10   18.30   15.80
  -6  -1 -10   -1.30   12.90
   6  -1  10   21.70   12.10
  -6  -1 -10   19.70   11.60
  -6   1 -10   26.60    9.90
   6   1  10   16.30   13.30
   6   1  10   -1.80    9.80
  -6   1 -10   32.50   12.20
  -6   1 -10   32.50    9.00
  -6   1 -10   29.10   10.90
  -6   1 -10    5.60    9.90
  -6   1 -10   20.50    6.90
   7  -1  10   31.10   14.60
  -7  -1 -10   50.19   14.80
  -7  -1 -10   60.29   14.00
  -7   1 -10   37.70   14.10
   7   1  10   98.49   19.10
  -7   1 -10   55.39   13.10
  -7   1 -10   73.69   17.30
   7   1  10   64.39   18.90
  -7   1 -10   84.79   11.80
  -7   1 -10   71.39    9.20
  -8  -1 -10    5.30    9.00
  -8  -1 -10    1.40   10.90
   8  -1  10   23.10   12.10
   8   1  10   -3.00   10.60
   8   1  10   11.40   11.60
  -8   1 -10    8.50    9.90
   8   1  10    6.80   11.20
  -8   1 -10   -4.00    9.90
  -9  -1 -10  183.98   23.40
  -9  -1 -10  246.48   18.50
  -9   1 -10  239.98   22.90
  -9   1 -10  233.48   23.50
   9   1  10  248.68   26.80
   9   1  10  280.17   27.60
 -10  -1 -10  313.77   22.00
 -10  -1 -10  318.97   25.00
  10   1  10  293.07   25.90
 -10   1 -10  317.17   23.30
 -10   1 -10  279.57   21.70
  10   1  10  291.87   24.50
  12  -2 -10   23.30    9.60
  12  -2 -10   23.10    7.90
  12  -2 -10   31.60    7.70
  12   2 -10   21.80    9.30
  12   2 -10   36.80    8.90
  12   2 -10   25.90   11.30
  11  -2 -10    3.30    6.50
  11  -2 -10   -9.50    6.90
  11  -2 -10   -1.30    8.50
  11   2 -10    8.90   12.10
  11   2 -10    2.90    9.80
  11   2 -10    6.80    7.70
  10  -2 -10   25.60   11.70
  10  -2 -10    8.20    7.60
  10  -2 -10   27.70   10.70
  10  -2 -10   29.60   11.90
  10   2 -10   25.10    6.10
  10   2 -10   22.10   10.00
 -10   2  10   28.50   11.60
  10   2 -10   27.50   15.40
  10   2 -10   11.50    9.70
   9  -2 -10   11.70   10.30
   9  -2 -10    1.20    9.70
   9  -2 -10   -2.70    6.90
   9  -2 -10    3.00    8.60
   9  -2 -10   -5.90    8.50
   9   2 -10   -0.10    5.20
   9   2 -10   -4.40    6.10
   9   2 -10   -8.70   11.20
   9   2 -10   -1.40    5.10
  -9   2  10    4.40   10.70
   8  -2 -10  345.47   34.40
   8  -2 -10  303.57   26.20
   8  -2 -10  296.17   26.10
   8  -2 -10  345.37   30.30
   8  -2 -10  324.57   32.10
   8  -2 -10  324.67   20.90
   8  -2 -10  304.87   25.10
   8   2 -10  320.77   22.90
   8   2 -10  289.27   31.60
   8   2 -10  316.47   17.00
   8   2 -10  317.97   16.90
  -8   2  10  313.27   27.90
   7  -2 -10  203.78   26.20
   7  -2 -10  171.78   20.10
   7  -2 -10  224.28   28.60
   7  -2 -10  205.98   21.80
   7  -2 -10  216.48   23.80
   7  -2 -10  180.48   18.90
  -7   2  10  218.68   22.70
   7   2 -10  200.48   11.90
   7   2 -10  190.58   25.00
   7   2 -10  228.08   28.40
   7   2 -10  206.48   16.80
   7   2 -10  197.58   11.60
   6  -2 -10  592.04   34.70
   6  -2 -10  654.63   42.80
   6  -2 -10  586.84   31.30
   6  -2 -10  591.24   32.30
   6  -2 -10  586.84   35.70
   6  -2 -10  631.44   49.00
   6   2 -10  584.54   24.80
  -6   2  10  603.64   33.90
   6   2 -10  589.44   28.10
   6   2 -10  569.24   37.50
   5  -2 -10   69.69   16.30
   5  -2 -10   86.89   16.40
   5  -2 -10   66.89   12.70
  -5   2  10   83.09   14.40
   5   2 -10   65.29    9.80
   5   2 -10   58.79    8.60
   4  -2 -10  285.67   19.30
   4  -2 -10  305.77   25.60
   4  -2 -10  289.47   22.50
   4   2 -10  331.87   12.70
  -4   2  10  284.77   21.10
   4   2 -10  297.77   12.20
   3  -2 -10  932.41   40.20
   3  -2 -10 1014.30   46.00
   3   2 -10  882.61   37.90
  -3   2  10  954.70   37.80
   2  -2 -10  152.28   17.00
   2  -2 -10  100.39   13.00
   2  -2 -10  110.89   13.70
   2   2 -10  100.09   13.70
  -2   2  10  111.29   13.80
   1  -2 -10   23.60    9.60
   1  -2 -10   34.70   10.50
  -1   2  10   29.30    8.90
   1   2 -10   24.70    9.50
   0  -2 -10  199.48   21.50
   0  -2 -10  256.07   21.10
   0   2  10  219.18   17.00
  -1  -2 -10   17.60    8.80
  -1  -2 -10   15.00    6.80
  -1  -2 -10   31.90   12.50
   1   2  10   33.30    9.80
  -1   2 -10   21.90    4.00
   1   2  10   10.60    7.60
  -2  -2 -10  113.39   16.60
  -2  -2 -10  136.99   21.30
  -2  -2 -10  118.39   11.90
   2   2  10  100.19   12.80
  -2   2 -10  113.39   12.00
   2   2  10  123.99   15.20
  -3  -2 -10   51.09   10.10
  -3   2 -10   47.20    9.60
   3   2  10   47.20   12.20
   3   2  10   49.30   15.10
  -4  -2 -10   33.60    8.10
  -4  -2 -10   19.40    8.40
  -4  -2 -10   38.40   13.30
   4   2  10   38.70   18.70
   4   2  10   57.69   14.40
  -4   2 -10   45.50   11.90
  -4   2 -10   32.10   11.60
  -4   2 -10   37.40   15.70
  -4   2 -10   39.40   10.60
  -4   2 -10   32.70    9.90
  -5  -2 -10   19.50   11.70
   5  -2  10   24.40   12.30
  -5  -2 -10   41.30   18.00
  -5  -2 -10   11.60   10.80
  -5  -2 -10   22.80   11.60
  -5   2 -10   23.40   11.20
  -5   2 -10   32.60   11.10
  -5   2 -10   17.00   11.50
  -5   2 -10   20.20   10.10
   5   2  10   15.10    9.30
  -5   2 -10   25.50    9.40
  -5   2 -10   12.70   13.30
   5   2  10   38.70   16.70
   6  -2  10  298.97   28.00
  -6  -2 -10  295.27   26.90
  -6  -2 -10  375.46   30.70
   6   2  10  283.07   30.50
  -6   2 -10  307.27   20.60
  -6   2 -10  307.67   25.90
   6   2  10  307.17   27.30
  -6   2 -10  271.87   23.50
  -6   2 -10  347.47   26.10
   7  -2  10   17.60   12.70
  -7  -2 -10  -12.50   10.10
  -7  -2 -10  -13.50    9.50
  -7   2 -10    6.30   10.30
  -7   2 -10    0.60    6.30
   7   2  10   -2.20    9.30
   7   2  10   -4.40    9.60
  -7   2 -10    1.80    8.20
   8  -2  10   70.39   17.70
  -8  -2 -10   51.79   12.90
  -8  -2 -10   68.89   16.40
  -8   2 -10   96.69   16.70
  -8   2 -10   58.19   15.20
   8   2  10   33.40   15.30
   8   2  10   43.10   15.50
   8   2  10   73.49   20.40
   8   2  10   80.89   20.80
  -9  -2 -10    4.40    7.70
  -9  -2 -10   11.50   11.50
  -9   2 -10   -3.00    7.40
  -9   2 -10   -6.30    7.60
   9   2  10   -1.50    9.70
   9   2  10   12.50   11.10
 -10  -2 -10   39.50    9.80
 -10  -2 -10   26.30    4.90
 -10  -2 -10   35.30   11.90
 -10   2 -10   37.30    9.40
  10   2  10   29.50   11.00
  10   2  10   25.90   10.50
 -10   2 -10   21.90    8.00
  10   2  10   28.90   11.40
  12  -3 -10  221.88   15.50
  12  -3 -10  240.08   16.60
  12  -3 -10  256.47   21.90
  12   3 -10  254.07   15.30
  12   3 -10  261.87   23.60
  11  -3 -10   22.60    9.40
  11  -3 -10   34.90   10.40
  11   3 -10   15.20   12.10
  11   3 -10   47.70   10.50
  11   3 -10   28.40    9.80
  10  -3 -10   14.40   10.40
  10  -3 -10    6.20    9.70
  10   3 -10   13.50    8.40
  10   3 -10    0.90   11.10
  10   3 -10   -4.90    7.10
   9  -3 -10   34.70   12.90
   9  -3 -10   -0.50   11.20
   9  -3 -10   30.80   11.70
   9   3 -10   13.40   13.10
   9   3 -10   35.80   11.20
  -9   3  10    4.50   10.30
   8  -3 -10   -2.30   11.10
   8  -3 -10   -5.00    9.70
   8  -3 -10   -1.70    5.60
   8  -3 -10   -0.10   10.90
   8  -3 -10    6.60    9.40
   8   3 -10    7.30    7.00
  -8   3  10   -7.60    8.90
   8   3 -10   10.00   13.00
   7  -3 -10   57.19   15.10
   7  -3 -10   48.60   18.90
   7  -3 -10   43.30    9.30
   7  -3 -10   50.09   16.10
   7  -3 -10   25.30   13.10
   7  -3 -10   57.09   15.00
   7   3 -10   41.20   17.40
  -7   3  10   38.20   13.00
   7   3 -10   27.60    8.30
   7   3 -10   40.00   18.30
   6  -3 -10  103.59   13.00
   6  -3 -10   78.19   17.00
   6  -3 -10   72.79   19.30
   6  -3 -10  135.69   25.60
   6  -3 -10   81.39   16.50
   6  -3 -10  134.79   23.50
   6   3 -10  100.99   22.90
   6   3 -10  109.09   16.30
  -6   3  10  103.19   18.60
   6   3 -10   89.69   10.90
   6   3 -10  108.29   12.90
   6   3 -10  143.59   24.20
   5  -3 -10   -5.50    8.10
   5  -3 -10    3.30    7.40
   5  -3 -10   -2.90    8.30
   5  -3 -10    6.50    9.20
   5  -3 -10    9.20   10.90
   5  -3 -10    3.90   11.80
   5  -3 -10   15.80    7.00
   5   3 -10   10.30    4.70
   5   3 -10    7.00   11.80
   5   3 -10    3.00    4.70
  -5   3  10    2.90    8.20
   5   3 -10    2.20    4.80
   5   3 -10    7.80   10.70
   4  -3 -10   46.90   12.80
   4  -3 -10   45.20   13.70
   4  -3 -10   71.99   14.00
   4   3 -10   52.09   15.30
  -4   3  10   70.09   14.60
   4   3 -10   49.90    5.60
   4   3 -10   45.20    6.60
   4   3 -10   48.90    7.00
   3  -3 -10   12.70    8.20
   3  -3 -10   28.70   11.70
   3  -3 -10   19.10    9.30
  -3   3  10   15.00    9.70
   3   3 -10   20.70    3.90
   3   3 -10   23.00    4.10
   2  -3 -10  692.73   28.40
   2  -3 -10  690.23   37.80
   2  -3 -10  727.33   38.00
   2  -3 -10  713.53   36.60
   2   3 -10  692.23   22.00
  -2   3  10  671.13   33.30
   2   3 -10  675.73   20.90
   1  -3 -10   -5.20    6.60
   1  -3 -10    6.60    6.30
   1   3 -10    1.30    3.50
  -1   3  10    7.90    7.10
  -1   3  10    5.50    7.20
   1   3 -10    1.20    4.00
   0  -3 -10   28.00    7.90
   0  -3 -10   12.60   10.30
   0   3 -10   21.80    6.40
   0   3  10   21.80    9.30
   0   3 -10   25.00    3.40
   0   3 -10   35.60    8.10
   0   3  10   22.40    9.00
  -1  -3 -10   79.09   11.50
  -1  -3 -10   72.69   17.90
   1   3  10   47.80   11.20
   1   3  10   60.69   12.10
  -1   3 -10   71.69   10.30
  -1   3 -10   58.29    6.70
  -1   3 -10   50.59   15.10
  -2  -3 -10   46.40   10.40
  -2   3 -10   62.29   13.50
   2   3  10   83.09   16.10
   2   3  10   75.19   13.30
  -2   3 -10   73.09   18.00
  -2   3 -10   93.39   20.80
  -2   3 -10   70.59   11.50
   2   3  10   77.59   14.20
  -3  -3 -10 1209.88   53.49
  -3  -3 -10 1133.39   52.29
  -3  -3 -10 1294.67   47.60
  -3   3 -10 1316.27   48.60
   3   3  10 1419.96   54.59
  -3   3 -10 1242.68   60.69
  -3   3 -10 1271.77   46.80
  -3   3 -10 1272.27   43.00
  -3   3 -10 1338.17   42.40
   3   3  10 1226.98   58.09
   3   3  10 1238.48   47.90
  -4  -3 -10  969.40   47.30
  -4  -3 -10  920.31   40.00
  -4  -3 -10  854.81   44.10
  -4   3 -10  955.40   43.00
  -4   3 -10  953.30   41.40
  -4   3 -10  890.71   51.79
   4   3  10  926.41   40.80
   4   3  10  907.11   50.69
  -4   3 -10  913.91   37.80
  -4   3 -10  981.60   38.30
   4   3  10 1001.50   45.90
   4   3  10  933.71   44.30
  -5  -3 -10  412.46   31.50
  -5  -3 -10  375.46   25.60
  -5  -3 -10  426.46   33.40
  -5   3 -10  394.46   27.80
  -5   3 -10  417.96   23.60
  -5   3 -10  437.96   29.40
  -5   3 -10  382.96   25.80
  -5   3 -10  389.06   25.70
   5   3  10  366.26   28.50
  -5   3 -10  413.16   36.20
   5   3  10  408.86   36.70
   6  -3  10  164.78   23.40
  -6  -3 -10  138.49   23.60
  -6  -3 -10  152.98   23.50
  -6   3 -10  103.19   17.70
  -6   3 -10  136.69   16.00
  -6   3 -10  157.78   26.20
  -6   3 -10  128.99   18.30
   6   3  10  154.48   27.30
  -6   3 -10  136.79   20.30
  -6   3 -10  160.98   19.40
   6   3  10  105.39   18.50
   6   3  10  141.69   25.70
   7  -3  10   18.80   13.70
  -7  -3 -10   20.90   13.20
  -7  -3 -10   -2.60   11.20
  -7   3 -10   32.00    7.90
   7   3  10   -1.60   10.90
   7   3  10    2.10   14.20
  -7   3 -10   19.80   10.60
   7   3  10    7.00   13.90
   7   3  10    8.70   11.20
  -7   3 -10    2.40    9.40
   7   3  10   17.60   13.70
  -7   3 -10   24.90   10.20
  -8  -3 -10   15.80   11.40
  -8  -3 -10   -2.50    9.20
  -8   3 -10    5.50    8.10
  -8   3 -10   23.70   11.60
   8   3  10   -5.80   10.50
   8   3  10    0.80   11.60
  -8   3 -10    7.60    7.10
   8   3  10   10.10   11.80
   8   3  10    1.40   10.70
  -9  -3 -10   41.80   13.80
  -9  -3 -10   39.60   10.50
   9   3  10   29.50   12.00
  -9   3 -10   37.40    9.10
   9   3  10   28.60   12.60
   9   3  10   28.60   11.40
  -9   3 -10   47.20   12.00
  -9   3 -10   25.30    8.30
  10   3  10  134.89   16.60
  11  -4 -10   65.69   11.60
  11  -4 -10   96.69   14.10
  11   4 -10   58.29   13.70
  11   4 -10   62.39   10.20
  10  -4 -10  191.58   20.70
  10  -4 -10  214.08   21.00
  10   4 -10  192.08   24.60
  10   4 -10  150.38   16.50
  10   4 -10  214.58   25.20
  10   4 -10  229.98   18.70
   9  -4 -10    1.60   10.30
   9  -4 -10  -10.20    8.30
   9   4 -10   -7.00   10.50
   9   4 -10   -2.00    6.20
   8  -4 -10  207.88   27.10
   8  -4 -10  261.07   26.60
   8  -4 -10  241.08   27.10
   8  -4 -10  244.58   28.70
  -8   4  10  263.97   25.70
   8   4 -10  280.67   31.40
   8   4 -10  277.47   20.70
   7  -4 -10   57.39   18.70
   7  -4 -10   43.40   15.10
[truncated: 308,525 more chars]
