# Supplementary material for: Aqua­chlorido­(2-{[6-(di­methyl­amino)­pyrimidin-4-yl]sulfan­yl}pyrimidine-4,6-di­amine)­copper(II) chloride hydrate
Source: Acta Crystallogr E Crystallogr Commun. 2017 Sep 25;73(Pt 10):1534–8. doi: 10.1107/S205698901701338X (PMC5730312; doi:10.1107/S205698901701338X)
Supplement: Supplementary file 2 [file e-73-01534-Isup2.hkl]

data_I                                                                          
_shelx_title ' n17046_0m_a.res in P2(1)/c'                                      
_shelx_refln_list_code          4                                               
_shelx_F_calc_maximum      207.65                                               
_exptl_crystal_F_000       924.00                                               
_reflns_d_resolution_high  0.8414                                               
                                                                                
loop_                                                                           
 _space_group_symop_operation_xyz                                               
 'x, y, z'                                                                      
 '-x, y+1/2, -z+1/2'                                                            
 '-x, -y, -z'                                                                   
 'x, -y-1/2, z-1/2'                                                             
                                                                                
_cell_length_a    11.4207                                                       
_cell_length_b     7.2391                                                       
_cell_length_c    21.6990                                                       
_cell_angle_alpha  90.000                                                       
_cell_angle_beta  103.154                                                       
_cell_angle_gamma  90.000                                                       
                                                                                
_shelx_F_squared_multiplier     1.000                                           
                                                                                
loop_                                                                           
 _refln_index_h                                                                 
 _refln_index_k                                                                 
 _refln_index_l                                                                 
 _refln_F_squared_calc                                                          
 _refln_F_squared_meas                                                          
 _refln_F_squared_sigma                                                         
 _refln_observed_status                                                         
   1   0   0      23307.02      22845.87       170.11 o                         
   2   0   0       5117.09       4996.15        45.40 o                         
   3   0   0       2402.45       2740.23        36.98 o                         
   4   0   0       2628.72       2644.42        40.00 o                         
   5   0   0        232.99        292.76        21.78 o                         
   6   0   0      10103.09      10827.57       186.41 o                         
   7   0   0       3208.37       2951.63       100.00 o                         
   8   0   0        279.01        368.29        39.67 o                         
   9   0   0         95.08        113.99        26.74 o                         
  10   0   0        547.12        486.94        47.46 o                         
  11   0   0        297.61        262.20        35.10 o                         
  12   0   0       1240.24       1209.22        75.46 o                         
  13   0   0        280.48        272.26        29.31 o                         
   1   1   0       6372.73       6861.34        49.72 o                         
   2   1   0      14359.04      14786.68        95.03 o                         
   3   1   0       3661.67       3855.10        36.27 o                         
   4   1   0       5663.32       5849.19        51.03 o                         
   5   1   0       1582.20       1511.50        28.08 o                         
   6   1   0        566.44        473.83        23.27 o                         
   7   1   0        979.31       1082.04        46.27 o                         
   8   1   0        376.05        366.36        22.07 o                         
   9   1   0        477.95        495.29        29.46 o                         
  10   1   0        870.67        874.39        37.92 o                         
  11   1   0        828.28        949.16        52.46 o                         
  12   1   0          3.06         11.17        15.36 o                         
  13   1   0        195.19        199.20        45.40 o                         
   0   2   0       1651.28       2141.58        35.46 o                         
   1   2   0       8253.92       8963.01        70.55 o                         
   2   2   0        102.93        115.33         7.96 o                         
   3   2   0       3197.88       3058.20        36.74 o                         
   4   2   0       1063.55       1069.58        27.69 o                         
   5   2   0       1513.05       1758.34        40.30 o                         
   6   2   0       7031.51       7112.51       101.17 o                         
   7   2   0         37.99         38.07        14.23 o                         
   8   2   0         12.23         29.69        13.41 o                         
   9   2   0          5.88          7.16        14.29 o                         
  10   2   0        165.99        118.90        20.92 o                         
  11   2   0        353.26        371.05        32.28 o                         
  12   2   0         94.07        105.18        18.65 o                         
   1   3   0        287.90        371.91        16.72 o                         
   2   3   0       6140.27       6011.89        82.90 o                         
   3   3   0       1369.78       1320.09        31.84 o                         
   4   3   0       6755.61       6696.37       101.95 o                         
   5   3   0        876.83        792.48        34.74 o                         
   6   3   0         83.07         53.10        17.01 o                         
   7   3   0        216.28        214.07        17.45 o                         
   8   3   0         74.98         76.39        15.72 o                         
   9   3   0          0.07         26.32        15.37 o                         
  10   3   0       1180.50       1259.00        43.83 o                         
  11   3   0       1282.91       1322.63        40.65 o                         
  12   3   0        797.58        702.45        26.51 o                         
   0   4   0       4025.72       4085.23        92.80 o                         
   1   4   0       1839.17       1487.88        47.50 o                         
   2   4   0       1643.10       1787.61        53.76 o                         
   3   4   0       2460.80       2406.02        66.37 o                         
   4   4   0       1439.08       1296.08        47.72 o                         
   5   4   0        297.91        307.33        18.98 o                         
   6   4   0       2213.97       2160.30        62.74 o                         
   7   4   0        258.67        354.78        22.44 o                         
   8   4   0        122.84        111.80        17.63 o                         
   9   4   0       2373.44       2268.10        47.40 o                         
  10   4   0       1750.11       1745.45        48.45 o                         
  11   4   0         37.10         34.71        16.43 o                         
   1   5   0       4416.46       4232.18        55.16 o                         
   2   5   0       1715.42       1657.05        35.55 o                         
   3   5   0        162.73        195.13        15.01 o                         
   4   5   0          2.32          9.89        10.17 o                         
   5   5   0        815.60        886.50        25.65 o                         
   6   5   0         22.50         30.02        13.32 o                         
   7   5   0        705.11        664.17        28.26 o                         
   8   5   0        611.46        527.97        30.01 o                         
   9   5   0        814.47        865.90        43.53 o                         
  10   5   0        234.04        157.42        24.02 o                         
   0   6   0        878.73        875.49        40.24 o                         
   1   6   0         16.72         16.03        11.15 o                         
   2   6   0        272.14        275.94        16.91 o                         
   3   6   0         20.47         18.99        10.99 o                         
   4   6   0        166.01        186.08        16.81 o                         
   5   6   0       1225.31       1308.34        35.02 o                         
   6   6   0        536.53        526.01        41.23 o                         
   7   6   0        254.47        250.43        38.75 o                         
   8   6   0          1.21         -4.52        20.12 o                         
   9   6   0         47.06         75.03        18.81 o                         
   1   7   0        247.19        251.09        17.13 o                         
   2   7   0         45.13         25.90        11.81 o                         
   3   7   0        152.96        121.70        17.66 o                         
   4   7   0        262.10        289.77        21.81 o                         
   5   7   0         88.98         95.86        17.98 o                         
   6   7   0         66.07         59.30        19.59 o                         
   7   7   0       1246.89       1232.16        41.99 o                         
   0   8   0         22.10          9.86        60.45 o                         
   1   8   0         38.40         36.49        18.63 o                         
   2   8   0        478.31        414.50        41.67 o                         
   3   8   0        721.28        728.23        40.13 o                         
   4   8   0         83.56         87.75        36.60 o                         
 -13   1   1        696.41        701.70        42.50 o                         
 -12   1   1       1268.31       1406.93        44.15 o                         
 -11   1   1         12.20         25.55        17.24 o                         
 -10   1   1         20.39         13.71        16.94 o                         
  -9   1   1         59.12         43.55        15.71 o                         
  -8   1   1       1359.16       1352.62        33.95 o                         
  -7   1   1        525.98        551.21        35.69 o                         
  -6   1   1      14057.38      14134.06       175.24 o                         
  -5   1   1      12089.66      12683.69       110.27 o                         
  -4   1   1       3561.24       3585.62        33.77 o                         
  -3   1   1        190.62        211.25         9.32 o                         
  -2   1   1        369.64        374.76         8.18 o                         
  -1   1   1        370.87        375.67         7.26 o                         
   0   1   1       7147.54       6614.93        46.92 o                         
   1   1   1      18173.80      17931.43       124.36 o                         
   2   1   1        111.56        161.10         8.06 o                         
   3   1   1       1578.20       1494.89        20.59 o                         
   4   1   1       1521.11       1438.12        22.59 o                         
   5   1   1       4710.49       4547.98        51.09 o                         
   6   1   1         58.53         23.79        14.25 o                         
   7   1   1       1514.62       1367.32        50.06 o                         
   8   1   1        345.24        373.76        23.50 o                         
   9   1   1        498.94        484.73        29.77 o                         
  10   1   1        822.01        806.68        40.24 o                         
  11   1   1       1589.48       1758.94        66.53 o                         
  12   1   1        453.47        513.83        59.03 o                         
 -12   2   1          5.68         16.28        13.57 o                         
 -11   2   1       2020.51       2078.52        66.34 o                         
 -10   2   1        273.08        345.20        28.02 o                         
  -9   2   1        223.26        204.82        20.62 o                         
  -8   2   1       1834.46       1875.33        44.15 o                         
  -7   2   1       9337.64       9291.18       178.45 o                         
  -6   2   1       1812.27       1586.92        42.10 o                         
  -5   2   1        435.00        511.68        26.68 o                         
  -4   2   1       7442.01       6590.15        74.58 o                         
  -3   2   1       6846.99       6721.48        57.84 o                         
  -2   2   1       7534.00       7744.28        70.32 o                         
  -1   2   1      14268.50      14203.55       109.86 o                         
   0   2   1      15005.05      16148.76       122.72 o                         
   1   2   1        604.39        709.88        15.01 o                         
   2   2   1       1576.80       1712.44        23.34 o                         
   3   2   1       1336.65       1133.80        21.69 o                         
   4   2   1       4033.12       3753.40        48.53 o                         
   5   2   1      11088.19      10800.72       129.09 o                         
   6   2   1       1562.18       1515.37        42.44 o                         
   7   2   1         14.56         14.47        15.47 o                         
   8   2   1        924.30       1020.60        32.49 o                         
   9   2   1       3452.54       3414.71        61.87 o                         
  10   2   1         25.75         25.58        16.33 o                         
  11   2   1        380.27        407.02        28.01 o                         
  12   2   1        591.31        586.73        29.35 o                         
 -12   3   1          6.13        -10.75        10.75 o                         
 -11   3   1          0.46         11.75        14.94 o                         
 -10   3   1       1309.56       1428.75        42.72 o                         
  -9   3   1       2414.71       2418.78        47.31 o                         
  -8   3   1       1227.47       1176.80        33.92 o                         
  -7   3   1        421.68        428.35        23.61 o                         
  -6   3   1       1680.25       1596.29        50.54 o                         
  -5   3   1       5821.30       5847.43       100.02 o                         
  -4   3   1         35.40         53.90        17.55 o                         
  -3   3   1       5861.10       5762.80        75.37 o                         
  -2   3   1        159.66        250.28        21.05 o                         
  -1   3   1        675.58        705.54        19.18 o                         
   0   3   1        938.24       1074.80        26.05 o                         
   1   3   1        178.66        190.42        14.01 o                         
   2   3   1        653.74        558.77        16.62 o                         
   3   3   1        697.80        656.64        23.60 o                         
   4   3   1        684.15        594.81        29.51 o                         
   5   3   1       1855.89       1893.13        54.75 o                         
   6   3   1       3448.28       3304.39        57.43 o                         
   7   3   1       2382.99       2439.37        42.88 o                         
   8   3   1       1627.87       1671.68        42.43 o                         
   9   3   1        155.13        148.16        22.11 o                         
  10   3   1       3208.66       3427.50        77.76 o                         
  11   3   1        713.13        739.70        31.77 o                         
  12   3   1        267.36        241.07        27.32 o                         
 -11   4   1        503.61        483.18        51.88 o                         
 -10   4   1        525.46        530.09        28.08 o                         
  -9   4   1          0.98        -13.34        13.34 o                         
  -8   4   1        210.90        229.02        21.43 o                         
  -7   4   1        509.09        507.42        26.71 o                         
  -6   4   1         73.52         75.76        13.37 o                         
  -5   4   1         27.01         35.05        12.25 o                         
  -4   4   1       1471.07       1414.97        44.17 o                         
  -3   4   1       7598.12       7332.55       109.21 o                         
  -2   4   1       3887.94       3784.58        78.22 o                         
  -1   4   1        312.85        397.25        43.13 o                         
   0   4   1       1490.55       1343.18        54.03 o                         
   1   4   1          5.12         -8.62        17.59 o                         
   2   4   1        266.91        320.75        39.84 o                         
   3   4   1          0.71         13.02        16.84 o                         
   4   4   1          7.38         15.30        16.47 o                         
   5   4   1        116.45        159.43        14.10 o                         
   6   4   1        224.92        256.27        17.77 o                         
   7   4   1       1155.46       1202.04        34.68 o                         
   8   4   1        446.96        445.81        26.92 o                         
   9   4   1        525.60        460.45        30.21 o                         
  10   4   1         57.72         68.37        16.05 o                         
  11   4   1          4.94        -12.15        12.15 o                         
 -10   5   1        817.87        814.90        41.57 o                         
  -9   5   1        161.44        167.85        17.51 o                         
  -8   5   1         36.96         30.21        13.89 o                         
  -7   5   1         30.04         15.65        12.73 o                         
  -6   5   1         14.50          0.89        13.02 o                         
  -5   5   1        614.45        681.38        26.96 o                         
  -4   5   1        507.62        497.07        20.02 o                         
  -3   5   1       2149.30       1984.34        35.40 o                         
  -2   5   1        442.28        454.46        20.60 o                         
  -1   5   1         56.78         59.49        13.48 o                         
   0   5   1       1886.29       1718.11        33.41 o                         
   1   5   1       3182.35       3053.64        41.65 o                         
   2   5   1        507.96        481.01        18.54 o                         
   3   5   1        235.84        248.73        15.04 o                         
   4   5   1        465.53        429.12        20.51 o                         
   5   5   1       1112.43       1048.07        28.12 o                         
   6   5   1       1101.70       1094.26        30.99 o                         
   7   5   1          1.21         25.21        12.39 o                         
   8   5   1        538.15        596.45        55.01 o                         
   9   5   1         75.38         53.98        18.16 o                         
  10   5   1        802.35        786.07        39.20 o                         
  -9   6   1        168.28        202.76        30.70 o                         
  -8   6   1          3.49         -9.83        20.33 o                         
  -7   6   1        256.78        285.24        34.49 o                         
  -6   6   1          3.34         -2.71        13.62 o                         
  -5   6   1       1442.77       1462.22        32.16 o                         
  -4   6   1       1117.32       1161.00        41.95 o                         
  -3   6   1       1836.64       1809.46        33.87 o                         
  -2   6   1         62.66         68.29        13.69 o                         
  -1   6   1       2554.07       2493.35        43.77 o                         
   0   6   1        888.94        910.27        27.47 o                         
   1   6   1        733.08        735.18        26.20 o                         
   2   6   1       3017.17       2860.49        43.22 o                         
   3   6   1       2610.74       2629.09        43.59 o                         
   4   6   1        878.82        890.97        25.82 o                         
   5   6   1         19.76         33.46        12.94 o                         
   6   6   1        695.29        660.65        37.47 o                         
   7   6   1         94.42         75.40        18.40 o                         
   8   6   1        814.17        771.27        47.24 o                         
   9   6   1          0.07         27.40        17.54 o                         
  -7   7   1         70.63         94.59        25.37 o                         
  -6   7   1         25.10         33.36        13.89 o                         
  -5   7   1         48.91         42.16        16.58 o                         
  -4   7   1         63.73         73.42        18.56 o                         
  -3   7   1        118.12        104.09        22.84 o                         
  -2   7   1        511.51        496.25        29.49 o                         
  -1   7   1          8.55         14.04        11.20 o                         
   0   7   1       1642.14       1749.47        35.31 o                         
   1   7   1       1183.42       1226.97        30.38 o                         
   2   7   1        171.24        178.36        15.67 o                         
   3   7   1          0.47        -11.82        11.82 o                         
   4   7   1        157.67        161.96        15.97 o                         
   5   7   1         32.47          8.49        13.55 o                         
   6   7   1        311.89        307.08        27.74 o                         
   7   7   1        298.61        331.78        30.28 o                         
  -4   8   1          7.52         16.34        16.55 o                         
  -3   8   1          2.23          5.39        11.32 o                         
  -2   8   1         32.27         25.99        16.31 o                         
  -1   8   1        135.48         96.54        22.83 o                         
   0   8   1        161.33        156.24        17.73 o                         
   1   8   1          1.76         17.52        18.92 o                         
   2   8   1          6.45          6.20        18.96 o                         
   3   8   1          7.86         25.65        17.88 o                         
   4   8   1         65.12         59.71        19.70 o                         
 -13   0   2        324.35        354.45        37.93 o                         
 -12   0   2        120.49        102.56        33.73 o                         
 -11   0   2         54.93         12.49        22.88 o                         
 -10   0   2       1121.23       1147.29        61.56 o                         
  -9   0   2         72.22         94.05        20.99 o                         
  -8   0   2       4358.27       4040.88        79.74 o                         
  -7   0   2        624.35        496.85        42.16 o                         
  -6   0   2       2609.93       2981.38        74.85 o                         
  -5   0   2          3.36         -1.20         9.87 o                         
  -4   0   2       5937.27       6357.98        66.59 o                         
  -3   0   2         25.89         42.04         6.83 o                         
  -2   0   2       5824.00       5856.24        50.48 o                         
  -1   0   2      13623.05      13703.97       109.72 o                         
   0   0   2       7830.11       7745.56       149.24 o                         
   1   0   2        212.79        258.11        11.32 o                         
   2   0   2      18063.76      18667.05       166.33 o                         
   3   0   2        125.86         87.01        10.75 o                         
   4   0   2         54.42         15.70        12.09 o                         
   5   0   2      15234.48      14784.67       182.31 o                         
   6   0   2       9478.44       8993.78       146.59 o                         
   7   0   2         66.48         74.97        89.41 o                         
   8   0   2        338.50        319.73        33.51 o                         
   9   0   2         46.73         56.70        21.25 o                         
  10   0   2         55.00         38.78        22.70 o                         
  11   0   2        133.61        120.42        35.14 o                         
  12   0   2        280.20        281.44        68.18 o                         
 -13   1   2        797.64        839.30        37.83 o                         
 -12   1   2       1429.92       1338.09        45.86 o                         
 -11   1   2       1515.05       1450.52        45.84 o                         
 -10   1   2          5.64         11.51        13.80 o                         
  -9   1   2       1307.45       1331.55        37.14 o                         
  -8   1   2         41.91         44.50        11.49 o                         
  -7   1   2        542.98        549.75        34.10 o                         
  -6   1   2        121.45        186.10        22.81 o                         
  -5   1   2       3827.68       4388.79        53.73 o                         
  -4   1   2        396.40        362.11        13.50 o                         
  -3   1   2         38.85         18.37         4.82 o                         
  -2   1   2       4919.46       5042.80        36.49 o                         
  -1   1   2       2436.18       2725.78        23.56 o                         
   0   1   2       7379.07       7224.76        53.40 o                         
   1   1   2        395.19        341.79         8.22 o                         
   2   1   2       3796.49       3641.49        33.49 o                         
   3   1   2      25614.68      25837.55       177.45 o                         
   4   1   2        464.50        428.08        14.51 o                         
   5   1   2       4810.30       5025.14        55.24 o                         
   6   1   2        649.35        714.14        32.69 o                         
   7   1   2       1804.37       1726.16        74.33 o                         
   8   1   2         36.61         38.00        13.90 o                         
   9   1   2         63.80         50.20        17.38 o                         
  10   1   2        215.28        196.56        23.27 o                         
  11   1   2        111.17        120.32        24.53 o                         
  12   1   2         39.70          4.76        15.26 o                         
 -13   2   2         13.32        -17.60        33.35 o                         
 -12   2   2         16.16         14.34        13.83 o                         
 -11   2   2         64.74         72.35        22.23 o                         
 -10   2   2       1863.35       1737.24        44.32 o                         
  -9   2   2        337.45        354.17        24.84 o                         
  -8   2   2         55.29         34.21        13.79 o                         
  -7   2   2       2461.71       2433.38        78.39 o                         
  -6   2   2        138.98        117.09        18.39 o                         
  -5   2   2        882.07        860.52        31.49 o                         
  -4   2   2        141.33        160.70        16.96 o                         
  -3   2   2       2271.66       2344.78        29.30 o                         
  -2   2   2        754.67        805.69        13.91 o                         
  -1   2   2      28043.28      29767.47       206.65 o                         
   0   2   2      13666.14      15391.62       114.36 o                         
   1   2   2       2203.57       2594.71        29.74 o                         
   2   2   2      23283.39      23174.94       168.09 o                         
   3   2   2        770.53        827.93        17.50 o                         
   4   2   2        445.29        514.70        20.20 o                         
   5   2   2       2501.41       2373.11        48.12 o                         
   6   2   2        598.69        624.59        29.10 o                         
   7   2   2        924.68        947.41        33.57 o                         
   8   2   2          0.13          2.21        13.90 o                         
   9   2   2          1.12         -4.54        16.23 o                         
  10   2   2        107.79         95.06        18.85 o                         
  11   2   2         64.27         61.92        17.36 o                         
  12   2   2         45.16         60.67        14.59 o                         
 -12   3   2        590.06        641.91        39.02 o                         
 -11   3   2        240.20        231.57        23.45 o                         
 -10   3   2         54.74         38.10        13.99 o                         
  -9   3   2         22.51         24.46        14.09 o                         
  -8   3   2        409.68        399.12        22.64 o                         
  -7   3   2       2801.79       2657.97        48.32 o                         
  -6   3   2       1563.94       1566.34        55.78 o                         
  -5   3   2        371.47        306.16        29.04 o                         
  -4   3   2        598.66        587.96        28.20 o                         
  -3   3   2      10413.41      10232.55       118.95 o                         
  -2   3   2        608.23        636.41        18.25 o                         
  -1   3   2        132.56        177.54        11.73 o                         
   0   3   2        619.49        694.45        17.48 o                         
   1   3   2        137.30        141.09        15.17 o                         
   2   3   2       1046.32        930.18        26.40 o                         
   3   3   2       5543.32       5623.03        74.76 o                         
   4   3   2       6147.13       6251.80        86.96 o                         
   5   3   2        128.36        147.51        18.03 o                         
   6   3   2        103.24         95.28        13.35 o                         
   7   3   2        316.79        291.22        19.41 o                         
   8   3   2        815.13        842.02        33.66 o                         
   9   3   2       4795.22       4994.56        85.09 o                         
  10   3   2       1333.40       1504.62        52.56 o                         
  11   3   2        471.36        418.36        29.54 o                         
  12   3   2         29.67         50.03        63.46 o                         
 -11   4   2        714.52        700.88        35.81 o                         
 -10   4   2        521.66        527.11        29.80 o                         
  -9   4   2         65.22         93.83        16.48 o                         
  -8   4   2        822.43        935.52        36.28 o                         
  -7   4   2        637.30        628.86        31.41 o                         
  -6   4   2        126.71        146.41        16.03 o                         
  -5   4   2       1874.74       1821.46        39.87 o                         
  -4   4   2       4071.29       3886.07        69.79 o                         
  -3   4   2       2300.27       2464.59        61.72 o                         
  -2   4   2        118.26        110.40        18.24 o                         
  -1   4   2        725.46        945.46        38.46 o                         
   0   4   2        669.70        604.18        37.75 o                         
   1   4   2       4968.75       4844.64       108.29 o                         
   2   4   2       7554.82       7318.51       126.29 o                         
   3   4   2        256.59        296.40        30.86 o                         
   4   4   2       1015.73        971.76        43.05 o                         
   5   4   2        848.21        800.66        24.10 o                         
   6   4   2        896.01        937.99        25.62 o                         
   7   4   2         23.84         11.56        12.35 o                         
   8   4   2       1013.82       1046.05        36.28 o                         
   9   4   2         74.63         61.93        18.08 o                         
  10   4   2        293.15        272.10        30.00 o                         
  11   4   2       1023.05        994.88        35.33 o                         
 -10   5   2        644.46        659.11        43.50 o                         
  -9   5   2       1142.52       1189.82        43.43 o                         
  -8   5   2        936.46        933.86        37.26 o                         
  -7   5   2         43.75         29.45        14.61 o                         
  -6   5   2         47.28         42.31        13.54 o                         
  -5   5   2        600.74        638.67        27.70 o                         
  -4   5   2         34.44         24.59        12.11 o                         
  -3   5   2        101.73        116.37        13.13 o                         
  -2   5   2        755.46        760.97        23.44 o                         
  -1   5   2        707.69        651.72        32.08 o                         
   0   5   2       4315.62       4218.52        68.59 o                         
   1   5   2        377.59        413.76        20.88 o                         
   2   5   2          0.07          1.60         9.76 o                         
   3   5   2         34.55         24.91        10.77 o                         
   4   5   2        242.99        213.77        13.81 o                         
   5   5   2        228.99        222.41        15.51 o                         
   6   5   2       1179.79       1150.69        30.95 o                         
   7   5   2       1549.95       1533.31        40.47 o                         
   8   5   2        335.53        363.44        37.26 o                         
   9   5   2        292.06        278.94        27.36 o                         
  10   5   2       1090.82       1077.83        36.88 o                         
  -9   6   2        177.59        190.81        34.72 o                         
  -8   6   2         11.66         12.60        16.30 o                         
  -7   6   2        213.70        202.11        34.73 o                         
  -6   6   2        261.28        233.65        29.67 o                         
  -5   6   2        296.25        291.03        19.97 o                         
  -4   6   2          4.97         -7.08        11.31 o                         
  -3   6   2         10.44          5.65        12.01 o                         
  -2   6   2         48.04         47.11        12.42 o                         
  -1   6   2        315.02        322.31        18.83 o                         
   0   6   2        691.08        677.46        27.05 o                         
   1   6   2        676.01        670.47        24.79 o                         
   2   6   2        751.29        767.95        26.04 o                         
   3   6   2        213.53        226.63        17.24 o                         
   4   6   2         27.76         31.32        12.25 o                         
   5   6   2        132.51        114.27        15.62 o                         
   6   6   2         18.97         45.87        17.44 o                         
   7   6   2          3.02         15.66        16.62 o                         
   8   6   2         34.42         20.69        21.60 o                         
  -7   7   2        521.32        515.62        53.97 o                         
  -6   7   2       1343.12       1457.56        41.95 o                         
  -5   7   2        270.41        259.22        34.62 o                         
  -4   7   2         52.65         61.60        19.64 o                         
  -3   7   2        830.68        892.66        41.22 o                         
  -2   7   2       1061.26       1120.04        34.15 o                         
  -1   7   2         84.79         70.40        16.05 o                         
   0   7   2        397.66        347.95        26.85 o                         
   1   7   2         50.94         34.56        11.44 o                         
   2   7   2        367.47        388.44        21.88 o                         
   3   7   2          1.67         20.64        12.63 o                         
   4   7   2        206.16        229.75        19.95 o                         
   5   7   2        583.39        612.81        32.02 o                         
   6   7   2       1301.00       1305.97        43.99 o                         
   7   7   2        160.75        110.25        35.67 o                         
  -4   8   2       2180.34       2061.92        66.32 o                         
  -3   8   2        442.90        498.11        32.15 o                         
  -2   8   2          2.07         -3.60        10.01 o                         
  -1   8   2         26.45         17.00        11.43 o                         
   0   8   2          0.37         -7.45        11.57 o                         
   1   8   2        298.87        349.89        27.10 o                         
   2   8   2        409.21        375.20        34.32 o                         
   3   8   2        150.89        144.29        23.68 o                         
   4   8   2         83.83         50.00        46.32 o                         
 -13   1   3       1781.11       1752.52        44.51 o                         
 -12   1   3        222.07        245.51        28.54 o                         
 -11   1   3         17.01         16.57        16.91 o                         
 -10   1   3         16.34         10.90        15.07 o                         
  -9   1   3          8.46         19.01        12.23 o                         
  -8   1   3       3075.92       2932.47        45.67 o                         
  -7   1   3       1770.85       1624.61        49.20 o                         
  -6   1   3       2136.88       2362.94        65.70 o                         
  -5   1   3       6221.38       6796.78        81.83 o                         
  -4   1   3       2487.54       2284.47        28.71 o                         
  -3   1   3       6199.10       6373.12        46.48 o                         
  -2   1   3        157.35        149.67         6.09 o                         
  -1   1   3       3330.08       3326.34        27.07 o                         
   0   1   3       6324.74       6445.30        50.76 o                         
   1   1   3       1175.95       1343.91        16.85 o                         
   2   1   3       2435.77       2481.81        29.33 o                         
   3   1   3       2106.72       2099.09        26.37 o                         
   4   1   3       2084.73       2038.33        30.87 o                         
   5   1   3       1072.53       1120.11        24.99 o                         
   6   1   3        183.45        177.51        21.83 o                         
   7   1   3       4787.67       4926.65        94.48 o                         
   8   1   3       2662.79       2589.17        57.63 o                         
   9   1   3        495.11        469.32        31.91 o                         
  10   1   3        373.45        363.21        29.83 o                         
  11   1   3        100.92         92.42        21.11 o                         
  12   1   3        358.65        390.37        23.90 o                         
 -13   2   3         20.02          3.24        41.69 o                         
 -12   2   3        261.75        299.29        21.17 o                         
 -11   2   3        581.93        528.33        32.55 o                         
 -10   2   3        212.77        248.95        20.07 o                         
  -9   2   3       3255.39       3067.46        52.82 o                         
  -8   2   3       1865.97       1899.42        39.83 o                         
  -7   2   3       1843.43       1778.81        71.97 o                         
  -6   2   3       2525.76       2494.54        74.44 o                         
  -5   2   3       7806.36       7091.31        89.11 o                         
  -4   2   3       2572.60       2774.74        49.04 o                         
  -3   2   3      11459.28      10907.85        94.66 o                         
  -2   2   3      35053.55      35501.96       259.37 o                         
  -1   2   3      43118.96      45602.39       363.76 o                         
   0   2   3         89.11         80.48         6.42 o                         
   1   2   3       2186.61       1993.93        25.25 o                         
   2   2   3         22.23         13.50         6.59 o                         
   3   2   3        309.66        321.17        15.23 o                         
   4   2   3      11294.41      11434.36       108.96 o                         
   5   2   3        664.10        728.55        28.60 o                         
   6   2   3       2445.57       2520.38        53.80 o                         
   7   2   3       2280.00       2178.85        40.83 o                         
   8   2   3        853.38        870.75        35.81 o                         
   9   2   3        291.23        260.64        24.64 o                         
  10   2   3        885.33        950.06        48.10 o                         
  11   2   3        598.58        564.44        31.03 o                         
  12   2   3         22.46         16.92        11.25 o                         
 -12   3   3         20.52         21.02        15.86 o                         
 -11   3   3        803.51        869.00        42.94 o                         
 -10   3   3        145.50        164.89        16.31 o                         
  -9   3   3        123.21        144.37        22.19 o                         
  -8   3   3        873.53        863.94        32.48 o                         
  -7   3   3        127.85        104.70        17.30 o                         
  -6   3   3       1559.95       1481.31        61.98 o                         
  -5   3   3        840.20        841.77        38.54 o                         
  -4   3   3      17601.13      17567.03       228.20 o                         
  -3   3   3       5491.96       5365.84        68.03 o                         
  -2   3   3        419.13        404.94        17.56 o                         
  -1   3   3        161.73        130.91        10.45 o                         
   0   3   3        326.73        274.55        15.70 o                         
   1   3   3        403.12        419.86        18.99 o                         
   2   3   3        150.79        158.70        18.23 o                         
   3   3   3        296.19        282.55        23.61 o                         
   4   3   3          5.69         -3.12        12.71 o                         
   5   3   3       1231.22       1301.65        39.48 o                         
   6   3   3        378.10        391.02        18.81 o                         
   7   3   3         18.57         21.91        12.58 o                         
   8   3   3        141.37        150.41        21.62 o                         
   9   3   3        551.02        596.74        34.47 o                         
  10   3   3        149.53        138.04        22.94 o                         
  11   3   3         15.79         32.81        15.51 o                         
 -11   4   3        297.03        292.63        26.18 o                         
 -10   4   3         44.02         30.68        13.21 o                         
  -9   4   3          7.71         -1.55        14.63 o                         
  -8   4   3       2104.57       2069.78        53.63 o                         
  -7   4   3       1058.98       1031.69        34.53 o                         
  -6   4   3        616.08        601.11        26.43 o                         
  -5   4   3       3901.07       4004.77        58.91 o                         
  -4   4   3       1271.25       1209.21        43.08 o                         
  -3   4   3        808.78        802.99        33.09 o                         
  -2   4   3       4035.37       4057.48        68.00 o                         
  -1   4   3        208.58        244.38        18.59 o                         
   0   4   3       2432.19       2653.04        62.76 o                         
   1   4   3          4.34         15.68        14.33 o                         
   2   4   3         80.92         66.25        17.33 o                         
   3   4   3       5164.68       5061.41       103.80 o                         
   4   4   3       3513.78       3580.04        54.91 o                         
   5   4   3        577.74        640.71        22.33 o                         
   6   4   3        892.23        926.29        29.13 o                         
   7   4   3        367.18        361.43        20.99 o                         
   8   4   3        212.82        193.27        20.04 o                         
   9   4   3        110.23        113.21        15.28 o                         
  10   4   3         64.87         34.40        16.71 o                         
  11   4   3        270.42        261.78        27.37 o                         
 -10   5   3        884.94       1007.61        35.76 o                         
  -9   5   3        194.74        186.30        27.73 o                         
  -8   5   3        198.40        187.97        34.04 o                         
  -7   5   3        196.49        188.92        22.29 o                         
  -6   5   3        149.14        125.73        16.35 o                         
  -5   5   3        270.74        287.68        20.70 o                         
  -4   5   3       1066.46       1134.79        37.83 o                         
  -3   5   3         47.66         52.08        12.62 o                         
  -2   5   3       1511.67       1448.36        31.10 o                         
  -1   5   3         10.70         23.85        11.69 o                         
   0   5   3        746.53        725.94        25.64 o                         
   1   5   3        631.67        655.85        23.53 o                         
   2   5   3       9537.81       9039.81        85.10 o                         
   3   5   3       1285.28       1260.32        28.54 o                         
   4   5   3        603.86        627.06        23.96 o                         
   5   5   3         35.53         34.11        11.35 o                         
   6   5   3       1396.99       1458.51        35.07 o                         
   7   5   3        797.01        800.51        43.17 o                         
   8   5   3        148.59         78.57        33.76 o                         
   9   5   3         11.29         -6.55        14.20 o                         
  10   5   3        109.95         84.48        37.96 o                         
  -9   6   3         97.70         29.05        28.03 o                         
  -8   6   3        401.19        431.86        28.28 o                         
  -7   6   3         94.18         89.40        18.02 o                         
  -6   6   3        444.28        454.24        28.19 o                         
  -5   6   3        220.89        246.36        22.98 o                         
  -4   6   3        741.20        749.03        28.10 o                         
  -3   6   3        317.85        299.43        21.18 o                         
  -2   6   3        704.48        699.26        25.71 o                         
  -1   6   3         98.31        117.77        16.63 o                         
   0   6   3       2692.44       2796.96        42.42 o                         
   1   6   3       2518.29       2454.20        38.10 o                         
   2   6   3        443.01        476.47        22.50 o                         
   3   6   3        209.85        201.39        16.43 o                         
   4   6   3        865.35        871.35        26.67 o                         
   5   6   3        462.21        478.86        21.93 o                         
   6   6   3        162.16        197.43        27.61 o                         
   7   6   3        623.73        610.09        34.50 o                         
   8   6   3        872.33        872.42        32.76 o                         
  -7   7   3         59.29         52.20        28.53 o                         
  -6   7   3         25.70          9.23        15.85 o                         
  -5   7   3         11.74         -1.60        12.39 o                         
  -4   7   3          3.28          2.42        14.59 o                         
  -3   7   3        402.67        422.85        33.91 o                         
  -2   7   3          7.58          8.16        14.66 o                         
  -1   7   3        451.21        438.88        29.55 o                         
   0   7   3        406.49        422.01        24.26 o                         
   1   7   3         72.21         75.43        14.95 o                         
   2   7   3          3.15          3.56        12.20 o                         
   3   7   3        721.45        752.53        30.64 o                         
   4   7   3         36.81         13.85        12.86 o                         
   5   7   3        978.94        996.91        36.21 o                         
   6   7   3        823.15        823.10        46.62 o                         
  -4   8   3        322.51        292.24        32.42 o                         
  -3   8   3         86.63         70.27        17.25 o                         
  -2   8   3         74.79         73.50        16.11 o                         
  -1   8   3         38.19         48.66        14.85 o                         
   0   8   3         78.26         83.95        12.61 o                         
   1   8   3          5.55         11.21        12.53 o                         
   2   8   3          3.53         -3.92        12.78 o                         
   3   8   3         13.03         31.88        31.04 o                         
 -13   0   4       1419.24       1307.26        50.67 o                         
 -12   0   4       1399.42       1253.95        91.93 o                         
 -11   0   4          6.41          5.25        25.22 o                         
 -10   0   4       4955.64       4516.09        92.19 o                         
  -9   0   4       5828.23       5658.79        95.71 o                         
  -8   0   4       5882.52       5677.68        91.67 o                         
  -7   0   4       2161.71       2185.03        85.56 o                         
  -6   0   4        457.65        419.96        44.36 o                         
  -5   0   4       3505.80       3755.55        84.46 o                         
  -4   0   4       9286.24       9572.84        91.76 o                         
  -3   0   4       3326.61       3122.77        33.58 o                         
  -2   0   4       3206.27       2886.92        29.50 o                         
  -1   0   4      10096.88      10306.09        98.80 o                         
   0   0   4       4789.24       4299.54        42.67 o                         
   1   0   4       4778.49       4803.65        54.75 o                         
   2   0   4       7666.12       8078.31        81.49 o                         
   3   0   4      26827.21      25004.21       269.39 o                         
   4   0   4      15502.25      14980.52       179.58 o                         
   5   0   4        773.53        672.76        31.25 o                         
   6   0   4       3632.63       3702.81       152.20 o                         
   7   0   4       3217.00       3260.78       117.08 o                         
   8   0   4       3457.59       3427.12        78.76 o                         
   9   0   4        125.13        132.22        23.04 o                         
  10   0   4        336.88        320.63        30.11 o                         
  11   0   4        151.87        135.13        31.69 o                         
  12   0   4        942.23       1042.74        61.54 o                         
 -13   1   4          2.84         19.28        12.92 o                         
 -12   1   4        244.53        196.15        29.03 o                         
 -11   1   4       1149.98       1218.37        37.91 o                         
 -10   1   4       1846.84       1813.68        43.36 o                         
  -9   1   4          2.28         -4.96        10.54 o                         
  -8   1   4       1367.98       1375.97        29.89 o                         
  -7   1   4       6900.11       6703.07       111.09 o                         
  -6   1   4       1048.18       1165.44        41.98 o                         
  -5   1   4        452.70        484.79        20.52 o                         
  -4   1   4        137.71        199.65         9.82 o                         
  -3   1   4          1.24          9.82         4.44 o                         
  -2   1   4      10241.55      10321.23        65.18 o                         
  -1   1   4        234.39        201.69         9.74 o                         
   0   1   4        973.71        981.06        11.68 o                         
   1   1   4      22457.75      23196.74       156.50 o                         
   2   1   4       4763.52       4660.56        44.30 o                         
   3   1   4         45.59         37.31         8.05 o                         
   4   1   4        439.77        410.15        16.67 o                         
   5   1   4       4636.87       4325.29        65.72 o                         
   6   1   4        217.42        230.95        23.98 o                         
   7   1   4        871.27        916.43        35.56 o                         
   8   1   4       4971.31       4777.52        71.71 o                         
   9   1   4       4043.57       4014.61        70.41 o                         
  10   1   4        133.01        110.54        24.16 o                         
  11   1   4         24.77        -15.39        15.39 o                         
  12   1   4        110.24        115.04        15.50 o                         
 -13   2   4         27.10         29.22        16.41 o                         
 -12   2   4        205.18        234.42        22.56 o                         
 -11   2   4        443.21        417.92        32.32 o                         
 -10   2   4         26.18         25.70        14.23 o                         
  -9   2   4        205.66        199.62        17.95 o                         
  -8   2   4       1351.52       1237.40        37.29 o                         
  -7   2   4         27.16         33.91        22.81 o                         
  -6   2   4       1724.25       1672.24        54.56 o                         
  -5   2   4         31.75         56.13        13.66 o                         
  -4   2   4        698.45        693.97        21.08 o                         
  -3   2   4        952.33        956.64        21.79 o                         
  -2   2   4        682.06        632.55        13.27 o                         
  -1   2   4        676.11        657.48        12.99 o                         
   0   2   4      10810.53      11254.68        98.30 o                         
   1   2   4       2678.97       2481.22        37.85 o                         
   2   2   4       5887.27       6021.87        69.94 o                         
   3   2   4        157.17        195.63        14.74 o                         
   4   2   4        149.22        192.59        15.17 o                         
   5   2   4        492.33        515.17        25.63 o                         
   6   2   4          4.64          1.12        13.15 o                         
   7   2   4         54.38         50.29        16.19 o                         
   8   2   4        486.38        475.07        39.26 o                         
   9   2   4          3.07          2.89        17.61 o                         
  10   2   4         86.60         65.89        20.42 o                         
  11   2   4        666.94        702.30        31.68 o                         
  12   2   4        527.94        588.89        45.54 o                         
 -12   3   4          7.74         -2.27        14.07 o                         
 -11   3   4         11.54         10.24        15.87 o                         
 -10   3   4         17.91         10.71        14.75 o                         
  -9   3   4        423.37        454.87        26.87 o                         
  -8   3   4       2689.51       2664.17        50.94 o                         
  -7   3   4       1671.31       1678.64        43.53 o                         
  -6   3   4         86.70         50.93        24.14 o                         
  -5   3   4       4470.70       4458.79        98.95 o                         
  -4   3   4       2442.81       2502.45        51.12 o                         
  -3   3   4        731.67        723.50        23.67 o                         
  -2   3   4         24.72         28.31         8.45 o                         
  -1   3   4       7621.62       7258.44        78.52 o                         
   0   3   4         14.99          4.88         8.98 o                         
   1   3   4       2799.43       2693.07        51.16 o                         
   2   3   4       3511.07       3330.78        52.71 o                         
   3   3   4       1423.01       1424.36        50.08 o                         
   4   3   4        451.24        509.68        27.55 o                         
   5   3   4        251.15        276.06        23.48 o                         
   6   3   4          8.78         -0.75        10.40 o                         
   7   3   4       1934.77       1829.57        41.81 o                         
   8   3   4        813.58        872.07        36.78 o                         
   9   3   4       2143.75       2218.90        52.32 o                         
  10   3   4        417.34        465.78        28.41 o                         
  11   3   4        104.85        126.98        18.20 o                         
 -11   4   4        100.52         71.18        20.04 o                         
 -10   4   4        365.45        395.35        29.01 o                         
  -9   4   4        841.21        957.11        34.26 o                         
  -8   4   4        249.57        229.72        20.14 o                         
  -7   4   4        679.41        623.40        30.61 o                         
  -6   4   4       3524.32       3461.46        76.41 o                         
  -5   4   4        661.93        697.81        26.71 o                         
  -4   4   4       3000.50       3113.38        67.63 o                         
  -3   4   4       5470.49       5795.46        84.13 o                         
  -2   4   4       1589.04       1548.29        37.40 o                         
  -1   4   4       3368.73       3433.75        58.41 o                         
   0   4   4       6224.32       6198.48       119.27 o                         
   1   4   4       1461.81       1450.51        42.52 o                         
   2   4   4       1012.22        958.23        42.25 o                         
   3   4   4       3191.65       3042.46        62.73 o                         
   4   4   4        218.89        174.97        15.01 o                         
   5   4   4        271.64        291.55        16.43 o                         
   6   4   4        338.78        358.17        24.47 o                         
   7   4   4       1650.31       1676.64        36.99 o                         
   8   4   4         78.47         51.13        17.73 o                         
   9   4   4        514.46        476.68        34.37 o                         
  10   4   4        555.57        540.19        45.80 o                         
 -10   5   4        876.19        989.90        39.60 o                         
  -9   5   4        291.10        345.91        27.08 o                         
  -8   5   4         85.05         87.28        20.01 o                         
  -7   5   4        397.15        446.92        31.28 o                         
  -6   5   4        171.10        160.32        19.76 o                         
  -5   5   4        110.92        121.45        16.74 o                         
  -4   5   4         74.66         66.12        14.03 o                         
  -3   5   4         74.98         76.77        14.10 o                         
  -2   5   4       1824.06       1736.22        34.39 o                         
  -1   5   4       4988.38       4724.59        58.96 o                         
   0   5   4        216.72        233.53        15.87 o                         
   1   5   4          0.73          0.41        10.82 o                         
   2   5   4        305.73        304.66        18.45 o                         
   3   5   4         15.79         17.30        11.05 o                         
   4   5   4       4146.61       4026.12        51.41 o                         
   5   5   4       2031.66       1901.71        36.86 o                         
   6   5   4        741.36        766.33        31.47 o                         
   7   5   4        142.21        142.76        20.13 o                         
   8   5   4        224.29        184.94        46.04 o                         
   9   5   4        305.52        165.31        41.34 o                         
  -9   6   4         59.71         61.57        24.56 o                         
  -8   6   4         68.76         66.60        19.70 o                         
  -7   6   4        104.85         65.47        18.21 o                         
  -6   6   4         16.93         18.19        13.86 o                         
  -5   6   4        296.81        285.94        38.68 o                         
  -4   6   4       2791.48       2924.27        69.81 o                         
  -3   6   4       1455.90       1458.31        55.82 o                         
  -2   6   4         17.39         14.53        13.38 o                         
  -1   6   4        234.93        247.37        20.66 o                         
   0   6   4        304.04        319.56        20.09 o                         
   1   6   4          3.55          0.25         9.86 o                         
   2   6   4         10.65         13.72        10.93 o                         
   3   6   4        238.98        244.94        20.14 o                         
   4   6   4        872.07        864.63        30.92 o                         
   5   6   4          0.99         -3.43        11.93 o                         
   6   6   4        232.05        195.87        22.54 o                         
   7   6   4         53.72         43.82        16.19 o                         
   8   6   4        324.38        301.11        30.07 o                         
  -7   7   4         12.14          7.62        17.41 o                         
  -6   7   4         33.11         68.75        18.65 o                         
  -5   7   4        370.77        363.68        31.65 o                         
  -4   7   4        405.37        492.56        37.26 o                         
  -3   7   4          6.07         -3.57        14.50 o                         
  -2   7   4        783.10        843.25        39.29 o                         
  -1   7   4       1885.94       2006.06        51.91 o                         
   0   7   4        731.74        714.98        30.98 o                         
   1   7   4        370.17        387.20        26.26 o                         
   2   7   4         77.78         68.48        12.43 o                         
   3   7   4         51.29         44.74        13.10 o                         
   4   7   4         58.11         53.65        13.91 o                         
   5   7   4        225.09        209.10        39.21 o                         
   6   7   4        101.35         43.77        24.27 o                         
  -4   8   4         66.36         46.79        17.06 o                         
  -3   8   4       1199.76       1144.30        42.18 o                         
  -2   8   4        168.56        132.02        26.28 o                         
  -1   8   4        603.28        602.99        38.78 o                         
   0   8   4        552.93        539.29        28.18 o                         
   1   8   4        879.52        871.02        42.64 o                         
   2   8   4        678.48        648.44        49.67 o                         
   3   8   4         11.17        -16.21        33.35 o                         
 -13   1   5        448.57        425.84        38.78 o                         
 -12   1   5        247.65        210.03        29.20 o                         
 -11   1   5         17.52         20.34        14.07 o                         
 -10   1   5        167.32        192.04        18.74 o                         
  -9   1   5       2489.88       2354.98        40.87 o                         
  -8   1   5        120.41        101.38        12.73 o                         
  -7   1   5        828.47        898.46        51.63 o                         
  -6   1   5        688.49        572.71        39.52 o                         
  -5   1   5       2383.91       2202.02        41.55 o                         
  -4   1   5       2842.25       2733.44        38.13 o                         
  -3   1   5       6429.43       6426.46        52.82 o                         
  -2   1   5       1699.98       1623.46        15.89 o                         
  -1   1   5       2241.85       2390.41        39.36 o                         
   0   1   5          4.27          4.93         3.74 o                         
   1   1   5       3668.16       3644.93        35.36 o                         
   2   1   5      14041.89      15236.13       122.33 o                         
   3   1   5       1495.05       1505.31        28.10 o                         
   4   1   5       1370.16       1364.42        27.47 o                         
   5   1   5         42.03         27.73        13.21 o                         
   6   1   5       2738.29       2764.92        71.21 o                         
   7   1   5       8980.89       9057.69       123.25 o                         
   8   1   5       2859.52       2797.55        54.63 o                         
   9   1   5         54.56         64.73        18.50 o                         
  10   1   5        900.84        918.82        43.42 o                         
  11   1   5         31.80         32.32        15.76 o                         
  12   1   5        329.03        298.36        48.23 o                         
 -13   2   5        200.02        218.15        23.01 o                         
 -12   2   5         72.66         63.52        22.43 o                         
 -11   2   5        198.37        211.30        18.64 o                         
 -10   2   5        412.64        474.36        25.53 o                         
  -9   2   5        333.54        385.30        22.91 o                         
  -8   2   5         42.89         45.08        13.34 o                         
  -7   2   5       1067.59       1281.97        59.96 o                         
  -6   2   5         47.77         34.67        21.54 o                         
  -5   2   5       2698.26       2638.59        95.07 o                         
  -4   2   5      12876.96      12397.78       170.76 o                         
  -3   2   5      12485.94      12170.63       110.27 o                         
  -2   2   5         99.91         72.35         5.88 o                         
  -1   2   5       7218.47       6998.91        65.14 o                         
   0   2   5       2154.48       2058.17        27.31 o                         
   1   2   5       2866.09       2962.01        39.62 o                         
   2   2   5       1027.36        927.07        24.69 o                         
   3   2   5       8020.53       8360.51       111.21 o                         
   4   2   5       2261.96       2363.67        45.49 o                         
   5   2   5        206.33        198.50        18.48 o                         
   6   2   5        623.74        596.06        34.06 o                         
   7   2   5        233.94        224.23        18.37 o                         
   8   2   5       1643.29       1646.43        48.83 o                         
   9   2   5       1339.74       1362.19        50.69 o                         
  10   2   5        251.60        214.54        25.94 o                         
  11   2   5        714.94        813.69        37.00 o                         
 -12   3   5        173.52        213.79        22.94 o                         
 -11   3   5        135.43        124.19        20.38 o                         
 -10   3   5         30.17         41.19        14.62 o                         
  -9   3   5          8.78         19.36        15.08 o                         
  -8   3   5         42.44         41.73        16.31 o                         
  -7   3   5          1.28         -0.20        13.03 o                         
  -6   3   5      10969.27      10920.37       211.56 o                         
  -5   3   5       4869.18       5163.76       156.45 o                         
  -4   3   5         18.41         28.49        11.47 o                         
  -3   3   5       5746.60       5675.68        67.00 o                         
  -2   3   5       9196.68       8929.80        89.44 o                         
  -1   3   5        635.29        514.70        17.99 o                         
   0   3   5        492.02        570.74        21.51 o                         
   1   3   5       2901.18       2677.66        56.26 o                         
   2   3   5        800.84        761.79        28.61 o                         
   3   3   5        281.72        288.32        29.68 o                         
   4   3   5        294.17        325.39        24.49 o                         
   5   3   5       1274.05       1385.31        36.87 o                         
   6   3   5       1787.97       1839.86        34.91 o                         
   7   3   5        982.04        967.31        30.92 o                         
   8   3   5       1483.58       1446.03        42.64 o                         
   9   3   5       3300.36       3491.65        61.93 o                         
  10   3   5        107.52         76.69        20.55 o                         
  11   3   5        349.90        291.28        20.69 o                         
 -12   4   5         85.06        107.94        43.55 o                         
 -11   4   5        300.09        296.91        30.45 o                         
 -10   4   5        195.81        175.46        21.92 o                         
  -9   4   5       1495.38       1544.21        55.58 o                         
  -8   4   5       2630.65       2579.75        52.82 o                         
  -7   4   5        105.92        136.37        18.09 o                         
  -6   4   5         13.74         -2.73        12.49 o                         
  -5   4   5        614.73        600.14        26.07 o                         
  -4   4   5         90.57         66.60        16.32 o                         
  -3   4   5         56.86         70.25        16.06 o                         
  -2   4   5       9751.60      10216.66       117.16 o                         
  -1   4   5       5325.83       5525.53        86.79 o                         
   0   4   5        534.09        531.22        23.49 o                         
   1   4   5       4162.74       4196.26        77.98 o                         
   2   4   5       1792.29       1780.20        53.08 o                         
   3   4   5        347.78        397.05        28.57 o                         
   4   4   5        543.11        561.69        20.10 o                         
   5   4   5          0.96         -6.63        10.80 o                         
   6   4   5        386.69        378.81        21.53 o                         
   7   4   5        498.03        459.07        29.31 o                         
   8   4   5        143.89        119.69        20.02 o                         
   9   4   5          2.00         -9.09        16.90 o                         
  10   4   5         77.87         60.32        15.99 o                         
 -10   5   5          3.02         -0.42        20.06 o                         
  -9   5   5        541.90        586.64        28.63 o                         
  -8   5   5       2939.24       2878.83        63.74 o                         
  -7   5   5        467.49        415.68        32.82 o                         
  -6   5   5        120.24        114.91        21.97 o                         
  -5   5   5       1210.09       1194.98        44.10 o                         
  -4   5   5        173.10        175.17        22.50 o                         
  -3   5   5        246.89        230.85        18.74 o                         
  -2   5   5         89.73        118.44        15.68 o                         
  -1   5   5         46.10         55.11        12.63 o                         
   0   5   5       2743.08       2639.39        39.34 o                         
   1   5   5       4251.79       4154.22        54.25 o                         
   2   5   5         71.81         87.59        13.25 o                         
   3   5   5       1362.59       1327.50        29.82 o                         
   4   5   5        644.24        668.10        25.12 o                         
   5   5   5        816.15        870.41        28.58 o                         
   6   5   5          0.96         -2.24        11.19 o                         
   7   5   5        639.94        626.61        37.13 o                         
   8   5   5       1690.90       1869.71        61.73 o                         
   9   5   5          9.53         31.20        14.07 o                         
  -9   6   5        194.77        195.30        28.84 o                         
  -8   6   5        813.09        873.02        44.99 o                         
  -7   6   5       1879.19       1871.27        78.38 o                         
  -6   6   5       2843.94       2842.98        63.50 o                         
  -5   6   5       1059.60       1161.62        46.98 o                         
  -4   6   5         17.53         43.86        19.01 o                         
  -3   6   5       1271.64       1279.77        47.29 o                         
  -2   6   5       2732.75       2820.35        64.78 o                         
  -1   6   5        767.56        803.64        34.49 o                         
   0   6   5       1445.74       1407.01        34.92 o                         
   1   6   5         25.13         29.11        12.08 o                         
   2   6   5        466.50        427.60        25.18 o                         
   3   6   5        679.10        699.92        25.94 o                         
   4   6   5          0.80         12.02        11.68 o                         
   5   6   5       2053.04       1975.91        46.06 o                         
   6   6   5       1212.00       1318.38        54.55 o                         
   7   6   5         47.55         50.52        15.15 o                         
   8   6   5         94.37         85.03        18.06 o                         
  -7   7   5        291.84        324.82        30.48 o                         
  -6   7   5        266.16        260.37        26.76 o                         
  -5   7   5         18.62         27.89        19.13 o                         
  -4   7   5         48.83         32.43        19.28 o                         
  -3   7   5          2.27         14.43        19.44 o                         
  -2   7   5        598.17        670.31        36.62 o                         
  -1   7   5         23.35         16.90        13.20 o                         
   0   7   5         76.20         79.37        15.55 o                         
   1   7   5        181.59        190.75        30.86 o                         
   2   7   5         43.47         37.45        19.74 o                         
   3   7   5        431.26        461.90        28.49 o                         
   4   7   5        977.75       1061.59        39.05 o                         
   5   7   5        561.63        559.76        38.37 o                         
   6   7   5         26.20         59.34        17.88 o                         
  -4   8   5        501.21        462.20        31.97 o                         
  -3   8   5         80.01         68.73        15.93 o                         
  -2   8   5          3.06          1.33        14.21 o                         
  -1   8   5          5.03          3.23        13.28 o                         
   0   8   5         10.98         21.59        15.40 o                         
   1   8   5         16.07         33.43        13.90 o                         
   2   8   5         32.43         42.45        18.81 o                         
 -13   0   6          3.64          4.05        17.22 o                         
 -12   0   6        115.35        136.72        24.19 o                         
 -11   0   6       4197.46       4476.88        87.10 o                         
 -10   0   6       7478.26       7436.06       122.43 o                         
  -9   0   6         23.90         33.76        17.18 o                         
  -8   0   6       3874.03       3962.66       111.73 o                         
  -7   0   6         28.36        -18.28        21.46 o                         
  -6   0   6          0.37        -10.65        29.18 o                         
  -5   0   6       3838.11       3876.76       109.59 o                         
  -4   0   6      17141.76      16629.89       206.31 o                         
  -3   0   6       2208.99       2207.99        26.34 o                         
  -2   0   6         44.16         66.78         7.91 o                         
  -1   0   6       2098.88       2249.40        32.85 o                         
   0   0   6       1822.22       2291.81        29.45 o                         
   1   0   6       6715.33       7032.86        69.75 o                         
   2   0   6      16201.09      15821.01       151.45 o                         
   3   0   6        241.38        236.01        16.18 o                         
   4   0   6      27130.16      26156.89       326.37 o                         
   5   0   6       2718.87       2458.39        73.17 o                         
   6   0   6       2985.33       2993.51        92.46 o                         
   7   0   6        698.26        674.83        42.20 o                         
   8   0   6       5772.22       5664.74       103.51 o                         
   9   0   6        850.87        867.91        50.78 o                         
  10   0   6        970.76        955.50        53.79 o                         
  11   0   6       1872.11       1974.18        65.75 o                         
 -13   1   6        236.08        278.46        27.54 o                         
 -12   1   6        121.95         88.48        21.67 o                         
 -11   1   6         19.02          6.22        12.96 o                         
 -10   1   6       1331.58       1370.81        33.39 o                         
  -9   1   6       4159.96       3925.24        61.18 o                         
  -8   1   6       2287.15       2305.45        44.06 o                         
  -7   1   6       1740.51       1694.82        68.15 o                         
  -6   1   6        742.86        740.92        59.98 o                         
  -5   1   6       3973.32       3670.93        91.00 o                         
  -4   1   6        403.02        333.51        22.34 o                         
  -3   1   6       4614.83       4879.03        39.71 o                         
  -2   1   6        877.79       1005.76        13.72 o                         
  -1   1   6       5085.23       5171.80        55.47 o                         
   0   1   6      17221.77      17233.96       124.14 o                         
   1   1   6          6.82         24.19         5.61 o                         
   2   1   6       1748.10       1907.87        34.35 o                         
   3   1   6       4334.11       3941.42        53.68 o                         
   4   1   6        247.47        253.77        16.95 o                         
   5   1   6        835.33        861.33        34.54 o                         
   6   1   6       5414.13       5589.83       138.45 o                         
   7   1   6       1242.93       1213.05        43.20 o                         
   8   1   6         11.79          4.51        14.12 o                         
   9   1   6        293.63        325.86        23.07 o                         
  10   1   6        845.43        930.33        39.53 o                         
  11   1   6        422.75        420.45        26.75 o                         
  12   1   6         35.49         67.63        36.60 o                         
 -13   2   6        105.43         93.29        22.58 o                         
 -12   2   6        264.34        287.57        29.75 o                         
 -11   2   6         51.25         55.45        15.08 o                         
 -10   2   6        268.81        270.92        24.56 o                         
  -9   2   6          4.67        -12.67        12.67 o                         
  -8   2   6        668.67        601.82        27.65 o                         
  -7   2   6       1268.24       1236.21        54.44 o                         
  -6   2   6       1770.36       1900.18        67.40 o                         
  -5   2   6         50.40         43.92        14.38 o                         
  -4   2   6        589.29        577.08        23.17 o                         
  -3   2   6         26.44         19.75        10.71 o                         
  -2   2   6       9952.48      10153.42       108.36 o                         
  -1   2   6        353.30        291.47        13.70 o                         
   0   2   6        328.34        309.82        11.23 o                         
   1   2   6       3398.70       3341.14        47.81 o                         
   2   2   6       5492.76       5338.85        68.39 o                         
   3   2   6       4104.43       4040.03        64.73 o                         
   4   2   6         49.26         64.53        16.06 o                         
   5   2   6         19.42         26.93        13.83 o                         
   6   2   6        388.61        452.61        24.33 o                         
   7   2   6        104.28        105.50        16.11 o                         
   8   2   6        208.03        201.86        21.42 o                         
   9   2   6          6.75          1.24        15.85 o                         
  10   2   6       1548.04       1573.82        45.57 o                         
  11   2   6        313.73        342.10        23.56 o                         
 -12   3   6         45.68         25.92        13.95 o                         
 -11   3   6          9.35         15.05        14.74 o                         
 -10   3   6        326.07        339.85        27.92 o                         
  -9   3   6        880.60        871.15        32.93 o                         
  -8   3   6         16.20         25.63        15.74 o                         
  -7   3   6          7.33         15.42        13.05 o                         
  -6   3   6       2614.40       2605.76        61.28 o                         
  -5   3   6         60.51         67.95        20.84 o                         
  -4   3   6        950.77        929.17        43.51 o                         
  -3   3   6       2459.02       2595.70        54.62 o                         
  -2   3   6        616.35        490.20        38.45 o                         
  -1   3   6       1320.44       1221.15        26.45 o                         
   0   3   6       7988.22       7645.64        81.06 o                         
   1   3   6       7320.66       6963.20        82.55 o                         
   2   3   6        702.66        696.27        32.95 o                         
   3   3   6        378.27        456.22        31.61 o                         
   4   3   6        347.17        411.36        33.74 o                         
   5   3   6          2.57         -7.02         9.78 o                         
   6   3   6       3131.66       3023.29        49.48 o                         
   7   3   6         44.71         30.09        13.69 o                         
   8   3   6        104.03         75.33        16.11 o                         
   9   3   6          1.08          0.89        20.74 o                         
  10   3   6         77.46         75.82        18.43 o                         
  11   3   6         35.90         20.70        13.37 o                         
 -11   4   6        556.71        570.99        35.41 o                         
 -10   4   6        522.11        585.40        31.51 o                         
  -9   4   6          0.93        -16.67        16.67 o                         
  -8   4   6        699.96        648.72        42.40 o                         
  -7   4   6       2519.56       2510.88        60.86 o                         
  -6   4   6        405.64        467.96        27.35 o                         
  -5   4   6       4707.19       4782.72        71.39 o                         
  -4   4   6       2093.67       2086.63        45.76 o                         
  -3   4   6       3710.18       3870.98        88.10 o                         
  -2   4   6          5.84         19.05        10.92 o                         
  -1   4   6       5279.90       5352.23        85.81 o                         
   0   4   6        536.16        497.61        27.38 o                         
   1   4   6       4032.23       3963.64        72.05 o                         
   2   4   6       3582.47       3636.18        70.36 o                         
   3   4   6          0.11          3.25        10.39 o                         
   4   4   6        719.51        750.70        24.66 o                         
   5   4   6       2134.11       2202.14        40.67 o                         
   6   4   6        419.07        476.17        23.87 o                         
   7   4   6        141.33        154.83        17.46 o                         
   8   4   6        444.04        391.01        32.74 o                         
   9   4   6         68.76         94.45        20.36 o                         
  10   4   6         74.12         53.40        14.27 o                         
 -10   5   6        160.58        187.68        24.20 o                         
  -9   5   6        383.01        429.08        36.01 o                         
  -8   5   6        406.55        372.77        41.63 o                         
  -7   5   6        263.17        196.22        39.78 o                         
  -6   5   6        273.80        279.31        24.14 o                         
  -5   5   6        427.44        383.32        34.16 o                         
  -4   5   6         45.98         43.31        15.68 o                         
  -3   5   6        298.75        310.07        21.76 o                         
  -2   5   6         13.13          8.95        12.43 o                         
  -1   5   6          4.44         16.07        10.22 o                         
   0   5   6        363.80        352.00        20.93 o                         
   1   5   6        224.70        232.70        18.62 o                         
   2   5   6        445.87        453.68        23.51 o                         
   3   5   6       2902.90       2944.84        47.90 o                         
   4   5   6       2179.33       2169.02        42.55 o                         
   5   5   6         42.73         41.95        12.62 o                         
   6   5   6        212.89        224.66        18.85 o                         
   7   5   6         32.41         32.20        16.70 o                         
   8   5   6         38.90         12.37        15.35 o                         
   9   5   6        277.67        244.57        19.91 o                         
  -9   6   6        465.53        360.00        27.36 o                         
  -8   6   6         82.93         99.09        25.55 o                         
  -7   6   6         17.06         20.61        17.95 o                         
  -6   6   6        381.03        354.84        43.66 o                         
  -5   6   6        933.29        953.63        52.46 o                         
  -4   6   6       1195.32       1136.21        42.78 o                         
  -3   6   6        633.22        709.96        62.52 o                         
  -2   6   6        281.55        267.52        26.69 o                         
  -1   6   6        788.56        800.47        38.55 o                         
   0   6   6         14.26         14.28        14.59 o                         
   1   6   6        178.97        156.94        17.01 o                         
   2   6   6        359.34        346.88        32.07 o                         
   3   6   6        601.87        617.89        30.25 o                         
   4   6   6         75.88         71.09        13.57 o                         
   5   6   6         49.12         44.62        14.32 o                         
   6   6   6         78.32         54.85        17.58 o                         
   7   6   6         62.63         63.78        15.40 o                         
   8   6   6         20.01         24.55        32.43 o                         
  -7   7   6        373.18        411.87        57.52 o                         
  -6   7   6         44.03         51.73        20.41 o                         
  -5   7   6        204.13        189.99        25.06 o                         
  -4   7   6        308.06        327.31        49.45 o                         
  -3   7   6       2550.98       2579.26        55.55 o                         
  -2   7   6         93.96         74.25        15.82 o                         
  -1   7   6        214.73        225.78        23.44 o                         
   0   7   6          2.70        -12.26        12.26 o                         
   1   7   6        349.81        371.55        29.61 o                         
   2   7   6         95.51        118.46        19.46 o                         
   3   7   6        851.58        856.76        36.50 o                         
   4   7   6        785.20        819.79        33.97 o                         
   5   7   6         77.48         51.10        19.05 o                         
   6   7   6          1.82        -18.31        18.31 o                         
  -4   8   6         47.82         -4.17        50.03 o                         
  -3   8   6         52.16         40.97        17.16 o                         
  -2   8   6        666.78        698.28        37.52 o                         
  -1   8   6       1626.72       1583.80        46.20 o                         
   0   8   6        376.95        369.90        35.47 o                         
   1   8   6          5.40         24.00        14.87 o                         
   2   8   6        251.98        226.35        31.04 o                         
 -13   1   7          0.31          2.11        11.58 o                         
 -12   1   7        361.37        372.47        34.09 o                         
 -11   1   7        282.98        300.77        20.36 o                         
 -10   1   7       2019.87       2122.81        42.43 o                         
  -9   1   7          0.96          2.42        11.08 o                         
  -8   1   7        455.75        398.95        20.39 o                         
  -7   1   7          1.46         -9.30        18.99 o                         
  -6   1   7        948.63        945.10        64.11 o                         
  -5   1   7          3.06          3.81        13.72 o                         
  -4   1   7       4513.83       4271.04        67.67 o                         
  -3   1   7          6.60         65.89         8.79 o                         
  -2   1   7       3210.78       3434.38        34.42 o                         
  -1   1   7       6083.88       5818.29        54.29 o                         
   0   1   7       3935.99       4184.18        37.34 o                         
   1   1   7       6558.92       7298.61        75.87 o                         
   2   1   7       1663.98       2044.66        34.88 o                         
   3   1   7       1035.18       1070.62        42.75 o                         
   4   1   7        178.00        145.96        18.87 o                         
   5   1   7       4849.86       5005.71        90.81 o                         
   6   1   7       1675.42       1813.51        47.63 o                         
   7   1   7       6442.44       6557.58        90.28 o                         
   8   1   7       4453.41       4371.26        73.20 o                         
   9   1   7        249.90        220.69        22.43 o                         
  10   1   7        112.73         86.95        18.62 o                         
  11   1   7        963.06        998.76        41.11 o                         
 -13   2   7         18.75          5.10        29.18 o                         
 -12   2   7       1936.36       1951.86        44.22 o                         
 -11   2   7       1328.02       1380.85        46.26 o                         
 -10   2   7         28.12         13.42        13.30 o                         
  -9   2   7        163.87        144.96        15.59 o                         
  -8   2   7         66.18         62.87        15.50 o                         
  -7   2   7        192.18        217.04        18.99 o                         
  -6   2   7       3594.94       3243.67        96.20 o                         
  -5   2   7       3970.26       3888.82       146.89 o                         
  -4   2   7       2672.17       2671.38        66.64 o                         
  -3   2   7       3166.17       2924.40        51.98 o                         
  -2   2   7       7554.80       7325.41        81.22 o                         
  -1   2   7         30.69         23.53         8.84 o                         
   0   2   7       8723.87       8796.91        97.01 o                         
   1   2   7       8972.38       8547.28        94.57 o                         
   2   2   7       2381.89       2076.46        39.46 o                         
   3   2   7        806.91        838.49        33.76 o                         
   4   2   7        137.44         89.92        16.29 o                         
   5   2   7       4472.18       4557.23       110.33 o                         
   6   2   7        180.92        198.76        17.81 o                         
   7   2   7        826.39        847.57        29.07 o                         
   8   2   7        191.70        230.99        19.80 o                         
   9   2   7        324.38        317.42        25.25 o                         
  10   2   7        287.05        301.79        28.41 o                         
  11   2   7        526.00        511.70        41.13 o                         
 -12   3   7       1196.00       1210.81        43.12 o                         
 -11   3   7          4.20          4.83        13.96 o                         
 -10   3   7        202.08        206.12        22.13 o                         
  -9   3   7        362.63        400.55        33.17 o                         
  -8   3   7       1360.62       1401.70        48.90 o                         
  -7   3   7          0.50          8.98        13.81 o                         
  -6   3   7        255.74        280.65        22.09 o                         
  -5   3   7       1603.40       1599.83        49.38 o                         
  -4   3   7       2656.81       2697.45        72.06 o                         
  -3   3   7       9713.59      10311.83       162.17 o                         
  -2   3   7       4771.92       4998.54        85.54 o                         
  -1   3   7       8185.31       7850.64        96.31 o                         
   0   3   7       3649.47       3543.17        53.83 o                         
   1   3   7        125.65        136.64        12.86 o                         
   2   3   7        800.03        784.34        31.30 o                         
   3   3   7       2506.10       2480.17        65.53 o                         
   4   3   7       3214.42       3191.66        70.36 o                         
   5   3   7         12.65          6.64        11.25 o                         
   6   3   7         95.35         95.23        15.06 o                         
   7   3   7        517.98        530.45        29.53 o                         
   8   3   7          1.47         -3.37        16.30 o                         
   9   3   7        168.82        225.94        28.02 o                         
  10   3   7          7.16         -2.38        14.00 o                         
  11   3   7         84.78         31.61        29.42 o                         
 -11   4   7         13.76         22.27        18.44 o                         
 -10   4   7        216.26        230.99        27.22 o                         
  -9   4   7         72.14        106.67        19.16 o                         
  -8   4   7        177.32        188.41        27.17 o                         
  -7   4   7        911.74        829.99        37.67 o                         
  -6   4   7       2385.71       2338.81        47.48 o                         
  -5   4   7        474.23        526.39        29.32 o                         
  -4   4   7       1419.45       1402.70        35.05 o                         
  -3   4   7       5752.11       5917.77        85.61 o                         
  -2   4   7       1365.29       1493.67        32.45 o                         
  -1   4   7       1388.46       1356.60        30.96 o                         
   0   4   7        133.35        180.34        16.82 o                         
   1   4   7         19.65         34.63        11.49 o                         
   2   4   7       1012.24       1103.82        39.68 o                         
   3   4   7       3195.15       3215.44        48.29 o                         
   4   4   7         11.92         17.86        11.29 o                         
   5   4   7        344.84        409.44        22.21 o                         
   6   4   7          8.56         -5.05        11.18 o                         
   7   4   7        121.47         96.72        16.83 o                         
   8   4   7         53.86         33.51        18.81 o                         
   9   4   7         34.04         15.34        15.39 o                         
  10   4   7          6.20         -0.47        12.74 o                         
 -10   5   7        967.03        925.68        52.29 o                         
  -9   5   7        628.50        635.41        44.54 o                         
  -8   5   7        271.55        235.07        43.00 o                         
  -7   5   7       1160.72       1074.87        64.28 o                         
  -6   5   7       2175.40       2127.90        51.69 o                         
  -5   5   7        103.08        117.01        15.44 o                         
  -4   5   7        206.49        200.76        18.59 o                         
  -3   5   7        884.85        845.07        26.06 o                         
  -2   5   7       1836.13       1842.81        36.10 o                         
  -1   5   7          0.12         -0.81        11.52 o                         
   0   5   7       1010.23       1015.71        32.19 o                         
   1   5   7        293.10        315.54        19.64 o                         
   2   5   7        366.50        374.56        22.64 o                         
   3   5   7          3.20         17.03        11.63 o                         
   4   5   7        463.28        472.82        32.35 o                         
   5   5   7       1022.48       1098.47        31.55 o                         
   6   5   7       1072.08       1039.68        29.46 o                         
   7   5   7        172.79        164.33        21.22 o                         
   8   5   7        226.85        234.45        21.15 o                         
   9   5   7        172.47        121.84        23.75 o                         
  -9   6   7       2224.73       2388.46        77.09 o                         
  -8   6   7       1179.64       1310.92        50.19 o                         
  -7   6   7        233.99         78.15        43.99 o                         
  -6   6   7        241.82        253.10        34.35 o                         
  -5   6   7        364.26        358.25        38.18 o                         
  -4   6   7        226.27        169.20        28.66 o                         
  -3   6   7       1346.28       1375.29        51.98 o                         
  -2   6   7       3441.01       3434.35        60.28 o                         
  -1   6   7        514.40        501.12        37.00 o                         
   0   6   7         67.29         37.45        15.26 o                         
   1   6   7        376.62        363.95        28.34 o                         
   2   6   7        149.81        125.92        18.42 o                         
   3   6   7       1079.72       1131.47        35.09 o                         
   4   6   7       1146.27       1153.24        35.96 o                         
   5   6   7         74.42         60.78        13.34 o                         
   6   6   7        108.70        100.92        21.28 o                         
   7   6   7        862.78        823.34        44.10 o                         
  -7   7   7        259.22        229.85        30.59 o                         
  -6   7   7        385.45        395.70        33.86 o                         
  -5   7   7        121.86         76.46        16.95 o                         
  -4   7   7        432.94        390.73        48.76 o                         
  -3   7   7        612.42        601.24        37.48 o                         
  -2   7   7        223.12        193.81        26.80 o                         
  -1   7   7         10.08         -1.96        14.82 o                         
   0   7   7          7.21          3.86        18.98 o                         
   1   7   7        158.03        118.52        22.90 o                         
   2   7   7        762.89        847.24        30.17 o                         
   3   7   7       1033.51       1035.04        33.40 o                         
   4   7   7          2.82          3.46        10.35 o                         
   5   7   7         23.22         42.55        25.06 o                         
  -3   8   7        828.30        636.18        52.24 o                         
  -2   8   7         14.29          6.49        23.74 o                         
  -1   8   7         19.04         38.06        16.85 o                         
   0   8   7         29.72         27.26        16.57 o                         
   1   8   7         10.57         34.04        16.47 o                         
 -13   0   8        440.11        561.87        58.37 o                         
 -12   0   8        283.29        265.22        33.02 o                         
 -11   0   8        378.67        450.92        27.74 o                         
 -10   0   8        111.68        128.88        19.80 o                         
  -9   0   8       2112.92       2240.74        59.95 o                         
  -8   0   8        186.61        203.73        24.37 o                         
  -7   0   8       5017.96       4865.52       197.55 o                         
  -6   0   8      18976.94      17777.16       306.35 o                         
  -5   0   8      11287.97      10935.37       184.56 o                         
  -4   0   8        353.44        357.19        36.45 o                         
  -3   0   8       2474.76       2385.53        46.76 o                         
  -2   0   8       2245.68       2288.71        38.53 o                         
  -1   0   8          3.65          6.24         7.05 o                         
   0   0   8       4689.57       4971.57        59.29 o                         
   1   0   8      13872.07      13917.99       163.10 o                         
   2   0   8       7555.12       8914.27       138.07 o                         
   3   0   8       6882.77       5976.19       106.16 o                         
   4   0   8          5.60          6.20        17.41 o                         
   5   0   8        852.67        966.97        56.46 o                         
   6   0   8       4991.41       4930.64        93.85 o                         
   7   0   8       3590.47       3451.57        95.98 o                         
   8   0   8       3395.85       3326.80       117.99 o                         
   9   0   8       1185.25       1188.27        56.12 o                         
  10   0   8       4900.23       5001.99       107.66 o                         
  11   0   8        729.66        723.50        61.08 o                         
 -13   1   8         18.27         -7.93        14.03 o                         
 -12   1   8        877.94        965.74        36.19 o                         
 -11   1   8        262.47        344.40        28.86 o                         
 -10   1   8        958.92        988.57        29.62 o                         
  -9   1   8        147.23        140.18        14.38 o                         
  -8   1   8       4593.34       4497.15        56.64 o                         
  -7   1   8       6151.21       5962.07       124.89 o                         
  -6   1   8       1006.28       1012.15        51.92 o                         
  -5   1   8       2943.30       2842.63        63.71 o                         
  -4   1   8       1696.72       1765.96        35.76 o                         
  -3   1   8       9439.57       9256.31       159.47 o                         
  -2   1   8       1701.98       1784.09        30.95 o                         
  -1   1   8       2073.59       1947.91        31.56 o                         
   0   1   8       1861.37       1895.81        30.76 o                         
   1   1   8          4.72          6.93         9.87 o                         
   2   1   8       4114.55       4429.91        66.55 o                         
   3   1   8       2635.45       2776.78        63.11 o                         
   4   1   8       1466.76       1447.26        40.54 o                         
   5   1   8       1072.17       1090.42        46.43 o                         
   6   1   8       2258.46       2323.15        44.59 o                         
   7   1   8        291.67        289.41        20.54 o                         
   8   1   8       4281.58       4254.05        72.48 o                         
   9   1   8       1270.14       1217.34        38.32 o                         
  10   1   8         78.77         72.52        18.22 o                         
  11   1   8        649.61        665.33        41.02 o                         
 -12   2   8        345.02        397.37        24.79 o                         
 -11   2   8        933.36        890.36        33.63 o                         
 -10   2   8        181.36        167.84        21.58 o                         
  -9   2   8       1550.16       1532.00        38.80 o                         
  -8   2   8       2879.80       2783.38        47.72 o                         
  -7   2   8         45.88         43.22        11.05 o                         
  -6   2   8        173.11        213.03        29.22 o                         
  -5   2   8       1216.18       1223.38        59.61 o                         
  -4   2   8         48.61         47.64        20.00 o                         
  -3   2   8       2250.86       2397.25        46.73 o                         
  -2   2   8      10145.73       9721.83       108.44 o                         
  -1   2   8        623.84        721.77        22.11 o                         
   0   2   8        507.32        514.83        27.88 o                         
   1   2   8       2979.91       2947.92        42.58 o                         
   2   2   8        836.21        876.22        31.06 o                         
   3   2   8        294.20        368.24        25.21 o                         
   4   2   8         66.84         68.97        15.30 o                         
   5   2   8        140.75        155.49        17.60 o                         
   6   2   8       2305.33       2178.87        41.17 o                         
   7   2   8        198.94        213.52        17.90 o                         
   8   2   8         11.04          0.42        12.76 o                         
   9   2   8         58.08         33.41        19.22 o                         
  10   2   8         43.00         27.33        16.57 o                         
  11   2   8          0.25         24.52        17.24 o                         
 -12   3   8         20.66         33.39        17.35 o                         
 -11   3   8        862.83        829.52        41.13 o                         
 -10   3   8        343.98        339.65        36.35 o                         
  -9   3   8        908.44        950.10        46.65 o                         
  -8   3   8        209.79        218.04        27.63 o                         
  -7   3   8       1377.25       1371.99        35.60 o                         
  -6   3   8         99.45        115.81        13.95 o                         
  -5   3   8        157.77        182.42        22.29 o                         
  -4   3   8        950.79        880.89        29.62 o                         
  -3   3   8         46.68         23.54        16.49 o                         
  -2   3   8       1671.59       1672.85        52.18 o                         
  -1   3   8      13134.10      13312.99       171.72 o                         
   0   3   8       2461.14       2547.19        51.13 o                         
   1   3   8       1206.10       1201.83        36.71 o                         
   2   3   8         35.24         32.44        11.29 o                         
   3   3   8        575.96        593.89        35.21 o                         
   4   3   8        692.89        768.20        27.35 o                         
   5   3   8       4905.06       4670.73        58.14 o                         
   6   3   8       2727.64       2793.17        48.89 o                         
   7   3   8         72.33         64.73        15.65 o                         
   8   3   8        538.66        624.52        34.66 o                         
   9   3   8         25.67         21.12        17.20 o                         
  10   3   8        126.20        106.66        17.92 o                         
 -11   4   8          5.67         -7.14        16.17 o                         
 -10   4   8        118.63         79.37        21.49 o                         
  -9   4   8       1317.20       1274.93        63.14 o                         
  -8   4   8       2484.82       2261.71        84.34 o                         
  -7   4   8          6.79          1.13         8.70 o                         
  -6   4   8       1027.28       1105.95        25.35 o                         
  -5   4   8        349.42        374.02        26.79 o                         
  -4   4   8        147.74        126.28        14.80 o                         
  -3   4   8       3160.06       3022.24        49.30 o                         
  -2   4   8       2710.76       2659.66        41.04 o                         
  -1   4   8         18.69         26.67         9.78 o                         
   0   4   8       3547.44       3414.87        61.15 o                         
   1   4   8        415.09        387.23        19.10 o                         
   2   4   8          7.10         17.34        10.69 o                         
   3   4   8        591.98        610.18        23.56 o                         
   4   4   8       4081.79       4075.01        54.03 o                         
   5   4   8        187.04        177.29        15.93 o                         
   6   4   8       1523.27       1575.73        39.31 o                         
   7   4   8        961.53        980.03        32.27 o                         
   8   4   8        101.66         85.06        19.08 o                         
   9   4   8         69.92         66.35        14.88 o                         
 -10   5   8         42.64         49.11        18.20 o                         
  -9   5   8        166.88        175.69        31.85 o                         
  -8   5   8       3128.85       2953.86       107.48 o                         
  -7   5   8       1628.67       1448.34        49.78 o                         
  -6   5   8          9.24          5.30        18.08 o                         
  -5   5   8         73.14         56.05        19.61 o                         
  -4   5   8       2970.37       2905.11        55.19 o                         
  -3   5   8         50.19         43.63        13.32 o                         
  -2   5   8        722.28        684.92        20.11 o                         
  -1   5   8        200.34        229.94        16.46 o                         
   0   5   8         50.07         47.84        16.95 o                         
   1   5   8        409.93        404.65        24.72 o                         
   2   5   8       3748.93       3702.40        54.72 o                         
   3   5   8        587.39        623.77        31.86 o                         
   4   5   8          3.09         12.44        11.94 o                         
   5   5   8        345.16        346.91        21.74 o                         
   6   5   8        128.36        134.27        15.44 o                         
   7   5   8          4.21         22.65        15.29 o                         
   8   5   8       1645.28       1744.43        43.35 o                         
  -9   6   8        256.74        282.84        26.06 o                         
  -8   6   8        284.36        254.75        28.81 o                         
  -7   6   8        132.94         55.36        25.17 o                         
  -6   6   8        569.59        525.87        41.85 o                         
  -5   6   8         10.13         -1.94        19.38 o                         
  -4   6   8        492.69        534.76        53.14 o                         
  -3   6   8        236.79        200.19        29.66 o                         
  -2   6   8        107.52         85.07        19.70 o                         
  -1   6   8        590.89        650.18        35.07 o                         
   0   6   8        484.93        489.75        24.98 o                         
   1   6   8        125.00        110.43        17.58 o                         
   2   6   8        144.01        129.30        17.04 o                         
   3   6   8         59.40         81.04        14.79 o                         
   4   6   8        127.04        102.62        18.61 o                         
   5   6   8        242.67        180.78        30.24 o                         
   6   6   8         17.78         -4.90        15.37 o                         
   7   6   8        313.08        265.14        32.09 o                         
  -7   7   8         62.88         83.85        29.65 o                         
  -6   7   8          0.47          5.27        14.37 o                         
  -5   7   8        164.03        118.36        25.65 o                         
  -4   7   8         64.65         61.00        16.06 o                         
  -3   7   8        595.14        480.00        33.52 o                         
  -2   7   8       1634.50       1665.29        50.13 o                         
  -1   7   8        504.48        507.00        33.73 o                         
   0   7   8          7.07          1.46        14.41 o                         
   1   7   8        362.68        389.38        32.92 o                         
   2   7   8       1365.09       1424.62        51.14 o                         
   3   7   8        887.37        840.29        40.46 o                         
   4   7   8        171.03        137.40        17.68 o                         
   5   7   8         98.35         64.96        30.77 o                         
  -2   8   8         74.99         73.76        24.00 o                         
  -1   8   8         36.36        -10.61        17.52 o                         
   0   8   8        584.67        653.65        52.86 o                         
 -13   1   9          0.12         43.08        27.79 o                         
 -12   1   9        775.72        813.15        31.90 o                         
 -11   1   9       2623.06       2651.25        48.93 o                         
 -10   1   9         56.18         53.99        12.00 o                         
  -9   1   9       2176.51       2223.93        40.65 o                         
  -8   1   9        675.25        710.19        24.39 o                         
  -7   1   9       1865.19       1801.07        49.17 o                         
  -6   1   9         17.48         17.13        18.10 o                         
  -5   1   9       3705.80       3654.92        99.52 o                         
  -4   1   9       3847.02       4538.76        90.49 o                         
  -3   1   9      22913.88      24835.03       277.36 o                         
  -2   1   9       7602.01       7561.25       108.31 o                         
  -1   1   9       3596.18       3808.04       100.21 o                         
   0   1   9        222.57        235.09        14.90 o                         
   1   1   9       1561.63       1509.97        33.24 o                         
   2   1   9         15.91          2.97        10.29 o                         
   3   1   9        390.77        330.21        28.72 o                         
   4   1   9       3193.85       2903.65        52.84 o                         
   5   1   9       2690.13       2668.75        57.31 o                         
   6   1   9        401.19        416.45        22.65 o                         
   7   1   9         16.95         33.93        13.74 o                         
   8   1   9         59.31         44.83        15.52 o                         
   9   1   9        288.78        302.09        30.71 o                         
  10   1   9        169.91        191.60        23.89 o                         
  11   1   9         44.67          3.79        29.37 o                         
 -12   2   9       2053.67       2006.46        47.13 o                         
 -11   2   9        216.17        259.81        22.20 o                         
 -10   2   9        604.29        644.73        26.55 o                         
  -9   2   9       1414.18       1413.23        40.76 o                         
  -8   2   9       1550.42       1602.44        41.37 o                         
  -7   2   9       3580.77       3622.68        55.98 o                         
  -6   2   9       2171.23       2315.76        62.05 o                         
  -5   2   9        488.60        454.82        28.52 o                         
  -4   2   9        349.36        292.47        34.48 o                         
  -3   2   9       1037.94       1027.21        49.42 o                         
  -2   2   9       2285.39       2583.10        52.19 o                         
  -1   2   9      12815.45      13147.00       141.04 o                         
   0   2   9       7797.07       7732.66       111.77 o                         
   1   2   9        842.69        877.92        25.13 o                         
   2   2   9      11445.33      11527.70       168.83 o                         
   3   2   9      11820.53      11977.22       170.67 o                         
   4   2   9       1888.92       1678.29        60.57 o                         
   5   2   9         43.55         43.05        12.85 o                         
   6   2   9        878.68        887.87        31.32 o                         
   7   2   9        265.53        215.79        27.10 o                         
   8   2   9       1862.86       1656.03        47.15 o                         
   9   2   9        905.79        945.59        60.06 o                         
  10   2   9         73.61         76.17        16.61 o                         
 -12   3   9        292.93        256.14        24.60 o                         
 -11   3   9        436.76        407.27        30.52 o                         
 -10   3   9        474.23        472.80        32.81 o                         
  -9   3   9        139.25        144.98        19.25 o                         
  -8   3   9         55.28         63.46        13.68 o                         
  -7   3   9         17.91         14.36        10.18 o                         
  -6   3   9        144.72        159.04        16.16 o                         
  -5   3   9        322.85        367.42        21.84 o                         
  -4   3   9        103.87         75.95        12.87 o                         
  -3   3   9       1216.38       1231.76        30.16 o                         
  -2   3   9       1047.53        798.79        27.65 o                         
  -1   3   9         18.41          5.76        13.07 o                         
   0   3   9       5674.86       5688.99        85.72 o                         
   1   3   9       6157.63       5992.95        94.30 o                         
   2   3   9       1515.44       1533.27        45.67 o                         
   3   3   9       1622.70       1573.92        42.02 o                         
   4   3   9       1288.69       1326.39        32.06 o                         
   5   3   9       4353.40       4122.06        57.43 o                         
   6   3   9        436.56        431.86        21.77 o                         
   7   3   9       2993.46       2992.35        50.01 o                         
   8   3   9         47.45         63.46        17.92 o                         
   9   3   9         46.54         28.46        19.30 o                         
  10   3   9        130.98        134.60        17.41 o                         
 -11   4   9         12.61         -3.97        19.43 o                         
 -10   4   9        272.66        310.57        29.16 o                         
  -9   4   9        231.89        236.54        35.12 o                         
  -8   4   9          7.47         -2.46        16.75 o                         
  -7   4   9       3516.57       3639.88        73.53 o                         
  -6   4   9       1592.27       1597.88        48.96 o                         
  -5   4   9        567.62        614.93        28.65 o                         
  -4   4   9        190.39        169.35        14.37 o                         
  -3   4   9         59.23         50.60        10.61 o                         
  -2   4   9        234.56        269.39        14.50 o                         
  -1   4   9        146.79        156.96        12.72 o                         
   0   4   9        285.93        284.81        15.53 o                         
   1   4   9         12.92         15.91         9.71 o                         
   2   4   9        116.37        122.23        13.96 o                         
   3   4   9        394.84        400.88        21.95 o                         
   4   4   9        516.38        554.90        22.53 o                         
   5   4   9          2.59         -0.30        11.19 o                         
   6   4   9          0.29         -9.56        11.17 o                         
   7   4   9       1046.19       1097.38        35.40 o                         
   8   4   9       1143.88       1137.09        49.02 o                         
   9   4   9        877.80        824.90        31.06 o                         
 -10   5   9         38.79         58.58        18.04 o                         
  -9   5   9        801.37        818.68        43.60 o                         
  -8   5   9       1645.34       1758.11       100.62 o                         
  -7   5   9         96.47         90.29        21.65 o                         
  -6   5   9        754.92        833.90        46.34 o                         
  -5   5   9        509.65        536.52        32.04 o                         
  -4   5   9       1290.13       1359.01        37.39 o                         
  -3   5   9        269.12        249.56        18.66 o                         
  -2   5   9       1159.79       1221.12        34.84 o                         
  -1   5   9        802.22        803.82        33.06 o                         
   0   5   9          4.45         -7.23        10.83 o                         
   1   5   9          9.99         16.70        11.82 o                         
   2   5   9          5.39         15.32        12.12 o                         
   3   5   9        259.71        287.13        22.74 o                         
   4   5   9       1446.25       1435.31        35.81 o                         
   5   5   9         10.32          7.20        13.30 o                         
   6   5   9       2298.13       2307.78        46.61 o                         
   7   5   9        269.24        226.42        26.43 o                         
   8   5   9         41.74         34.61        16.67 o                         
  -9   6   9        121.14        111.20        23.29 o                         
  -8   6   9         12.02         -8.05        14.44 o                         
  -7   6   9       2758.09       2670.17        70.88 o                         
  -6   6   9        899.62        894.20        44.75 o                         
  -5   6   9        257.32        293.81        40.53 o                         
  -4   6   9       1434.87       1504.26        52.30 o                         
  -3   6   9       1142.12       1216.01        57.03 o                         
  -2   6   9        572.73        567.85        33.53 o                         
  -1   6   9         13.69         32.54        15.61 o                         
   0   6   9        837.92        930.71        36.16 o                         
   1   6   9        297.04        270.27        35.97 o                         
   2   6   9        121.82        105.97        18.21 o                         
   3   6   9        465.62        501.23        29.24 o                         
   4   6   9        195.72        166.82        23.24 o                         
   5   6   9        280.14        300.70        24.95 o                         
   6   6   9        790.39        798.90        35.06 o                         
   7   6   9        461.12        450.69        69.02 o                         
  -6   7   9         80.29         77.31        12.80 o                         
  -5   7   9       1037.82        959.42        36.34 o                         
  -4   7   9         82.90         89.76        17.15 o                         
  -3   7   9        100.30         90.00        20.30 o                         
  -2   7   9          2.62        -17.39        17.39 o                         
  -1   7   9         50.14         44.09        15.56 o                         
   0   7   9         29.17         20.45        15.39 o                         
   1   7   9        988.99       1048.93        46.67 o                         
   2   7   9        752.56        720.12        42.13 o                         
   3   7   9        108.73         94.85        17.94 o                         
   4   7   9        107.69         84.30        19.50 o                         
  -1   8   9          5.70         12.51        31.50 o                         
 -13   0  10        467.08        560.48        37.99 o                         
 -12   0  10         21.61         39.52        37.29 o                         
 -11   0  10         83.03         92.72        18.49 o                         
 -10   0  10        147.42        128.64        20.08 o                         
  -9   0  10       7897.24       7997.23       121.52 o                         
  -8   0  10       9987.42       9727.03       142.61 o                         
  -7   0  10      12249.42      11370.24       190.33 o                         
  -6   0  10       1497.95       1514.52        72.08 o                         
  -5   0  10       1461.70       1291.39       106.55 o                         
  -4   0  10       7100.15       6651.16       234.06 o                         
  -3   0  10        517.84        636.15        29.91 o                         
  -2   0  10       3477.95       3369.97        96.80 o                         
  -1   0  10       2268.71       2177.64        67.20 o                         
   0   0  10      25989.98      25805.85       379.55 o                         
   1   0  10       5058.57       5478.88       119.81 o                         
   2   0  10         39.37         20.48        27.68 o                         
   3   0  10       3363.63       4047.08       103.96 o                         
   4   0  10          8.19          7.43        20.38 o                         
   5   0  10          0.84         -6.99        13.65 o                         
   6   0  10        192.92        207.32        25.48 o                         
   7   0  10        615.93        660.12        41.37 o                         
   8   0  10       2608.58       2685.86       122.54 o                         
   9   0  10        891.63        924.07        38.26 o                         
  10   0  10        276.06        264.67        34.79 o                         
 -13   1  10          0.78         36.13        24.09 o                         
 -12   1  10          8.19         -0.99        11.34 o                         
 -11   1  10        111.22        128.49        15.92 o                         
 -10   1  10        353.09        383.93        22.02 o                         
  -9   1  10         60.02         53.99        11.24 o                         
  -8   1  10        675.89        637.94        21.82 o                         
  -7   1  10       3385.01       3221.92        41.08 o                         
  -6   1  10       9370.41       8997.58       193.37 o                         
  -5   1  10        143.06        105.98        19.51 o                         
  -4   1  10          2.77          3.07        16.56 o                         
  -3   1  10        469.22        326.51        27.23 o                         
  -2   1  10       4725.29       4774.81        98.68 o                         
  -1   1  10       4809.26       4600.08        73.95 o                         
   0   1  10          2.31          9.51        11.05 o                         
   1   1  10          0.21          6.00        10.85 o                         
   2   1  10         48.97         43.41        20.18 o                         
   3   1  10        686.90        760.67        40.64 o                         
   4   1  10       3041.12       3155.03        72.25 o                         
   5   1  10        681.83        669.32        23.38 o                         
   6   1  10         89.04         88.22        13.45 o                         
   7   1  10        327.44        311.65        25.30 o                         
   8   1  10         20.39         26.84        17.23 o                         
   9   1  10       1149.54       1113.29        43.83 o                         
  10   1  10       1377.60       1403.28        44.60 o                         
 -12   2  10        144.49        129.95        16.83 o                         
 -11   2  10         15.99          5.66        15.22 o                         
 -10   2  10        135.64        102.89        14.68 o                         
  -9   2  10         12.00         -3.02        10.70 o                         
  -8   2  10       1512.15       1468.12        32.07 o                         
  -7   2  10        968.45        932.94        24.89 o                         
  -6   2  10       2870.22       2755.17        48.75 o                         
  -5   2  10        324.47        319.79        22.49 o                         
  -4   2  10       1450.90       1416.13        31.70 o                         
  -3   2  10       4089.49       4365.99       102.96 o                         
  -2   2  10        398.90        530.14        33.79 o                         
  -1   2  10        130.02        130.32        22.18 o                         
   0   2  10       1022.95       1048.72        69.66 o                         
   1   2  10         68.60         97.58        15.16 o                         
   2   2  10        651.97        537.13        26.63 o                         
   3   2  10        184.71        225.85        25.99 o                         
   4   2  10        190.94        170.26        16.34 o                         
   5   2  10        112.48        104.23        14.75 o                         
   6   2  10       1434.54       1440.36        40.23 o                         
   7   2  10          7.89         -5.53        14.72 o                         
   8   2  10        287.00        304.14        25.15 o                         
   9   2  10         15.09          8.96        16.51 o                         
  10   2  10        169.72        138.48        13.90 o                         
 -12   3  10       1238.07       1132.89        36.69 o                         
 -11   3  10        161.45        146.71        22.27 o                         
 -10   3  10         54.80         25.49        18.60 o                         
  -9   3  10        127.44         90.22        28.97 o                         
  -8   3  10          6.54          3.21        14.01 o                         
  -7   3  10        155.54        194.50        18.98 o                         
  -6   3  10        463.34        478.55        24.30 o                         
  -5   3  10         14.54         22.67         9.08 o                         
  -4   3  10        247.48        237.89        14.59 o                         
  -3   3  10        125.66         95.88        11.25 o                         
  -2   3  10       3554.08       3199.11        49.85 o                         
  -1   3  10         19.39         11.55         9.63 o                         
   0   3  10        135.11        115.70        11.06 o                         
   1   3  10        280.63        294.36        18.82 o                         
   2   3  10        335.35        328.50        22.56 o                         
   3   3  10       5953.59       5916.36        80.58 o                         
   4   3  10       4393.74       4340.03        57.73 o                         
   5   3  10       1805.04       1858.59        39.97 o                         
   6   3  10        600.98        645.18        27.77 o                         
   7   3  10         73.48         64.29        14.89 o                         
   8   3  10         30.31         27.64        15.07 o                         
   9   3  10        145.77        162.29        17.66 o                         
  10   3  10        504.38        624.87        76.90 o                         
 -11   4  10        371.17        330.85        35.54 o                         
 -10   4  10        840.20        922.84        43.02 o                         
  -9   4  10          1.35        -19.07        19.07 o                         
  -8   4  10       1114.87       1193.14        45.84 o                         
  -7   4  10        230.35        226.23        24.64 o                         
  -6   4  10         53.11         51.42        14.41 o                         
  -5   4  10        338.66        304.53        21.51 o                         
  -4   4  10       2223.21       2129.87        40.19 o                         
  -3   4  10        943.55        903.85        23.76 o                         
  -2   4  10       1051.46        982.41        22.62 o                         
  -1   4  10       3958.14       3854.49        46.70 o                         
   0   4  10          6.06         10.39         6.62 o                         
   1   4  10        488.51        545.04        20.33 o                         
   2   4  10       2388.89       2361.20        42.40 o                         
   3   4  10       1045.66       1035.23        28.93 o                         
   4   4  10        178.23        170.09        15.64 o                         
   5   4  10       1819.18       1944.25        36.32 o                         
   6   4  10        180.54        159.26        19.60 o                         
   7   4  10        977.95        931.66        45.70 o                         
   8   4  10        292.78        315.52        23.74 o                         
   9   4  10        738.18        717.23        37.00 o                         
 -10   5  10         16.17         27.91        17.23 o                         
  -9   5  10         56.54         45.14        23.97 o                         
  -8   5  10         78.04         61.37        22.54 o                         
  -7   5  10        494.40        539.37        44.13 o                         
  -6   5  10       3597.50       3603.14        87.92 o                         
  -5   5  10       1229.34       1086.08        52.07 o                         
  -4   5  10          3.64        -10.38        10.38 o                         
  -3   5  10          0.46          5.46        10.44 o                         
  -2   5  10        242.47        249.19        18.24 o                         
  -1   5  10         28.40         23.73        12.31 o                         
   0   5  10       1710.52       1581.98        48.04 o                         
   1   5  10       2280.63       2374.07        40.38 o                         
   2   5  10        344.06        352.30        21.04 o                         
   3   5  10         21.72          5.57        12.26 o                         
   4   5  10        240.52        265.41        21.34 o                         
   5   5  10        917.31        919.01        36.24 o                         
   6   5  10        716.13        823.19        50.14 o                         
   7   5  10        149.53        186.06        24.53 o                         
   8   5  10         31.43         23.77        17.16 o                         
  -9   6  10          3.75         12.51        31.04 o                         
  -8   6  10        116.02         83.11        32.64 o                         
  -7   6  10         19.97         38.42        18.09 o                         
  -6   6  10         79.64         69.70        30.46 o                         
  -5   6  10        665.72        715.45        44.14 o                         
  -4   6  10        149.05        135.98        23.50 o                         
  -3   6  10         63.04         47.03        19.65 o                         
  -2   6  10        935.09        950.67        40.59 o                         
  -1   6  10          0.31        -12.74        12.74 o                         
   0   6  10        487.24        447.06        29.58 o                         
   1   6  10         85.41         69.25        19.70 o                         
   2   6  10        195.77        205.11        26.53 o                         
   3   6  10        746.13        770.01        37.36 o                         
   4   6  10         13.62         14.97        15.88 o                         
   5   6  10        256.44        253.18        23.62 o                         
   6   6  10         12.74         19.80        16.79 o                         
  -6   7  10        123.91         86.49        13.86 o                         
  -5   7  10        341.25        350.13        34.22 o                         
  -4   7  10          0.17         -4.00        13.66 o                         
  -3   7  10        133.06        118.05        26.04 o                         
  -2   7  10          7.95          6.34        15.91 o                         
  -1   7  10        330.69        300.00        30.12 o                         
   0   7  10       1295.94       1361.79        52.66 o                         
   1   7  10       1486.32       1466.04        68.67 o                         
   2   7  10         22.95         39.06        15.80 o                         
   3   7  10        130.92        123.37        25.60 o                         
   4   7  10         12.00         -0.45        25.52 o                         
 -13   1  11       1169.23       1372.46        76.44 o                         
 -12   1  11        765.17        771.95        43.50 o                         
 -11   1  11         31.75          9.36        10.88 o                         
 -10   1  11        173.26        142.00        16.25 o                         
  -9   1  11       2650.58       2671.65        52.03 o                         
  -8   1  11       1722.65       1688.72        34.20 o                         
  -7   1  11       1282.65       1324.30        30.06 o                         
  -6   1  11       1261.77       1119.52        40.39 o                         
  -5   1  11        159.11         93.37        16.38 o                         
  -4   1  11       1159.60       1239.28        58.69 o                         
  -3   1  11       8182.40       8931.20       238.27 o                         
  -2   1  11       3194.09       3446.85        79.08 o                         
  -1   1  11        874.43        891.70        57.30 o                         
   0   1  11       1018.27        958.94        62.42 o                         
   1   1  11        315.42        355.82        42.82 o                         
   2   1  11       4118.57       3985.49        78.28 o                         
   3   1  11       2108.82       1876.28        64.30 o                         
   4   1  11        574.86        557.46        20.11 o                         
   5   1  11         57.83         61.77        12.37 o                         
   6   1  11       1160.12       1162.62        32.68 o                         
   7   1  11        505.02        543.51        28.33 o                         
   8   1  11        463.50        475.09        32.33 o                         
   9   1  11        300.47        283.25        24.46 o                         
  10   1  11        182.18        165.52        19.47 o                         
 -12   2  11        235.23        209.55        31.00 o                         
 -11   2  11       1317.18       1376.89        43.28 o                         
 -10   2  11          0.56         -5.90        13.77 o                         
  -9   2  11         11.24         12.67         5.31 o                         
  -8   2  11        232.29        207.29        19.12 o                         
  -7   2  11       3605.38       3566.22        56.23 o                         
  -6   2  11        160.94        189.62        15.91 o                         
  -5   2  11       1390.40       1519.51        34.51 o                         
  -4   2  11       2175.27       2237.82        40.49 o                         
  -3   2  11        944.46        868.36        36.70 o                         
  -2   2  11       2998.48       3060.34        81.09 o                         
  -1   2  11        286.54        296.82        36.23 o                         
   0   2  11       1381.58       1319.54        34.53 o                         
   1   2  11       1032.75        787.46        38.21 o                         
   2   2  11       1489.24       1387.34        41.54 o                         
   3   2  11          0.25          7.36        11.74 o                         
   4   2  11       3763.20       3765.48        54.96 o                         
   5   2  11       3921.66       3717.92        60.42 o                         
   6   2  11        712.22        759.08        34.25 o                         
   7   2  11        818.61        851.20        34.81 o                         
   8   2  11       1670.93       1760.14        50.71 o                         
   9   2  11        505.56        556.99        29.46 o                         
  10   2  11          4.22         17.30        14.79 o                         
 -12   3  11         27.89          9.49        20.80 o                         
 -11   3  11          7.78         10.01        16.26 o                         
 -10   3  11       1930.03       1977.26        70.98 o                         
  -9   3  11       2620.05       2589.90        75.02 o                         
  -8   3  11         10.85         18.03        13.86 o                         
  -7   3  11          0.84         -6.35        11.17 o                         
  -6   3  11        243.35        316.94        18.73 o                         
  -5   3  11       2201.69       2173.22        34.55 o                         
  -4   3  11        813.33        772.90        20.98 o                         
  -3   3  11       1264.52       1248.94        30.59 o                         
  -2   3  11       3229.56       3144.89        46.21 o                         
  -1   3  11       4266.72       4186.24        64.61 o                         
   0   3  11        118.66        101.42        10.84 o                         
   1   3  11        490.61        505.75        19.95 o                         
   2   3  11        859.96        824.97        27.84 o                         
   3   3  11       4101.38       4091.33        57.16 o                         
   4   3  11        900.03        917.52        30.47 o                         
   5   3  11        146.17        148.30        16.84 o                         
   6   3  11       1276.97       1241.20        33.85 o                         
   7   3  11       1831.70       1889.45        43.92 o                         
   8   3  11        178.23        166.01        17.66 o                         
   9   3  11        151.99        107.82        17.03 o                         
 -11   4  11       1363.58       1327.05        45.44 o                         
 -10   4  11        232.06        228.98        24.62 o                         
  -9   4  11       1077.28       1140.30        55.13 o                         
  -8   4  11         23.07          5.39        16.98 o                         
  -7   4  11        691.85        737.31        36.47 o                         
  -6   4  11        100.09         72.51        14.51 o                         
  -5   4  11        277.03        252.61        17.82 o                         
  -4   4  11         66.50         75.89        10.77 o                         
  -3   4  11        551.09        543.04        19.53 o                         
  -2   4  11        146.12        189.95        13.01 o                         
  -1   4  11       1130.90       1133.49        29.78 o                         
   0   4  11       3456.51       3392.11        50.22 o                         
   1   4  11         24.44         19.55         9.14 o                         
   2   4  11        515.66        519.46        22.67 o                         
   3   4  11         48.47         56.86        13.80 o                         
   4   4  11        249.65        270.51        23.21 o                         
   5   4  11       1197.64       1225.27        33.19 o                         
   6   4  11       1660.65       1699.19        41.82 o                         
   7   4  11        189.77        151.77        19.63 o                         
   8   4  11        476.00        419.68        28.17 o                         
 -10   5  11         14.54         23.88        16.19 o                         
  -9   5  11        151.52        185.87        25.86 o                         
  -8   5  11        346.63        357.98        43.41 o                         
  -7   5  11        987.82       1046.50        50.20 o                         
  -6   5  11         92.11         55.53        16.06 o                         
  -5   5  11         61.59         57.51        13.11 o                         
  -4   5  11       2648.55       2679.21        47.14 o                         
  -3   5  11       3408.45       3375.71        55.29 o                         
  -2   5  11        906.33        927.70        29.34 o                         
  -1   5  11        175.45        191.31        17.33 o                         
   0   5  11       1047.72       1073.97        33.24 o                         
   1   5  11        172.37        179.51        18.88 o                         
   2   5  11         40.17         49.36         9.56 o                         
   3   5  11       1084.11       1088.86        32.87 o                         
   4   5  11        714.72        662.42        38.17 o                         
   5   5  11         69.49         71.75        16.30 o                         
   6   5  11        334.32        370.13        22.49 o                         
   7   5  11         20.50         34.34        19.40 o                         
  -8   6  11        148.88        159.27        26.63 o                         
  -7   6  11         70.24         54.05        18.41 o                         
  -6   6  11       1335.54       1397.35        71.41 o                         
  -5   6  11       3986.87       4250.96        93.73 o                         
  -4   6  11        239.74        268.88        29.89 o                         
  -3   6  11          1.32         -6.35        13.49 o                         
  -2   6  11        785.08        819.21        39.92 o                         
  -1   6  11        843.06        874.73        35.94 o                         
   0   6  11         17.79          1.23        17.44 o                         
   1   6  11        191.79        202.75        22.17 o                         
   2   6  11        101.68         51.89        16.83 o                         
   3   6  11         51.80         50.00        17.20 o                         
   4   6  11        522.23        606.03        33.48 o                         
   5   6  11        211.33        234.18        33.23 o                         
   6   6  11         54.12         42.10        26.90 o                         
  -6   7  11        460.46        484.05        48.64 o                         
  -5   7  11         56.33         45.73        15.94 o                         
  -4   7  11        256.41        278.81        23.47 o                         
  -3   7  11          5.14         37.04        14.57 o                         
  -2   7  11         87.72         74.71        16.91 o                         
  -1   7  11        262.97        239.68        20.80 o                         
   0   7  11       1013.44       1006.50        41.24 o                         
   1   7  11        279.63        252.60        24.77 o                         
   2   7  11         36.21         29.48        14.03 o                         
   3   7  11        568.16        518.18        32.15 o                         
 -12   0  12         68.02         54.09        15.03 o                         
 -11   0  12        401.42        386.25        34.54 o                         
 -10   0  12        151.84         78.01        23.44 o                         
  -9   0  12       5766.60       5792.18       115.42 o                         
  -8   0  12      15053.06      14593.54       199.51 o                         
  -7   0  12        375.45        379.96        24.90 o                         
  -6   0  12       2911.52       2783.53        63.55 o                         
  -5   0  12        690.41        574.39        59.53 o                         
  -4   0  12      11405.87      12366.49       415.02 o                         
  -3   0  12       6704.82       7180.50       279.29 o                         
  -2   0  12      11245.14      10759.99       210.63 o                         
  -1   0  12       3284.79       3111.44       142.68 o                         
   0   0  12       8927.48       8618.27       319.59 o                         
   1   0  12      10502.35      10135.35       230.50 o                         
   2   0  12       2753.92       2710.76       131.79 o                         
   3   0  12         14.43         12.24        42.62 o                         
   4   0  12        400.91        402.77        25.26 o                         
   5   0  12          0.84         13.58        11.83 o                         
   6   0  12       2547.85       2569.46        65.67 o                         
   7   0  12       2068.19       2049.06        72.57 o                         
   8   0  12        173.13        152.03        29.91 o                         
   9   0  12          3.98         15.79        23.03 o                         
  10   0  12        146.52        180.18        31.44 o                         
 -12   1  12        178.00        177.31        24.38 o                         
 -11   1  12         65.98         47.99        17.23 o                         
 -10   1  12        757.44        789.02        30.20 o                         
  -9   1  12        216.55        228.53        19.12 o                         
  -8   1  12        714.69        718.47        25.06 o                         
  -7   1  12          1.53         -1.53         8.68 o                         
  -6   1  12        129.89        159.21        13.03 o                         
  -5   1  12       8407.21       8362.44       129.50 o                         
  -4   1  12      12286.81      11904.37       141.67 o                         
  -3   1  12         73.47         52.31        16.82 o                         
  -2   1  12          5.59          9.51        24.07 o                         
  -1   1  12       4154.83       4190.92       119.21 o                         
   0   1  12       3686.03       3559.96        65.97 o                         
   1   1  12         25.60         29.11        13.98 o                         
   2   1  12       1815.03       1765.55        51.92 o                         
   3   1  12       2032.07       2012.17        42.09 o                         
   4   1  12        321.18        374.25        18.33 o                         
   5   1  12        179.84        199.45        17.01 o                         
   6   1  12         33.84         17.76        13.10 o                         
   7   1  12        219.03        220.07        21.87 o                         
   8   1  12        460.36        505.37        30.65 o                         
   9   1  12         22.49         31.63        14.58 o                         
  10   1  12         26.09         -6.18        49.80 o                         
 -12   2  12         40.20         36.53        23.71 o                         
 -11   2  12          1.90        -12.83        12.83 o                         
 -10   2  12        390.64        390.50        26.38 o                         
  -9   2  12        466.03        469.61        25.05 o                         
  -8   2  12       2743.03       2679.41        46.51 o                         
  -7   2  12       4332.89       4212.94        56.63 o                         
  -6   2  12         79.59         74.86        11.17 o                         
  -5   2  12       1368.12       1256.59        29.99 o                         
  -4   2  12        109.93        123.91         9.72 o                         
  -3   2  12         28.91          8.63        16.04 o                         
  -2   2  12          6.93          4.52         4.62 o                         
  -1   2  12         29.96         52.63         9.57 o                         
   0   2  12       1759.20       1799.66        28.65 o                         
   1   2  12          4.23         -5.68        17.54 o                         
   2   2  12       6292.40       6228.53        76.47 o                         
   3   2  12        407.82        431.12        20.09 o                         
   4   2  12        104.86        102.47        14.29 o                         
   5   2  12         12.72         12.64        12.14 o                         
   6   2  12        858.64        878.49        30.46 o                         
   7   2  12        324.08        341.75        21.24 o                         
   8   2  12         93.41         93.87        15.11 o                         
   9   2  12        398.43        372.56        22.59 o                         
 -12   3  12          5.78         25.94        30.57 o                         
 -11   3  12       1538.74       1419.41        36.85 o                         
 -10   3  12       2304.00       2361.23        58.06 o                         
  -9   3  12         28.89         27.42        15.55 o                         
  -8   3  12         78.80         90.17        15.09 o                         
  -7   3  12        121.73         92.71        13.61 o                         
  -6   3  12         90.21         79.45        11.82 o                         
  -5   3  12       2350.18       2455.77        36.46 o                         
  -4   3  12       3364.72       3394.99        40.15 o                         
  -3   3  12       1500.61       1443.53        22.11 o                         
  -2   3  12        847.57        873.64        18.72 o                         
  -1   3  12         13.96         13.63         8.71 o                         
   0   3  12       1285.08       1312.99        31.82 o                         
   1   3  12       1415.00       1332.82        32.18 o                         
   2   3  12       3365.82       3269.86        44.95 o                         
   3   3  12       2366.02       2412.45        44.41 o                         
   4   3  12          2.05         -0.40        12.51 o                         
   5   3  12       1144.92       1160.15        39.37 o                         
   6   3  12         83.73         59.44        13.61 o                         
   7   3  12        110.35        107.20        14.67 o                         
   8   3  12        638.90        606.54        27.79 o                         
   9   3  12        499.60        512.81        45.12 o                         
 -11   4  12        365.42        371.82        29.09 o                         
 -10   4  12        137.10         78.65        20.42 o                         
  -9   4  12       2067.08       2099.43        69.32 o                         
  -8   4  12        436.10        409.91        54.63 o                         
  -7   4  12        641.16        584.81        31.61 o                         
  -6   4  12       2028.94       2032.09        43.63 o                         
  -5   4  12        753.78        707.92        24.62 o                         
  -4   4  12         58.45         66.53         9.70 o                         
  -3   4  12       3795.50       3842.90        48.71 o                         
  -2   4  12        958.96        986.58        22.66 o                         
  -1   4  12          7.44         18.41        10.93 o                         
   0   4  12         63.15         92.45        12.74 o                         
   1   4  12       4553.53       4640.25        76.85 o                         
   2   4  12        595.44        632.70        26.60 o                         
   3   4  12       1191.10       1210.92        37.14 o                         
   4   4  12       1830.89       1886.47        43.31 o                         
   5   4  12        113.61        146.50        18.58 o                         
   6   4  12        271.50        277.98        31.01 o                         
   7   4  12       1437.22       1472.70        45.37 o                         
   8   4  12        541.24        496.20        42.26 o                         
 -10   5  12        117.12         61.07        28.69 o                         
  -9   5  12         19.25          9.02        15.87 o                         
  -8   5  12        321.45        342.85        30.58 o                         
  -7   5  12       1110.91       1076.63        34.30 o                         
  -6   5  12        551.09        548.45        25.23 o                         
  -5   5  12        245.38        237.43        17.46 o                         
  -4   5  12        197.62        183.46        15.57 o                         
  -3   5  12         12.37         12.22        13.88 o                         
  -2   5  12        184.30        195.25        16.67 o                         
  -1   5  12       2692.52       2649.14        63.30 o                         
   0   5  12       4591.50       4481.13        73.90 o                         
   1   5  12        394.23        417.42        27.31 o                         
   2   5  12        223.57        221.55        20.64 o                         
   3   5  12        318.26        257.73        27.69 o                         
   4   5  12         85.11         59.62        17.46 o                         
   5   5  12       2274.83       2349.10        46.19 o                         
   6   5  12       1214.34       1273.47        37.81 o                         
   7   5  12         13.32         -3.78        29.42 o                         
  -8   6  12         29.47         19.31        13.32 o                         
  -7   6  12        110.20        129.64        18.44 o                         
  -6   6  12        357.44        379.60        25.50 o                         
  -5   6  12          0.24         -7.89        11.73 o                         
  -4   6  12         16.98         20.25        11.12 o                         
  -3   6  12          2.36         -2.37        11.34 o                         
  -2   6  12          1.59        -13.78        13.78 o                         
  -1   6  12         95.38         76.48        19.65 o                         
   0   6  12          2.79         12.19        14.85 o                         
   1   6  12        137.07        170.75        22.12 o                         
   2   6  12         96.53         72.30        15.85 o                         
   3   6  12        158.39        150.66        26.31 o                         
   4   6  12         88.86         77.85        16.24 o                         
   5   6  12          0.35        -13.61        13.61 o                         
  -5   7  12         74.86         46.11        22.50 o                         
  -4   7  12        170.36        129.14        21.84 o                         
  -3   7  12         96.52         77.89        15.14 o                         
  -2   7  12        189.53        155.62        18.91 o                         
  -1   7  12        624.97        653.04        37.77 o                         
   0   7  12         13.46         12.70        11.19 o                         
   1   7  12        195.52        204.93        23.86 o                         
   2   7  12         99.32         66.83        17.31 o                         
   3   7  12         92.83        102.84        31.50 o                         
 -12   1  13        556.98        544.93        37.08 o                         
 -11   1  13          3.01        -16.68        16.88 o                         
 -10   1  13        261.99        261.27        26.96 o                         
  -9   1  13         45.50         50.09        14.07 o                         
  -8   1  13       2469.74       2488.34        48.88 o                         
  -7   1  13       1867.41       1792.65        38.94 o                         
  -6   1  13        908.20        841.70        23.67 o                         
  -5   1  13         75.81         46.07         9.82 o                         
  -4   1  13        833.38        718.29        29.76 o                         
  -3   1  13       4117.38       4025.91        69.05 o                         
  -2   1  13         26.63         11.72         9.16 o                         
  -1   1  13         97.28         66.00         9.44 o                         
   0   1  13       6670.03       6131.60       110.35 o                         
   1   1  13       5232.71       5233.23       107.35 o                         
   2   1  13        842.61        765.14        24.93 o                         
   3   1  13         16.63         10.16         8.84 o                         
   4   1  13         97.58        109.69        12.50 o                         
   5   1  13        860.84        857.65        25.71 o                         
   6   1  13         39.76         15.39        10.81 o                         
   7   1  13       1275.66       1283.36        43.78 o                         
   8   1  13        360.29        353.70        25.91 o                         
   9   1  13        259.78        283.39        24.18 o                         
 -12   2  13        207.06        210.12        26.31 o                         
 -11   2  13       1058.32        975.25        74.75 o                         
 -10   2  13       8860.67       9052.50       114.97 o                         
  -9   2  13       3315.24       3435.05        60.25 o                         
  -8   2  13        644.83        679.26        26.96 o                         
  -7   2  13         58.84         63.59        12.79 o                         
  -6   2  13        972.33        981.15        25.17 o                         
  -5   2  13        678.14        691.22        20.64 o                         
  -4   2  13       2967.07       2780.38        33.29 o                         
  -3   2  13       1833.86       1826.66        33.07 o                         
  -2   2  13        135.34        112.96         9.41 o                         
  -1   2  13        459.44        453.44        18.72 o                         
   0   2  13       2587.65       2508.88        42.03 o                         
   1   2  13          0.91         -8.20         8.20 o                         
   2   2  13       1901.16       1886.64        30.08 o                         
   3   2  13       1329.70       1303.06        31.00 o                         
   4   2  13        469.16        475.30        20.55 o                         
   5   2  13       3026.32       2935.41        45.86 o                         
   6   2  13       4824.03       4801.22        63.51 o                         
   7   2  13       1480.42       1538.52        34.16 o                         
   8   2  13        194.05        209.07        17.95 o                         
   9   2  13        379.25        365.02        27.94 o                         
 -11   3  13       2625.20       2543.53        50.15 o                         
 -10   3  13        173.44        147.44        19.69 o                         
  -9   3  13       1445.19       1485.61        39.68 o                         
  -8   3  13       1605.66       1622.65        41.03 o                         
  -7   3  13       1041.87       1015.46        28.94 o                         
  -6   3  13        485.37        491.36        20.48 o                         
  -5   3  13        641.45        637.85        19.95 o                         
  -4   3  13        784.27        720.74        14.93 o                         
  -3   3  13        424.95        422.69        11.77 o                         
  -2   3  13        297.22        337.62        13.94 o                         
  -1   3  13        265.62        302.83        14.48 o                         
   0   3  13        344.73        345.93        14.87 o                         
   1   3  13        599.57        658.82        23.45 o                         
   2   3  13        587.37        669.78        22.25 o                         
   3   3  13         80.32         38.48        14.15 o                         
   4   3  13       1248.44       1289.53        34.11 o                         
   5   3  13       1212.85       1238.81        34.22 o                         
   6   3  13          4.44          0.53        11.60 o                         
   7   3  13        461.93        454.03        20.30 o                         
   8   3  13       1536.92       1547.14        41.97 o                         
 -10   4  13        141.78        123.34        18.63 o                         
  -9   4  13        103.27         80.38        20.36 o                         
  -8   4  13          9.44          8.51        12.13 o                         
  -7   4  13        222.02        256.87        19.33 o                         
  -6   4  13        262.68        274.40        20.64 o                         
  -5   4  13        884.45        880.01        24.74 o                         
  -4   4  13       1913.02       2050.63        33.57 o                         
  -3   4  13        227.99        246.58        13.32 o                         
  -2   4  13         81.17        110.81        10.27 o                         
  -1   4  13         38.69         32.70        10.25 o                         
   0   4  13        146.27        121.04        13.51 o                         
   1   4  13       1155.43       1197.11        49.82 o                         
   2   4  13        787.23        722.39        32.69 o                         
   3   4  13         11.71         23.64        12.76 o                         
   4   4  13         72.48         54.17        14.52 o                         
   5   4  13        208.80        240.94        21.82 o                         
   6   4  13        256.85        289.89        27.48 o                         
   7   4  13          6.17          6.87        11.45 o                         
   8   4  13         86.79        107.94        46.79 o                         
  -9   5  13         82.16         80.82        27.26 o                         
  -8   5  13          0.99         -4.77        10.63 o                         
  -7   5  13        154.69        147.31        15.11 o                         
  -6   5  13       1072.25       1068.74        31.79 o                         
  -5   5  13        624.24        613.51        30.57 o                         
  -4   5  13         76.19         72.39        11.06 o                         
  -3   5  13        265.29        271.05        24.59 o                         
  -2   5  13       1095.11       1162.05        30.68 o                         
  -1   5  13         79.05         84.83        13.48 o                         
   0   5  13        990.65       1026.71        34.65 o                         
   1   5  13        388.93        401.62        26.40 o                         
   2   5  13       4910.19       4613.88        76.11 o                         
   3   5  13        763.95        793.59        39.26 o                         
   4   5  13          1.44         16.26        17.31 o                         
   5   5  13        595.98        646.85        31.71 o                         
   6   5  13          1.83          6.90        11.66 o                         
  -8   6  13         25.49        -31.40        31.40 o                         
  -7   6  13        886.65        912.46        60.46 o                         
  -6   6  13        419.07        510.75        33.09 o                         
  -5   6  13         67.62         74.48        12.22 o                         
  -4   6  13        263.48        248.81        18.52 o                         
  -3   6  13        737.78        793.60        31.73 o                         
  -2   6  13        255.83        227.66        23.61 o                         
  -1   6  13       1782.49       1762.66        72.52 o                         
   0   6  13       3525.10       3580.64        72.51 o                         
   1   6  13         68.06         81.97        17.76 o                         
   2   6  13        113.75         80.80        24.08 o                         
   3   6  13        244.19        304.09        23.34 o                         
   4   6  13        237.73        234.23        18.91 o                         
   5   6  13          2.07          4.63        39.84 o                         
  -5   7  13         89.10        140.36        39.38 o                         
  -4   7  13         30.66         27.91        19.59 o                         
  -3   7  13        317.74        211.38        24.36 o                         
  -2   7  13       1261.04       1206.38        34.86 o                         
  -1   7  13        758.11        812.72        33.11 o                         
   0   7  13         53.99         42.42        11.23 o                         
   1   7  13        479.78        515.03        28.61 o                         
 -12   0  14          0.80        -15.75        25.94 o                         
 -11   0  14         50.18         64.23        35.67 o                         
 -10   0  14        118.86        159.50        27.00 o                         
  -9   0  14        133.78        108.47        23.90 o                         
  -8   0  14       1480.17       1499.42        61.49 o                         
  -7   0  14        980.26       1036.87        39.98 o                         
  -6   0  14        415.67        391.37        29.42 o                         
  -5   0  14       6075.48       5605.33        88.18 o                         
  -4   0  14        197.98        187.19        19.86 o                         
  -3   0  14       2154.66       2021.54        58.62 o                         
  -2   0  14       2245.95       2354.10        93.94 o                         
  -1   0  14      15650.70      15349.66       263.16 o                         
   0   0  14       4971.31       4740.11       153.13 o                         
   1   0  14        612.26        549.31        34.75 o                         
   2   0  14       3291.69       3089.10        65.34 o                         
   3   0  14        763.65        827.36        29.76 o                         
   4   0  14         73.02         37.75        14.07 o                         
   5   0  14       2540.52       2594.25        56.08 o                         
   6   0  14        396.89        421.81        30.78 o                         
   7   0  14          8.88          6.20        29.48 o                         
   8   0  14        309.63        306.36        36.65 o                         
   9   0  14        119.05        110.30        25.65 o                         
 -12   1  14         59.33         31.96        32.89 o                         
 -11   1  14        130.00        118.30        18.26 o                         
 -10   1  14       1311.50       1357.43        47.89 o                         
  -9   1  14          4.90        -12.10        12.10 o                         
  -8   1  14         15.63          6.11        11.75 o                         
  -7   1  14        529.99        579.59        24.67 o                         
  -6   1  14       2153.78       2112.81        35.75 o                         
  -5   1  14        287.72        294.11        15.83 o                         
  -4   1  14        283.93        260.74        15.86 o                         
  -3   1  14       2920.36       2909.87        49.37 o                         
  -2   1  14       4112.48       3974.36        74.13 o                         
  -1   1  14       1686.56       1613.01        30.54 o                         
   0   1  14        655.08        631.25        25.82 o                         
   1   1  14       7137.28       6854.90        74.69 o                         
   2   1  14       2311.90       2230.24        40.84 o                         
   3   1  14         50.16         61.54        11.26 o                         
   4   1  14        272.05        265.23        16.97 o                         
   5   1  14        211.68        197.08        16.99 o                         
   6   1  14        208.67        211.78        18.50 o                         
   7   1  14         40.05         20.97        15.78 o                         
   8   1  14        219.10        190.97        19.60 o                         
   9   1  14        224.10        206.02        20.90 o                         
 -12   2  14        330.48        370.40        82.69 o                         
 -11   2  14         32.34         30.57        15.52 o                         
 -10   2  14          2.79         13.49        11.95 o                         
  -9   2  14       1087.46       1122.96        35.96 o                         
  -8   2  14          0.26          0.98        10.66 o                         
  -7   2  14          2.25          2.19         9.36 o                         
  -6   2  14          6.48         -7.97         8.70 o                         
  -5   2  14        343.72        361.47        15.26 o                         
  -4   2  14          2.44          4.81         5.25 o                         
  -3   2  14        407.51        418.60        11.64 o                         
  -2   2  14       1032.83        957.36        21.37 o                         
  -1   2  14       1400.82       1410.63        20.99 o                         
   0   2  14         76.39         74.47         9.56 o                         
   1   2  14        447.24        445.95        16.36 o                         
   2   2  14       2868.30       2766.13        39.60 o                         
   3   2  14        696.21        662.20        22.19 o                         
   4   2  14        903.81        859.67        24.51 o                         
   5   2  14       3163.95       2982.28        47.27 o                         
   6   2  14       1080.68       1045.31        33.66 o                         
   7   2  14         10.68         16.73        12.56 o                         
   8   2  14          3.13          6.47        10.66 o                         
 -11   3  14        738.38        732.45        37.41 o                         
 -10   3  14          5.91          9.63        12.82 o                         
  -9   3  14        550.79        587.60        27.62 o                         
  -8   3  14        103.66         98.46        13.08 o                         
  -7   3  14        684.08        721.40        24.26 o                         
  -6   3  14       1357.11       1418.91        29.11 o                         
  -5   3  14       7036.20       6993.98        62.79 o                         
  -4   3  14       2915.33       2961.84        38.50 o                         
  -3   3  14        552.38        538.91        20.05 o                         
  -2   3  14          2.71          8.07         6.39 o                         
  -1   3  14         12.68         14.69         6.61 o                         
   0   3  14       2395.96       2417.02        48.75 o                         
   1   3  14       2743.00       2848.82        44.43 o                         
   2   3  14        647.60        655.34        23.92 o                         
   3   3  14        261.44        263.84        19.51 o                         
   4   3  14        134.62        118.22        15.77 o                         
   5   3  14        161.70        125.21        15.69 o                         
   6   3  14        198.39        185.80        15.76 o                         
   7   3  14       2216.87       2285.44        52.78 o                         
   8   3  14        254.39        231.33        19.06 o                         
 -10   4  14         25.79         22.64        13.51 o                         
  -9   4  14         47.32         26.86        10.68 o                         
  -8   4  14        374.82        359.35        21.96 o                         
  -7   4  14       1576.07       1545.24        37.28 o                         
  -6   4  14        881.72        972.58        31.42 o                         
  -5   4  14        402.95        442.24        20.28 o                         
  -4   4  14       2467.40       2451.32        31.01 o                         
  -3   4  14         49.09         59.59         7.84 o                         
  -2   4  14        239.39        258.38        13.78 o                         
  -1   4  14        139.55        188.96        14.51 o                         
   0   4  14          3.72         -1.85        10.20 o                         
   1   4  14         83.24         85.69        15.31 o                         
   2   4  14       2266.37       2276.65        48.68 o                         
   3   4  14       2122.00       2210.56        53.56 o                         
   4   4  14          0.95         -7.15         9.78 o                         
   5   4  14         58.62         43.78        11.64 o                         
   6   4  14          7.14          3.87         8.97 o                         
   7   4  14         26.60        -16.86        16.86 o                         
  -9   5  14         86.25         81.24        22.44 o                         
  -8   5  14        737.66        719.18        26.72 o                         
  -7   5  14          0.12          3.32         7.57 o                         
  -6   5  14          7.59         10.49         7.75 o                         
  -5   5  14        734.40        714.79        21.50 o                         
  -4   5  14       1241.65       1281.44        26.07 o                         
  -3   5  14       1588.58       1630.30        31.03 o                         
  -2   5  14       2153.91       2200.87        37.37 o                         
  -1   5  14        509.44        529.34        24.38 o                         
   0   5  14        599.47        618.71        30.21 o                         
   1   5  14         42.69         39.88        14.10 o                         
   2   5  14        401.53        457.55        34.21 o                         
   3   5  14        117.65         63.87        22.50 o                         
   4   5  14        621.55        648.62        34.21 o                         
   5   5  14        240.90        237.68        18.89 o                         
   6   5  14         11.80         20.85        29.48 o                         
  -7   6  14          5.07         10.00        21.80 o                         
  -6   6  14        232.19        209.39        26.48 o                         
  -5   6  14          4.45         17.32        20.94 o                         
  -4   6  14         30.58         21.77         7.54 o                         
  -3   6  14         37.05         21.85         8.82 o                         
  -2   6  14        296.53        305.78        18.66 o                         
  -1   6  14        335.43        363.20        21.24 o                         
   0   6  14         32.23         12.08        13.26 o                         
   1   6  14          6.12         -9.99        14.05 o                         
   2   6  14         47.80         34.09        13.17 o                         
   3   6  14        135.48        143.63        14.23 o                         
   4   6  14          6.01         20.70        14.99 o                         
  -4   7  14        109.66         81.99        36.13 o                         
  -3   7  14         17.05         41.56        23.27 o                         
  -2   7  14        364.55        419.26        37.43 o                         
  -1   7  14        100.26        126.78        18.78 o                         
   0   7  14        433.09        400.93        47.56 o                         
 -12   1  15         38.76         44.47        31.96 o                         
 -11   1  15         12.06         27.18        16.58 o                         
 -10   1  15        153.53        170.92        25.15 o                         
  -9   1  15        428.72        454.06        30.59 o                         
  -8   1  15        745.06        717.64        34.63 o                         
  -7   1  15       3511.42       3511.61        63.91 o                         
  -6   1  15       2431.92       2386.09        39.99 o                         
  -5   1  15       1001.27       1031.93        30.30 o                         
  -4   1  15        351.74        349.86        15.15 o                         
  -3   1  15        981.41        929.74        22.87 o                         
  -2   1  15        234.85        265.08        12.72 o                         
  -1   1  15       5930.28       5500.52        58.26 o                         
   0   1  15       2204.21       2125.46        35.54 o                         
   1   1  15        234.38        263.18        15.72 o                         
   2   1  15          2.59          9.15         8.95 o                         
   3   1  15        344.29        328.79        18.27 o                         
   4   1  15         76.51         58.90        12.06 o                         
   5   1  15       1031.67       1096.87        29.73 o                         
   6   1  15       1464.16       1510.48        36.63 o                         
   7   1  15        139.66        166.39        20.80 o                         
   8   1  15        230.03        241.20        21.26 o                         
 -11   2  15       2018.63       2095.42        58.18 o                         
 -10   2  15       2302.02       2289.91        56.43 o                         
  -9   2  15         92.55         92.56        15.66 o                         
  -8   2  15       1938.90       1857.70        39.81 o                         
  -7   2  15        570.34        646.05        22.36 o                         
  -6   2  15        200.42        206.87        14.36 o                         
  -5   2  15       4422.42       4486.63        50.62 o                         
  -4   2  15       4090.54       4023.03        44.28 o                         
  -3   2  15         68.00         53.33         7.00 o                         
  -2   2  15        680.19        643.81        18.34 o                         
  -1   2  15       1704.72       1584.20        26.46 o                         
   0   2  15        147.33        174.77        12.85 o                         
   1   2  15        250.66        241.02        12.00 o                         
   2   2  15          0.63         18.11        10.03 o                         
   3   2  15        614.06        598.19        25.34 o                         
   4   2  15        804.59        868.97        28.15 o                         
   5   2  15       1604.05       1521.95        35.39 o                         
   6   2  15        590.50        522.29        29.61 o                         
   7   2  15        382.17        426.76        38.58 o                         
   8   2  15        651.66        611.75        35.21 o                         
 -11   3  15         15.55          6.77        13.02 o                         
 -10   3  15       2009.71       2125.14       163.06 o                         
  -9   3  15        806.83        866.19        26.74 o                         
  -8   3  15        316.54        342.64        19.57 o                         
  -7   3  15        152.95        166.41        13.87 o                         
  -6   3  15       3973.32       3968.75        46.10 o                         
  -5   3  15        980.82       1042.14        21.51 o                         
  -4   3  15        643.24        601.53        28.41 o                         
  -3   3  15       1644.64       1741.73        29.02 o                         
  -2   3  15        709.45        729.30        18.85 o                         
  -1   3  15       2158.82       2172.47        40.21 o                         
   0   3  15       1886.83       1934.36        35.13 o                         
   1   3  15        181.04        192.45        14.40 o                         
   2   3  15        490.09        562.64        23.87 o                         
   3   3  15        591.71        646.90        30.80 o                         
   4   3  15         33.21         33.50        13.23 o                         
   5   3  15         36.24         35.30        13.42 o                         
   6   3  15        191.18        228.02        17.97 o                         
   7   3  15       1124.40       1089.51        32.59 o                         
 -10   4  15       1089.75        984.54        30.85 o                         
  -9   4  15        949.69        952.02        26.73 o                         
  -8   4  15        754.90        779.05        26.65 o                         
  -7   4  15        325.60        315.17        25.14 o                         
  -6   4  15        425.19        424.30        27.14 o                         
  -5   4  15        542.18        528.04        17.21 o                         
  -4   4  15        180.45        181.54        21.65 o                         
  -3   4  15       1225.95       1326.20        22.14 o                         
  -2   4  15         27.48         25.91         7.18 o                         
  -1   4  15         17.02         26.86         9.14 o                         
   0   4  15         71.58        102.00        13.49 o                         
   1   4  15        200.44        226.31        19.76 o                         
   2   4  15        690.43        690.40        28.65 o                         
   3   4  15         66.56         84.30        16.48 o                         
   4   4  15        246.31        245.65        18.68 o                         
   5   4  15         48.13         39.29        14.51 o                         
   6   4  15        109.60         99.65        15.75 o                         
   7   4  15       1365.39       1520.22        97.03 o                         
  -9   5  15         46.01         40.30        30.11 o                         
  -8   5  15         88.28         69.15        28.39 o                         
  -7   5  15        513.19        487.70        42.33 o                         
  -6   5  15        467.87        438.45        50.68 o                         
  -5   5  15        237.75        178.85        26.54 o                         
  -4   5  15       2099.48       1996.23        51.79 o                         
  -3   5  15         58.46         73.69         8.59 o                         
  -2   5  15         95.70         79.76         9.94 o                         
  -1   5  15        673.74        736.83        32.89 o                         
   0   5  15       1029.96       1114.90        32.24 o                         
   1   5  15         74.50         66.47        14.35 o                         
   2   5  15         97.81         74.08        14.09 o                         
   3   5  15        488.52        500.75        23.90 o                         
   4   5  15        145.48        151.35        17.76 o                         
   5   5  15         50.58         44.52        13.72 o                         
  -6   6  15        143.38        126.20        22.97 o                         
  -5   6  15        114.91         98.91        24.03 o                         
  -4   6  15         17.15         38.39        24.05 o                         
  -3   6  15        437.81        424.14        36.13 o                         
  -2   6  15        934.93       1001.59        25.45 o                         
  -1   6  15        556.82        581.69        25.11 o                         
   0   6  15         95.91         43.56        12.57 o                         
   1   6  15       1252.69       1221.52        46.93 o                         
   2   6  15       1411.08       1505.31        53.37 o                         
   3   6  15        119.95        108.20        16.53 o                         
 -12   0  16       1687.25       1677.23        82.46 o                         
 -11   0  16       2035.51       1978.52        78.41 o                         
 -10   0  16        135.09        118.74        34.43 o                         
  -9   0  16        189.05        168.51        53.50 o                         
  -8   0  16        170.66        216.90        35.08 o                         
  -7   0  16        236.21        261.53        51.32 o                         
  -6   0  16        814.84        944.02        47.15 o                         
  -5   0  16        321.39        323.27        28.63 o                         
  -4   0  16        114.49        124.77        19.70 o                         
  -3   0  16       2623.93       2648.09        52.10 o                         
  -2   0  16       5299.47       5229.25        97.13 o                         
  -1   0  16        669.22        698.53        31.28 o                         
   0   0  16       3599.55       3577.22        77.53 o                         
   1   0  16       1250.13       1156.27        44.83 o                         
   2   0  16        190.22        216.27        24.51 o                         
   3   0  16       1045.09       1091.04        40.39 o                         
   4   0  16      19389.22      18477.16       217.29 o                         
   5   0  16       4206.54       4033.36        72.62 o                         
   6   0  16        239.61        233.77        31.48 o                         
   7   0  16        193.77        183.53        25.61 o                         
   8   0  16         52.06         56.95        21.50 o                         
 -11   1  16        203.82        209.42        20.27 o                         
 -10   1  16        769.85        814.62        38.28 o                         
  -9   1  16        396.75        403.68        28.43 o                         
  -8   1  16        323.72        327.98        24.91 o                         
  -7   1  16        725.92        790.10        31.41 o                         
  -6   1  16          5.13          3.66         9.91 o                         
  -5   1  16          0.89          1.83         8.80 o                         
  -4   1  16        357.05        385.60        18.62 o                         
  -3   1  16       1771.04       1770.41        28.20 o                         
  -2   1  16       1272.93       1202.08        22.77 o                         
  -1   1  16        880.20        863.41        25.27 o                         
   0   1  16       8151.58       8122.46        81.59 o                         
   1   1  16         30.40         35.21        10.19 o                         
   2   1  16       1775.03       1807.80        40.11 o                         
   3   1  16       2281.22       2273.11        37.08 o                         
   4   1  16          1.00         -6.61         9.55 o                         
   5   1  16        283.81        306.55        17.27 o                         
   6   1  16        432.75        434.97        40.30 o                         
   7   1  16        353.42        274.95        23.22 o                         
   8   1  16         38.07         25.64        15.75 o                         
 -11   2  16        152.95        114.73        56.37 o                         
 -10   2  16        394.71        398.59        24.44 o                         
  -9   2  16        307.55        316.14        22.31 o                         
  -8   2  16        345.71        343.35        20.28 o                         
  -7   2  16        399.42        381.55        19.89 o                         
  -6   2  16         86.13         67.74        10.61 o                         
  -5   2  16         27.51         33.71         7.87 o                         
  -4   2  16        680.09        653.69        18.79 o                         
  -3   2  16        293.73        299.80        12.88 o                         
  -2   2  16       2059.06       2045.86        28.83 o                         
  -1   2  16        351.49        395.11        15.04 o                         
   0   2  16        354.22        408.55        18.02 o                         
   1   2  16       1280.83       1279.85        30.30 o                         
   2   2  16        182.77        193.21        14.99 o                         
   3   2  16        617.26        678.90        26.29 o                         
   4   2  16        222.45        218.04        18.95 o                         
   5   2  16        130.98         56.31        14.52 o                         
   6   2  16         17.04         34.85        13.33 o                         
   7   2  16         21.17         30.05        16.44 o                         
 -10   3  16         52.50         57.61        14.29 o                         
  -9   3  16          4.13          3.02         8.86 o                         
  -8   3  16       1567.40       1609.94        33.31 o                         
  -7   3  16        833.32        923.78        23.90 o                         
  -6   3  16       1130.98       1203.16        26.90 o                         
  -5   3  16         88.14         67.06        17.06 o                         
  -4   3  16          7.61         -2.67        13.60 o                         
  -3   3  16         50.87         59.74         7.74 o                         
  -2   3  16        561.40        596.40        15.05 o                         
  -1   3  16        587.38        639.50        23.61 o                         
   0   3  16        711.72        720.35        23.15 o                         
   1   3  16       2050.63       2010.11        41.60 o                         
   2   3  16        180.73        162.50        16.99 o                         
   3   3  16         97.28        106.33        18.91 o                         
   4   3  16        180.60        182.70        21.11 o                         
   5   3  16        274.81        286.70        17.48 o                         
   6   3  16        547.09        549.32        26.85 o                         
   7   3  16          0.42        -16.89        16.89 o                         
 -10   4  16         42.45         59.68        35.21 o                         
  -9   4  16        687.55        654.35        37.62 o                         
  -8   4  16        194.72        212.58        24.37 o                         
  -7   4  16         30.62         13.77        19.04 o                         
  -6   4  16       1713.68       1808.17        49.44 o                         
  -5   4  16       1068.96       1173.10        48.56 o                         
  -4   4  16        351.26        351.94        19.70 o                         
  -3   4  16        301.19        291.86        17.23 o                         
  -2   4  16       1226.61       1270.49        30.22 o                         
  -1   4  16        455.68        475.66        24.14 o                         
   0   4  16       1058.52       1127.94        34.29 o                         
   1   4  16       1363.97       1417.46        36.71 o                         
   2   4  16         15.97         23.32        14.48 o                         
   3   4  16        167.10        175.12        20.76 o                         
   4   4  16        245.41        251.17        20.91 o                         
   5   4  16        282.35        305.85        27.72 o                         
   6   4  16        279.23        248.46        20.93 o                         
  -8   5  16         68.17         52.59        18.51 o                         
  -7   5  16          1.14          3.07        21.44 o                         
  -6   5  16         17.24         32.92        25.32 o                         
  -5   5  16       1559.85       1607.02        46.99 o                         
  -4   5  16       1145.79       1139.75        43.54 o                         
  -3   5  16        404.20        423.65        43.66 o                         
  -2   5  16          0.06          3.57         7.15 o                         
  -1   5  16        848.92        958.41        29.09 o                         
   0   5  16        724.95        764.60        32.47 o                         
   1   5  16          4.97         -9.52        11.09 o                         
   2   5  16       1641.50       1685.55        43.40 o                         
   3   5  16       1035.04       1139.75        41.76 o                         
   4   5  16         38.48         32.13        12.78 o                         
   5   5  16        257.94        220.95        28.38 o                         
  -6   6  16        249.44        208.49        29.24 o                         
  -5   6  16         32.55         28.86        19.91 o                         
  -4   6  16         63.73         31.75        18.72 o                         
  -3   6  16          9.66          7.13        17.70 o                         
  -2   6  16         24.69         32.49        18.79 o                         
  -1   6  16        155.38        144.51        15.03 o                         
   0   6  16         64.48         44.79        14.44 o                         
   1   6  16        112.31        114.47        14.76 o                         
   2   6  16        636.59        692.62        39.72 o                         
 -11   1  17         43.49         27.61        15.03 o                         
 -10   1  17         82.46         46.38        24.74 o                         
  -9   1  17       2331.85       2421.94        56.72 o                         
  -8   1  17       3289.74       3383.41        63.00 o                         
  -7   1  17        964.44        949.20        32.43 o                         
  -6   1  17        642.64        672.80        26.43 o                         
  -5   1  17          8.54         21.21         8.69 o                         
  -4   1  17       1963.24       1844.73        36.54 o                         
  -3   1  17        153.45        135.27        13.20 o                         
  -2   1  17       6703.68       6564.34        67.26 o                         
  -1   1  17       9123.02       9050.62        88.70 o                         
   0   1  17       2585.48       2587.89        45.68 o                         
   1   1  17         29.23         34.55        10.55 o                         
   2   1  17         70.72         67.69        14.03 o                         
   3   1  17        162.74        142.67        16.31 o                         
   4   1  17       1416.80       1430.31        39.89 o                         
   5   1  17       1306.47       1300.48        40.26 o                         
   6   1  17         17.68         42.75        15.35 o                         
   7   1  17        295.03        278.79        21.33 o                         
 -11   2  17        198.58        149.85        32.26 o                         
 -10   2  17        479.98        453.61        32.91 o                         
  -9   2  17         84.94         83.77        12.39 o                         
  -8   2  17          0.99          2.56         9.72 o                         
  -7   2  17       2430.26       2492.12        46.43 o                         
  -6   2  17       3091.53       3193.85        42.06 o                         
  -5   2  17        373.34        337.91        16.31 o                         
  -4   2  17        305.37        347.99        13.60 o                         
  -3   2  17       5962.29       5918.77        54.75 o                         
  -2   2  17       1016.07        982.35        21.99 o                         
  -1   2  17        770.48        767.41        22.17 o                         
   0   2  17        857.60        831.91        27.15 o                         
   1   2  17        337.36        370.04        16.75 o                         
   2   2  17         29.86         33.26        11.57 o                         
   3   2  17       1275.94       1221.09        30.37 o                         
   4   2  17         47.13         68.27        12.04 o                         
   5   2  17        340.35        343.88        25.08 o                         
   6   2  17        300.71        332.92        22.90 o                         
   7   2  17         20.11         19.44        18.34 o                         
 -10   3  17         98.61        120.88        19.41 o                         
  -9   3  17         38.37         24.72         7.48 o                         
  -8   3  17        575.68        608.21        20.14 o                         
  -7   3  17        269.00        279.33        10.30 o                         
  -6   3  17       2253.93       2071.19        49.90 o                         
  -5   3  17       2981.15       2932.84        58.04 o                         
  -4   3  17       2053.37       2109.40        51.49 o                         
  -3   3  17       1894.61       1888.03        44.36 o                         
  -2   3  17         15.40         20.38         7.27 o                         
  -1   3  17       1884.26       1918.06        33.10 o                         
   0   3  17        938.00        921.96        23.86 o                         
   1   3  17       1400.96       1430.76        34.56 o                         
   2   3  17         70.25         41.25        14.08 o                         
   3   3  17         97.94         87.65        17.03 o                         
   4   3  17         57.96         37.71        17.31 o                         
   5   3  17         33.04         18.20        11.79 o                         
   6   3  17          4.27         28.24        14.90 o                         
  -9   4  17        107.64        105.06        25.25 o                         
  -8   4  17        154.26        107.36        30.30 o                         
  -7   4  17        191.91        177.72        24.09 o                         
  -6   4  17         34.32         32.93        19.03 o                         
  -5   4  17        140.20        125.71        20.92 o                         
  -4   4  17          0.05          2.07        10.18 o                         
  -3   4  17        682.70        672.07        23.02 o                         
  -2   4  17          1.26          4.85         7.57 o                         
  -1   4  17        160.02        157.47        15.74 o                         
   0   4  17          0.76          4.80         9.72 o                         
   1   4  17        701.66        684.93        34.23 o                         
   2   4  17        830.36        800.26        33.33 o                         
   3   4  17        814.33        821.46        30.94 o                         
   4   4  17        819.51        822.75        31.37 o                         
   5   4  17        250.46        242.63        21.25 o                         
  -8   5  17         66.72         36.60        63.93 o                         
  -7   5  17       1214.52       1165.35        44.85 o                         
  -6   5  17        503.90        546.37        40.33 o                         
  -5   5  17        406.13        413.33        46.40 o                         
  -4   5  17        185.84        151.83        24.84 o                         
  -3   5  17        876.45        884.10        46.12 o                         
  -2   5  17        161.59        165.53        25.40 o                         
  -1   5  17        168.87        153.34        17.80 o                         
   0   5  17          2.46         -2.58        10.16 o                         
   1   5  17       2701.03       2638.15        53.07 o                         
   2   5  17        852.50        839.55        33.37 o                         
   3   5  17          7.70         -0.63        10.24 o                         
   4   5  17        172.00        141.57        35.33 o                         
  -5   6  17        238.93        240.88        28.13 o                         
  -4   6  17         51.44         34.37        19.28 o                         
  -3   6  17        314.27        276.73        27.21 o                         
  -2   6  17        107.99        100.00        15.91 o                         
  -1   6  17       1615.14       1679.36        47.58 o                         
   0   6  17       1029.45       1007.78        35.50 o                         
   1   6  17        982.72       1059.41        38.86 o                         
 -11   0  18         36.84         59.30        33.82 o                         
 -10   0  18       1923.98       1857.21       156.94 o                         
  -9   0  18        618.17        723.85        54.72 o                         
  -8   0  18        252.37        247.64        59.97 o                         
  -7   0  18        892.68        885.85        55.56 o                         
  -6   0  18       1860.01       1892.18        75.73 o                         
  -5   0  18          5.20         18.67        19.42 o                         
  -4   0  18       1422.74       1407.97        60.43 o                         
  -3   0  18        630.60        640.95        42.02 o                         
  -2   0  18         89.87         76.54        21.02 o                         
  -1   0  18         97.06         94.59        27.62 o                         
   0   0  18          6.15         18.10        17.81 o                         
   1   0  18         69.51         38.72        21.56 o                         
   2   0  18       7020.86       7059.56       134.42 o                         
   3   0  18       6274.31       6758.28       134.32 o                         
   4   0  18          2.17         20.47        13.92 o                         
   5   0  18         36.30          5.67        15.04 o                         
   6   0  18        436.06        411.78        61.15 o                         
   7   0  18         20.23        -12.61        21.81 o                         
 -11   1  18          6.22         32.20        20.14 o                         
 -10   1  18         90.84         90.92        15.29 o                         
  -9   1  18       1027.13       1023.22        35.44 o                         
  -8   1  18       1830.06       1905.29        50.87 o                         
  -7   1  18        430.59        510.98        29.74 o                         
  -6   1  18        149.17        130.43        12.74 o                         
  -5   1  18        278.49        272.68        17.21 o                         
  -4   1  18        499.83        522.40        34.39 o                         
  -3   1  18        718.85        654.59        23.36 o                         
  -2   1  18        325.10        347.13        19.88 o                         
  -1   1  18       3221.18       3186.37        58.57 o                         
   0   1  18       1624.79       1699.56        40.93 o                         
   1   1  18        284.09        297.43        21.92 o                         
   2   1  18        561.14        542.97        25.91 o                         
   3   1  18       1383.12       1465.11        34.81 o                         
   4   1  18       1141.28       1113.27        31.71 o                         
   5   1  18        413.25        400.00        36.84 o                         
   6   1  18          1.71        -12.35        13.02 o                         
 -10   2  18          4.65          1.81        10.42 o                         
  -9   2  18        797.42        779.19        23.45 o                         
  -8   2  18        609.63        607.08        23.67 o                         
  -7   2  18          5.54          2.44         8.23 o                         
  -6   2  18         17.96          9.27         7.27 o                         
  -5   2  18        161.88        158.24        10.08 o                         
  -4   2  18        233.33        256.08        10.94 o                         
  -3   2  18       1479.07       1466.66        26.17 o                         
  -2   2  18        143.65        135.83        12.67 o                         
  -1   2  18        219.08        246.23        15.61 o                         
   0   2  18          0.27          8.66        10.55 o                         
   1   2  18        555.13        549.41        25.06 o                         
   2   2  18        120.33        102.11        15.69 o                         
   3   2  18        157.42        118.45        19.65 o                         
   4   2  18        436.56        406.71        27.34 o                         
   5   2  18        271.18        265.00        22.38 o                         
   6   2  18       1450.21       1472.88        41.00 o                         
  -9   3  18        910.52        987.36        46.27 o                         
  -8   3  18       1253.06       1252.63        47.89 o                         
  -7   3  18          3.98         24.40        16.75 o                         
  -6   3  18        974.13        888.26        36.19 o                         
  -5   3  18          2.96         10.88        13.59 o                         
  -4   3  18        170.27        156.03        21.45 o                         
  -3   3  18       2613.65       2622.13        53.20 o                         
  -2   3  18       1513.53       1593.10        29.67 o                         
  -1   3  18        132.36        159.87        13.67 o                         
   0   3  18        644.79        676.33        23.40 o                         
   1   3  18        309.44        304.80        20.62 o                         
   2   3  18        143.73        137.23        17.60 o                         
   3   3  18          0.02          8.49        13.21 o                         
   4   3  18        186.30        184.36        21.61 o                         
   5   3  18          4.01         16.52        13.98 o                         
  -9   4  18        360.89        335.81        44.93 o                         
  -8   4  18         44.31         52.74        30.59 o                         
  -7   4  18       1668.07       1789.32        57.38 o                         
  -6   4  18        303.62        280.66        21.83 o                         
  -5   4  18       1194.31       1238.32        29.74 o                         
  -4   4  18       1405.31       1377.53        47.50 o                         
  -3   4  18        131.58        136.90        22.97 o                         
  -2   4  18         51.31         17.58        17.11 o                         
  -1   4  18        482.68        562.82        19.67 o                         
   0   4  18       1032.40       1078.49        27.67 o                         
   1   4  18        740.10        724.21        28.82 o                         
   2   4  18        922.14        965.96        31.66 o                         
   3   4  18          6.14          8.34        11.03 o                         
   4   4  18        109.78        108.72        18.40 o                         
  -7   5  18          1.03        -26.28        36.60 o                         
  -6   5  18        148.04        171.82        22.29 o                         
  -5   5  18        729.25        755.75        39.27 o                         
  -4   5  18       1163.34       1226.34        55.88 o                         
  -3   5  18         32.36         24.75        19.28 o                         
  -2   5  18          7.68        -17.24        19.74 o                         
  -1   5  18        774.46        795.37        39.69 o                         
   0   5  18        169.21        154.12        17.77 o                         
   1   5  18        454.45        488.52        21.12 o                         
   2   5  18       1046.14       1013.83        32.83 o                         
   3   5  18         13.67         43.14        26.38 o                         
  -4   6  18        147.06         70.41        42.62 o                         
  -3   6  18        297.26        238.13        37.23 o                         
  -2   6  18        177.08        251.19        28.83 o                         
  -1   6  18         45.47         28.26        39.38 o                         
   0   6  18          3.23        -10.65        49.57 o                         
 -10   1  19       1627.85       1699.11        52.65 o                         
  -9   1  19        828.34        855.20        35.55 o                         
  -8   1  19         65.10         51.69        12.64 o                         
  -7   1  19        628.60        621.66        29.13 o                         
  -6   1  19         83.44         72.31        13.10 o                         
  -5   1  19        145.95        128.89        21.33 o                         
  -4   1  19       3042.41       2981.01        55.85 o                         
  -3   1  19       2446.02       2505.59        42.86 o                         
  -2   1  19        323.57        330.98        21.78 o                         
  -1   1  19       3966.03       4159.34        74.33 o                         
   0   1  19        674.89        649.03        33.35 o                         
   1   1  19        772.37        830.31        34.97 o                         
   2   1  19         51.11         47.06        14.66 o                         
   3   1  19        604.57        617.72        21.99 o                         
   4   1  19        163.99        169.74        14.23 o                         
   5   1  19         47.43         23.33         9.97 o                         
   6   1  19         44.58         64.39        31.96 o                         
 -10   2  19         13.70          1.45         9.85 o                         
  -9   2  19        481.43        447.30        17.49 o                         
  -8   2  19       1952.30       1996.65        37.99 o                         
  -7   2  19         42.75         33.64         9.64 o                         
  -6   2  19       1444.70       1392.51        26.41 o                         
  -5   2  19       1810.67       1859.61        26.36 o                         
  -4   2  19       1157.46       1174.92        29.36 o                         
  -3   2  19       2201.39       2254.24        36.59 o                         
  -2   2  19        456.50        481.41        29.12 o                         
  -1   2  19       3253.27       3225.26        44.98 o                         
   0   2  19        423.94        434.56        31.87 o                         
   1   2  19       1550.18       1674.64        48.93 o                         
   2   2  19       1386.57       1395.88        36.99 o                         
   3   2  19       1828.81       1752.09        43.66 o                         
   4   2  19        242.66        240.87        22.29 o                         
   5   2  19        149.48         90.69        32.14 o                         
  -9   3  19          9.05         15.56        30.47 o                         
  -8   3  19        475.81        473.78        29.48 o                         
  -7   3  19       1341.20       1411.29        49.53 o                         
  -6   3  19       1365.87       1329.81        41.88 o                         
  -5   3  19          6.24         -4.70        14.69 o                         
  -4   3  19       1124.73       1104.56        27.93 o                         
  -3   3  19       1269.41       1418.80        40.73 o                         
  -2   3  19        743.87        780.77        19.74 o                         
  -1   3  19          1.43         19.08         8.44 o                         
   0   3  19       2078.51       2191.33        38.00 o                         
   1   3  19        901.45        921.65        29.23 o                         
   2   3  19         38.65         67.83        15.01 o                         
   3   3  19        231.34        223.49        19.95 o                         
   4   3  19         40.54         38.00        14.02 o                         
   5   3  19         30.16         37.05        19.25 o                         
  -8   4  19          7.46        -16.63        16.63 o                         
  -7   4  19        760.52        880.35        55.45 o                         
  -6   4  19         60.20         35.02        21.10 o                         
  -5   4  19          6.44         -9.66        13.59 o                         
  -4   4  19          4.32          3.20        15.17 o                         
  -3   4  19        143.64        172.20        22.45 o                         
  -2   4  19        241.53        209.62        24.49 o                         
  -1   4  19       1393.07       1499.10        24.27 o                         
   0   4  19       1434.83       1522.22        33.55 o                         
   1   4  19       1074.24       1053.86        29.58 o                         
   2   4  19        769.82        758.09        34.65 o                         
   3   4  19        309.59        330.43        28.48 o                         
  -6   5  19         59.48         86.89        30.76 o                         
  -5   5  19          0.83         -1.45        14.33 o                         
  -4   5  19          1.84         -7.72        15.26 o                         
  -3   5  19         21.52         36.78        16.30 o                         
  -2   5  19         18.84         48.86        17.03 o                         
  -1   5  19         75.39        106.05        21.18 o                         
   0   5  19        201.11        162.22        25.89 o                         
   1   5  19          1.63         12.76         9.56 o                         
   2   5  19        541.49        518.33        82.46 o                         
 -10   0  20        208.54        196.88        33.18 o                         
  -9   0  20       1548.62       1569.43        63.20 o                         
  -8   0  20        981.31        998.77        53.94 o                         
  -7   0  20       2343.57       2356.50        81.97 o                         
  -6   0  20         18.37         14.35        18.64 o                         
  -5   0  20       1521.90       1575.81        66.77 o                         
  -4   0  20       1475.97       1535.90        64.43 o                         
  -3   0  20       1264.57       1232.86        54.19 o                         
  -2   0  20        388.21        346.02        38.12 o                         
  -1   0  20       1524.89       1608.87        70.35 o                         
   0   0  20        698.26        782.75        69.47 o                         
   1   0  20       1716.56       2002.12       105.96 o                         
   2   0  20        468.09        454.44        31.29 o                         
   3   0  20       1561.96       1589.01        52.02 o                         
   4   0  20       1112.33       1010.99        65.66 o                         
   5   0  20         80.40         78.29        19.92 o                         
 -10   1  20       1627.37       1681.78        54.18 o                         
  -9   1  20        792.04        797.07        25.75 o                         
  -8   1  20        581.05        507.56        25.89 o                         
  -7   1  20       2174.19       2111.72        43.25 o                         
  -6   1  20       1320.44       1246.68        37.07 o                         
  -5   1  20        121.79        102.14        20.33 o                         
  -4   1  20         14.66          8.78         9.43 o                         
  -3   1  20        765.23        868.78        31.39 o                         
  -2   1  20        795.08        844.56        36.40 o                         
  -1   1  20         30.28         16.38        13.16 o                         
   0   1  20        228.94        215.53        20.37 o                         
   1   1  20        762.32        798.33        38.86 o                         
   2   1  20       1635.62       1630.74        49.65 o                         
   3   1  20        709.88        673.87        30.19 o                         
   4   1  20         52.99         50.08        18.72 o                         
   5   1  20       1784.76       1692.89        52.75 o                         
  -9   2  20          2.55         -4.27        32.84 o                         
  -8   2  20        224.67        175.49        27.54 o                         
  -7   2  20        403.91        420.52        40.72 o                         
  -6   2  20         47.63         29.12        12.19 o                         
  -5   2  20         41.02         98.03        18.00 o                         
  -4   2  20        317.62        308.72        14.53 o                         
  -3   2  20        406.45        418.48        18.42 o                         
  -2   2  20        205.94        256.33        17.87 o                         
  -1   2  20        141.54        135.42        14.72 o                         
   0   2  20          3.22          1.50        11.60 o                         
   1   2  20         47.47         31.95        12.47 o                         
   2   2  20        840.70        873.10        32.37 o                         
   3   2  20          7.88         15.75        12.86 o                         
   4   2  20        771.65        777.25        39.48 o                         
   5   2  20        654.24        717.01        66.24 o                         
  -9   3  20       1008.14       1152.46       118.13 o                         
  -8   3  20         30.92         28.47        20.55 o                         
  -7   3  20          3.49         -4.58        13.75 o                         
  -6   3  20         15.86         -1.71        15.25 o                         
  -5   3  20       1262.49       1190.75        33.94 o                         
  -4   3  20       2803.02       2758.06        63.44 o                         
  -3   3  20       2644.47       2627.91        61.40 o                         
  -2   3  20       1130.07       1147.23        38.15 o                         
  -1   3  20       1733.80       1768.36        32.27 o                         
   0   3  20        919.83        916.12        25.99 o                         
   1   3  20        426.32        468.69        43.93 o                         
   2   3  20        349.76        314.01        23.83 o                         
   3   3  20        622.73        610.91        26.11 o                         
   4   3  20        139.79        117.91        22.46 o                         
  -7   4  20         16.07         22.40        19.01 o                         
  -6   4  20        146.55        186.37        31.36 o                         
  -5   4  20        580.54        589.95        56.16 o                         
  -4   4  20        332.31        256.12        29.21 o                         
  -3   4  20        630.20        610.65        36.22 o                         
  -2   4  20       2134.64       2263.34        63.54 o                         
  -1   4  20        296.54        259.85        38.80 o                         
   0   4  20        813.98        790.71        21.06 o                         
   1   4  20        465.67        463.05        24.99 o                         
   2   4  20        285.97        277.94        20.96 o                         
  -5   5  20        364.23        303.38        66.71 o                         
  -4   5  20        177.16        111.34        26.09 o                         
  -3   5  20        267.97        245.57        25.46 o                         
  -2   5  20         83.31         79.82        17.82 o                         
  -1   5  20        122.87         76.73        22.67 o                         
   0   5  20        119.45        117.91        23.37 o                         
  -9   1  21          0.43         -0.13        10.25 o                         
  -8   1  21          3.57         11.43         8.49 o                         
  -7   1  21         82.60         62.06        12.41 o                         
  -6   1  21        503.44        502.44        23.85 o                         
  -5   1  21       1783.43       1834.43        45.44 o                         
  -4   1  21        386.54        412.54        29.25 o                         
  -3   1  21        769.16        841.74        33.61 o                         
  -2   1  21       1525.23       1508.75        50.03 o                         
  -1   1  21        237.41        159.60        32.38 o                         
   0   1  21          9.11         -2.56        10.74 o                         
   1   1  21        279.63        274.05        21.50 o                         
   2   1  21        627.08        663.03        33.00 o                         
   3   1  21          8.42         11.55        11.51 o                         
   4   1  21        116.15         71.97        16.28 o                         
  -9   2  21        468.20        428.18       104.20 o                         
  -8   2  21         33.81          9.26        18.44 o                         
  -7   2  21        526.54        475.34        40.92 o                         
  -6   2  21       1988.56       1966.95        70.10 o                         
  -5   2  21         76.91         78.60        24.83 o                         
  -4   2  21        569.48        449.35        38.06 o                         
  -3   2  21       1642.29       1725.18        32.04 o                         
  -2   2  21        155.51        150.32        22.22 o                         
  -1   2  21        907.44        947.87        31.19 o                         
   0   2  21       4384.56       4456.67        73.36 o                         
   1   2  21       2221.39       2241.22        50.08 o                         
   2   2  21        227.75        187.54        23.81 o                         
   3   2  21          0.30          3.36        13.72 o                         
   4   2  21         45.55         66.53        18.62 o                         
  -8   3  21        966.30        904.27        72.10 o                         
  -7   3  21          0.30        -12.55        18.72 o                         
  -6   3  21        553.82        499.69        56.58 o                         
  -5   3  21          0.69         -2.25        17.09 o                         
  -4   3  21        571.07        581.80        32.77 o                         
  -3   3  21        336.63        360.66        30.06 o                         
  -2   3  21       5150.49       5303.20        99.61 o                         
  -1   3  21       4108.53       4210.92        56.31 o                         
   0   3  21         58.30         44.06        13.95 o                         
   1   3  21         58.34         42.57        13.82 o                         
   2   3  21        553.90        575.51        45.80 o                         
   3   3  21        468.92        474.56        39.14 o                         
  -6   4  21         32.93         36.16        17.42 o                         
  -5   4  21        346.26        304.55        27.89 o                         
  -4   4  21        994.65       1047.43        58.40 o                         
  -3   4  21       1054.86       1138.30        54.13 o                         
  -2   4  21         73.99         77.38        26.21 o                         
  -1   4  21        238.78        251.60        47.12 o                         
   0   4  21         19.30         -8.94        18.67 o                         
   1   4  21          3.32          3.38        10.63 o                         
  -9   0  22        163.63         94.50        47.71 o                         
  -8   0  22        415.61        427.02        41.38 o                         
  -7   0  22       5936.74       5941.22       129.04 o                         
  -6   0  22       2125.31       2283.98        74.28 o                         
  -5   0  22        202.73        146.57        50.02 o                         
  -4   0  22        491.03        491.79        38.93 o                         
  -3   0  22        541.05        597.13        46.46 o                         
  -2   0  22        242.29        244.34        38.58 o                         
  -1   0  22        244.79        197.40        49.55 o                         
   0   0  22       1407.38       1522.59        72.44 o                         
   1   0  22        205.76        236.46        41.42 o                         
   2   0  22          6.69          5.26        18.97 o                         
   3   0  22         55.93         46.70        24.43 o                         
  -9   1  22        707.44        702.91        51.26 o                         
  -8   1  22        180.05        162.68        23.35 o                         
  -7   1  22          2.08          0.45         6.44 o                         
  -6   1  22        301.35        307.89        17.46 o                         
  -5   1  22       3291.89       3251.19        54.68 o                         
  -4   1  22       1343.84       1381.60        35.78 o                         
  -3   1  22          0.81         -6.38         9.77 o                         
  -2   1  22        465.31        427.69        28.92 o                         
  -1   1  22         11.84         23.29        13.02 o                         
   0   1  22          0.22        -13.23        13.23 o                         
   1   1  22         34.81         37.57        13.56 o                         
   2   1  22         59.74         36.25        14.83 o                         
   3   1  22         71.99         59.15        38.80 o                         
  -8   2  22          7.42          2.34        19.25 o                         
  -7   2  22        150.22        194.80        28.46 o                         
  -6   2  22          1.87        -10.12        18.58 o                         
  -5   2  22        139.71        143.66        26.29 o                         
  -4   2  22        188.48        152.87        49.84 o                         
  -3   2  22        135.41        127.40        32.86 o                         
  -2   2  22       1005.62        991.14        29.49 o                         
  -1   2  22        431.27        477.92        22.31 o                         
   0   2  22        341.45        310.47        20.46 o                         
   1   2  22        468.04        469.02        23.83 o                         
   2   2  22        135.50        131.35        17.73 o                         
   3   2  22        135.89        117.71        29.90 o                         
  -7   3  22        155.31         96.33        58.60 o                         
  -6   3  22        913.46        918.23        49.23 o                         
  -5   3  22        813.78        803.77        50.19 o                         
  -4   3  22        110.62         74.81        21.60 o                         
  -3   3  22        336.97        366.27        50.01 o                         
  -2   3  22          4.52          9.14        14.86 o                         
  -1   3  22          2.19         -6.87        16.19 o                         
   0   3  22        337.41        374.77        41.28 o                         
   1   3  22        822.24        762.73        36.67 o                         
   2   3  22        388.27        329.20        37.61 o                         
  -4   4  22         43.99         38.91        20.38 o                         
  -3   4  22       1067.20       1036.28        48.41 o                         
  -2   4  22        102.20         52.29        30.81 o                         
  -1   4  22       1337.67       1258.22        63.20 o                         
  -8   1  23         62.10         83.07        37.27 o                         
  -7   1  23        491.52        493.16        60.04 o                         
  -6   1  23       2059.51       1904.85        71.74 o                         
  -5   1  23         10.60          5.50         6.64 o                         
  -4   1  23        145.22        111.12        27.10 o                         
  -3   1  23         83.45         59.07        18.76 o                         
  -2   1  23        543.75        575.41        25.63 o                         
  -1   1  23        122.43         87.47        23.29 o                         
   0   1  23       2359.36       2356.16        54.14 o                         
   1   1  23        309.28        320.37        23.46 o                         
   2   1  23         53.04         64.96        17.32 o                         
  -7   2  23         10.85         -6.02        22.49 o                         
  -6   2  23         32.23         56.33        24.10 o                         
  -5   2  23         37.82         33.46        19.57 o                         
  -4   2  23        349.79        349.08        88.94 o                         
  -3   2  23         23.44         23.29        25.58 o                         
  -2   2  23       1066.02       1131.35        54.51 o                         
  -1   2  23       1479.02       1497.14        31.35 o                         
   0   2  23        245.57        257.63        24.66 o                         
   1   2  23        406.11        417.41        36.69 o                         
  -5   3  23         13.61          7.23        23.90 o                         
  -4   3  23         41.42         73.31        25.32 o                         
  -3   3  23         88.57         64.12        44.70 o                         
  -2   3  23         14.91         26.87        49.57 o                         
  -1   3  23        306.12        143.51       108.84 o                         
   0   3  23       1465.18       1344.20       116.74 o                         
  -7   0  24        996.30        905.55       100.52 o                         
  -6   0  24        402.49        408.64        85.01 o                         
  -5   0  24       1464.55       1573.52        66.92 o                         
  -4   0  24          0.65          0.26        14.90 o                         
  -3   0  24        529.76        553.50        40.10 o                         
  -2   0  24       4510.48       4041.98       125.05 o                         
  -1   0  24       2181.15       2102.55        71.00 o                         
   0   0  24        646.43        694.71        43.11 o                         
   1   0  24        184.36        120.80        29.14 o                         
  -6   1  24       1095.30       1116.61        44.98 o                         
  -5   1  24          2.14         -9.71        16.55 o                         
  -4   1  24       1414.78       1265.13        59.77 o                         
  -3   1  24       1260.61       1275.94        29.67 o                         
  -2   1  24        435.60        397.01        27.10 o                         
  -1   1  24        119.87        117.39        21.40 o                         
   0   1  24         37.02         29.31        18.08 o                         
   1   1  24        302.57        357.55        61.84 o                         
  -6   2  24          4.41         41.23        31.04 o                         
  -5   2  24       1116.03       1119.57        74.12 o                         
  -4   2  24       1572.20       1499.39        87.09 o                         
  -3   2  24        717.03        659.28       165.12 o                         
  -2   2  24         72.58         69.56        27.12 o                         
  -1   2  24        412.69        346.97        42.69 o                         
   0   2  24         85.42         82.47        39.91 o                         
  -4   1  25        129.08        194.56        40.30 o                         
  -3   1  25         16.17         44.01        32.43 o                         
  -2   1  25        178.43        206.61        40.30 o                         
  -1   1  25        950.57        930.11        68.10 o                         
                                                                                
